# Supplementary material for: Risk1, a Phosphatidylinositol 3-Kinase Effector, Promotes Rickettsia typhi Intracellular Survival
Source: mBio. 2020 Jun 16;11(3):e00820-20. doi: 10.1128/mBio.00820-20 (PMC7298712; doi:10.1128/mBio.00820-20)
Supplement: TABLE S1 [file mBio.00820-20-st001.xlsx]

## Sheet: ALL_667
Protein IDs	Majority protein IDs	Peptide counts (all)	Peptide counts (razor+unique)	Peptide counts (unique)	Fasta headers	Number of proteins	Peptides	Razor + unique peptides	Unique peptides	Peptides anti virD4	Peptides Pre-immune	Razor + unique peptides anti virD4	Razor + unique peptides Pre-immune	Unique peptides anti virD4	Unique peptides Pre-immune	Sequence coverage [%]	Unique + razor sequence coverage [%]	Unique sequence coverage [%]	Mol. weight [kDa]	Sequence length	Sequence lengths	Q-value	Score	Sequence coverage anti virD4 [%]	Sequence coverage Pre-immune [%]	Intensity	Intensity anti virD4	Intensity Pre-immune	MS/MS count	Only identified by site	Reverse	Potential contaminant	id	Peptide IDs	Peptide is razor	Mod. peptide IDs	Evidence IDs	MS/MS IDs	Best MS/MS	Deamidation (NQ) site IDs	Oxidation (M) site IDs	Deamidation (NQ) site positions	Oxidation (M) site positions
sp|O85754|CH60_RICTY	sp|O85754|CH60_RICTY	46	46	46	60 kDa chaperonin	1	46	46	46	46	31	46	31	46	31	72.7	72.7	72.7	59.014	550	550	0	323.31	72.7	53.6	70716000000	68159000000	2556400000	194				78	2;9;95;99;100;124;229;276;278;279;331;332;333;335;452;453;469;498;499;532;698;699;766;767;773;784;785;887;888;942;960;961;1045;1056;1057;1083;1175;1360;1361;1362;1416;1565;1571;1583;1584;1682	True;True;True;True;True;True;True;True;True;True;True;True;True;True;True;True;True;True;True;True;True;True;True;True;True;True;True;True;True;True;True;True;True;True;True;True;True;True;True;True;True;True;True;True;True;True	2;10;11;100;101;105;106;107;108;109;137;138;245;293;294;295;297;298;357;358;359;360;361;362;365;366;492;493;494;495;496;512;513;548;549;550;551;552;586;587;765;766;767;836;837;838;845;858;859;860;861;862;971;972;973;1034;1053;1054;1055;1150;1164;1165;1166;1167;1193;1295;1489;1490;1491;1492;1551;1709;1715;1728;1729;1834;1835	2;3;4;5;6;7;8;9;10;11;12;13;14;15;16;17;18;19;20;21;22;30;31;32;33;34;35;36;37;38;153;154;155;156;157;158;159;160;165;166;167;168;169;170;171;172;173;174;210;211;212;213;214;215;216;363;364;365;431;432;433;434;435;436;437;438;440;441;442;536;537;538;539;540;541;542;543;544;545;546;550;551;552;553;704;705;706;707;708;709;710;711;712;713;714;715;716;735;736;783;784;785;786;787;788;789;790;791;792;7…	2;3;4;5;6;7;8;9;10;11;12;13;14;15;16;17;18;19;20;21;22;23;24;25;26;27;28;29;30;31;32;33;34;35;36;37;38;39;40;41;42;43;44;45;46;47;48;49;50;51;52;53;54;55;56;57;58;59;60;61;62;63;64;65;74;75;76;77;78;79;80;81;82;83;84;85;86;87;88;89;90;91;92;93;94;95;96;97;98;99;100;101;102;103;104;105;106;107;108;109;110;111;112;113;114;115;116;117;257;258;259;260;261;262;263;264;265;266;267;268;269;270;271;272;2…	5;113;270;288;292;336;536;630;635;637;753;758;768;777;965;978;1007;1072;1086;1167;1452;1467;1589;1591;1607;1626;1637;1835;1840;1950;1988;1990;2144;2168;2177;2212;2377;2689;2694;2696;2788;3029;3036;3066;3068;3230	34;35;36;37;38;39;40;41;42;43;260;261	28;29;30;31;32;33;34;35;36;37;38;39;40	104;125;139;153;207;313;329;336;352;424;457;461	16;114;120;166;288;289;307;484;489;539;542;545;548
sp|Q68XM7|RPOC_RICTY	sp|Q68XM7|RPOC_RICTY	33	33	33	DNA-directed RNA polymerase subunit beta	1	33	33	33	30	14	30	14	30	14	27.8	27.8	27.8	153.4	1372	1372	0	251.17	27	12.3	2461400000	2390000000	71357000	42				428	186;246;286;377;378;438;454;455;588;598;643;689;691;715;733;779;812;905;911;1014;1015;1047;1182;1183;1226;1294;1383;1393;1409;1546;1575;1628;1642	True;True;True;True;True;True;True;True;True;True;True;True;True;True;True;True;True;True;True;True;True;True;True;True;True;True;True;True;True;True;True;True;True	200;263;305;411;412;477;497;498;645;655;703;756;758;783;784;802;852;892;991;997;1112;1113;1114;1115;1152;1153;1304;1305;1350;1419;1514;1527;1544;1690;1720;1774;1789	307;396;454;609;610;611;687;688;717;718;719;720;924;925;937;938;995;1067;1068;1070;1113;1114;1115;1116;1117;1141;1209;1272;1403;1410;1560;1561;1562;1563;1564;1613;1614;1615;1820;1821;1876;1962;1963;2097;2113;2114;2133;2311;2352;2425;2445	463;574;651;652;841;842;843;937;938;939;940;988;989;990;991;1261;1262;1263;1277;1278;1347;1438;1439;1440;1442;1504;1505;1506;1507;1508;1509;1510;1535;1620;1695;1876;1886;2081;2082;2083;2084;2085;2086;2087;2146;2147;2148;2402;2403;2463;2561;2562;2728;2752;2753;2780;2995;3049;3136;3163	463;574;652;842;843;938;988;990;1262;1277;1347;1438;1442;1508;1535;1620;1695;1876;1886;2084;2087;2148;2402;2403;2463;2561;2728;2752;2780;2995;3049;3136;3163	120;121;329	143	309;1072;1085	561
sp|Q68XI2|DNAK_RICTY	sp|Q68XI2|DNAK_RICTY	32	32	32	Chaperone protein DnaK	1	32	32	32	31	17	31	17	31	17	56.8	56.8	56.8	68.318	627	627	0	323.31	55.2	35.9	9343800000	9088200000	255620000	69				416	16;17;26;120;121;164;225;234;316;363;364;443;580;629;648;674;777;892;948;1006;1051;1273;1274;1365;1387;1486;1519;1604;1681;1685;1689;1765	True;True;True;True;True;True;True;True;True;True;True;True;True;True;True;True;True;True;True;True;True;True;True;True;True;True;True;True;True;True;True;True	18;19;20;29;132;133;134;178;241;250;341;397;398;482;637;688;709;740;850;977;1040;1102;1103;1158;1159;1398;1399;1495;1496;1520;1521;1627;1660;1661;1749;1833;1838;1843;1925	47;48;49;50;51;63;64;65;66;200;201;202;203;204;205;206;267;268;269;270;271;359;371;372;373;374;517;518;589;590;591;693;915;916;974;1002;1003;1048;1049;1207;1384;1466;1546;1547;1548;1549;1550;1622;1623;1935;1936;1937;2071;2072;2073;2074;2075;2104;2105;2106;2237;2276;2277;2278;2397;2398;2499;2509;2518;2519;2520;2625	129;130;131;132;133;134;149;150;151;152;321;322;323;324;325;326;327;328;329;330;331;406;407;408;409;410;411;412;413;414;415;416;417;527;542;543;544;545;726;727;728;729;819;820;821;945;1249;1250;1251;1321;1356;1357;1358;1416;1417;1418;1615;1616;1617;1618;1849;1850;1851;1964;2066;2067;2068;2069;2070;2156;2157;2532;2533;2534;2700;2701;2702;2703;2704;2705;2736;2737;2738;2739;2740;2741;2903;2952;2953;…	130;134;149;323;328;406;527;544;726;819;821;945;1251;1321;1357;1418;1616;1850;1964;2070;2156;2532;2534;2701;2737;2903;2955;3105;3227;3238;3261;3391	112;113;114;115;116;117;326	136	44;97;216;426;427;531;609	122
sp|P84198|VIME_CHLAE;sp|P08670|VIME_HUMAN;sp|P41219|PERI_HUMAN;sp|P17661|DESM_HUMAN;CON__Q9DCV7;sp|P14136|GFAP_HUMAN;CON__Q61726;sp|O43790|KRT86_HUMAN;CON__O43790;sp|P78385|KRT83_HUMAN;CON__Q6NT21;CON__P78385;sp|Q16352|AINX_HUMAN;sp|Q14533|KRT81_HUMAN;CON__Q14533;sp|P78386|KRT85_HUMAN;CON__P78386;CON__Q8VED5;sp|Q9NSB2|KRT84_HUMAN;CON__Q9NSB2;CON__Q6ISB0;sp|P07197|NFM_HUMAN	sp|P84198|VIME_CHLAE;sp|P08670|VIME_HUMAN	31;29;4;3;2;1;1;1;1;1;1;1;1;1;1;1;1;1;1;1;1;1	31;29;4;3;2;1;1;1;1;1;1;1;1;1;1;1;1;1;1;1;1;1	29;27;3;2;0;0;0;0;0;0;0;0;1;0;0;0;0;0;0;0;0;1	Vimentin ;Vimentin	22	31	31	29	22	28	22	28	21	27	59.4	59.4	56.2	53.708	466	466;466;470;470;457;432;479;486;486;493;493;493;499;505;505;507;507;531;600;600;600;916	0	291.11	47.4	56.2	3700700000	1814600000	1886000000	81				239	181;222;265;266;300;320;347;371;372;400;556;669;670;731;794;803;857;858;926;928;982;983;1122;1247;1248;1266;1339;1369;1406;1484;1574	True;True;True;True;True;True;True;True;True;True;True;True;True;True;True;True;True;True;True;True;True;True;True;True;True;True;True;True;True;True;True	195;237;238;282;283;321;345;346;381;405;406;434;611;733;734;800;872;883;937;938;939;1016;1018;1019;1078;1079;1235;1372;1373;1391;1466;1500;1541;1625;1718;1719	296;297;298;299;355;356;417;418;419;475;522;523;524;572;573;600;601;602;603;636;880;881;1036;1037;1139;1241;1256;1257;1258;1259;1321;1322;1323;1324;1325;1435;1436;1438;1439;1440;1518;1519;1520;1521;1725;1726;1903;1904;1905;1906;1927;2029;2030;2081;2082;2130;2232;2233;2234;2235;2346;2347;2348;2349;2350;2351	449;450;451;452;453;523;524;598;599;600;601;602;677;734;735;736;737;738;739;799;800;831;832;833;834;875;1211;1212;1396;1397;1533;1662;1678;1679;1680;1681;1756;1757;1758;1759;1760;1761;1920;1921;1923;1924;1925;1926;2030;2031;2032;2033;2034;2035;2036;2284;2285;2286;2494;2495;2496;2497;2524;2634;2635;2636;2712;2713;2777;2897;2898;2899;2900;2901;3040;3041;3042;3043;3044;3045;3046;3047;3048	451;524;600;602;677;738;799;831;834;875;1211;1396;1397;1533;1662;1680;1757;1761;1920;1923;2031;2036;2286;2495;2497;2524;2635;2712;2777;2898;3044		92;93;94;95		154;183;193;347
sp|P77941|RPOB_RICTY	sp|P77941|RPOB_RICTY	27	27	27	DNA-directed RNA polymerase subunit beta	1	27	27	27	26	12	26	12	26	12	25.9	25.9	25.9	154.65	1374	1374	0	213.13	25.1	12.3	1645500000	1543000000	102570000	47				234	194;219;232;475;476;528;551;751;796;810;934;946;957;1036;1069;1081;1091;1177;1213;1309;1335;1355;1392;1428;1617;1618;1658	True;True;True;True;True;True;True;True;True;True;True;True;True;True;True;True;True;True;True;True;True;True;True;True;True;True;True	208;234;248;519;520;582;606;820;875;876;890;1026;1038;1050;1139;1179;1191;1203;1298;1337;1434;1462;1484;1526;1564;1763;1764;1807	317;351;352;368;369;746;747;837;872;873;874;1164;1246;1247;1248;1268;1269;1448;1449;1463;1464;1479;1480;1596;1597;1654;1667;1668;1685;1811;1862;1980;2025;2056;2057;2111;2112;2156;2157;2414;2415;2467	476;519;520;539;540;1022;1023;1159;1203;1204;1205;1562;1668;1669;1670;1691;1692;1938;1939;1940;1941;1960;1961;1962;1979;1980;2125;2126;2194;2208;2209;2237;2390;2449;2581;2582;2628;2629;2679;2680;2747;2748;2749;2750;2751;2806;2807;2808;3122;3123;3124;3189	476;520;540;1022;1023;1159;1205;1562;1668;1691;1939;1960;1979;2125;2194;2209;2237;2390;2449;2582;2629;2680;2749;2807;3123;3124;3189	77		808
sp|Q9AJ63|SCA4_RICTY	sp|Q9AJ63|SCA4_RICTY	24	24	24	Antigenic heat-stable 120 kDa protein	1	24	24	24	24	6	24	6	24	6	26.7	26.7	26.7	113.83	1019	1019	0	167.58	26.7	6.7	1938600000	1904800000	33792000	34				531	28;37;98;147;236;253;295;309;357;430;523;639;931;1073;1074;1112;1170;1289;1290;1320;1441;1491;1547;1625	True;True;True;True;True;True;True;True;True;True;True;True;True;True;True;True;True;True;True;True;True;True;True;True	31;40;104;161;252;270;315;333;334;391;468;576;699;1022;1183;1184;1224;1290;1414;1415;1447;1579;1632;1691;1771	68;79;80;163;164;245;246;377;378;403;467;496;497;498;583;676;829;991;1444;1659;1660;1710;1711;1796;1956;1957;1958;2002;2177;2243;2312;2422	154;167;168;169;276;277;278;380;381;382;549;550;581;667;700;701;702;703;704;705;810;811;812;813;922;1150;1343;1932;1933;2200;2201;2265;2266;2368;2555;2556;2557;2604;2830;2910;2996;3133	154;167;276;381;550;581;667;704;812;922;1150;1343;1932;2200;2201;2266;2368;2555;2556;2604;2830;2910;2996;3133	175		740
sp|P04264|K2C1_HUMAN;CON__P04264;CON__Q9R0H5;CON__Q6NXH9;CON__Q6IFZ6	sp|P04264|K2C1_HUMAN;CON__P04264	20;19;1;1;1	20;19;1;1;1	15;14;0;0;0	Keratin, type II cytoskeletal 1 ;	5	20	20	15	9	20	9	20	6	15	26.1	26.1	19.1	66.038	644	644;644;524;539;572	0	182.68	15.7	26.1	659640000	170450000	489190000	32			+	114	23;122;244;402;606;774;817;834;912;913;1110;1128;1159;1212;1315;1324;1333;1338;1469;1483	True;True;True;True;True;True;True;True;True;True;True;True;True;True;True;True;True;True;True;True	26;135;261;436;437;664;846;847;897;914;998;999;1222;1243;1244;1278;1336;1441;1442;1451;1460;1465;1608;1624	59;207;394;638;639;640;948;1202;1203;1204;1277;1278;1296;1411;1412;1707;1708;1740;1741;1742;1743;1780;1781;1782;1861;1991;1992;1993;1994;2006;2007;2022;2023;2028;2213;2230;2231	145;332;572;877;878;879;880;1289;1609;1610;1611;1700;1701;1702;1727;1887;1888;2261;2262;2263;2304;2305;2306;2307;2350;2351;2352;2448;2593;2594;2595;2596;2608;2609;2625;2626;2632;2633;2876;2895;2896	145;332;572;879;1289;1609;1702;1727;1887;1888;2263;2304;2351;2448;2593;2609;2625;2632;2876;2896	233;269	51;52;53	206;374	259;262;296
sp|Q8KT95|EFTU_RICTY	sp|Q8KT95|EFTU_RICTY	15	15	15	Elongation factor Tu	1	15	15	15	14	11	14	11	14	11	48.7	48.7	48.7	42.981	394	394	0	159.14	46.4	36.8	5631300000	5441200000	190100000	30				488	66;137;138;141;485;792;883;1126;1227;1515;1516;1527;1572;1581;1723	True;True;True;True;True;True;True;True;True;True;True;True;True;True;True	70;71;151;152;155;531;532;869;870;966;967;1240;1241;1351;1656;1657;1669;1716;1726;1878	113;114;115;229;230;231;232;233;236;237;761;762;763;764;765;1235;1236;1237;1238;1239;1365;1366;1367;1368;1734;1735;1736;1737;1738;1877;2272;2273;2287;2343;2359;2360;2565;2566	206;207;208;357;358;359;360;361;362;363;367;368;1040;1041;1042;1043;1044;1045;1046;1047;1048;1656;1657;1658;1659;1660;1825;1826;1827;1828;1829;1830;2295;2296;2297;2298;2299;2300;2301;2302;2464;2948;2949;2965;3037;3056;3057;3058;3059;3309;3310;3311;3312	207;357;361;367;1040;1659;1827;2302;2464;2948;2949;2965;3037;3057;3310	142;143;144;341	158;159;160;161	73;194;270;274	92;99;113;193
sp|Q76N69|ACTB_CHLAE;sp|P63261|ACTG_HUMAN;sp|P60709|ACTB_HUMAN;sp|Q6S8J3|POTEE_HUMAN;sp|A5A3E0|POTEF_HUMAN;sp|Q9BYX7|ACTBM_HUMAN;sp|Q562R1|ACTBL_HUMAN;sp|P0CG39|POTEJ_HUMAN;sp|P0CG38|POTEI_HUMAN	sp|Q76N69|ACTB_CHLAE;sp|P63261|ACTG_HUMAN;sp|P60709|ACTB_HUMAN	14;14;14;4;4;3;3;3;3	14;14;14;4;4;3;3;3;3	6;6;6;1;1;1;0;1;1	Actin, cytoplasmic 1 ;Actin, cytoplasmic 2 ;Actin, cytoplasmic 1	9	14	14	6	14	10	14	10	6	5	47.5	47.5	24.8	41.736	375	375;375;375;1075;1075;375;376;1038;1075	0	141.03	47.5	29.9	3056900000	2726600000	330330000	44				220	45;211;240;241;296;533;563;756;772;829;1202;1400;1517;1550	True;True;True;True;True;True;True;True;True;True;True;True;True;True	49;225;226;256;257;316;317;588;619;620;825;843;844;909;1325;1534;1535;1658;1694	91;92;338;339;340;341;384;385;386;387;468;469;470;846;847;891;892;1170;1195;1196;1197;1198;1199;1290;1291;1842;1843;1844;2121;2122;2123;2274;2315;2316	183;184;500;501;502;503;504;505;506;507;556;557;558;559;668;669;670;671;1172;1173;1174;1222;1223;1224;1568;1597;1598;1599;1600;1601;1602;1603;1604;1605;1717;1718;1719;1720;2426;2427;2428;2763;2764;2765;2766;2767;2768;2950;3001;3002	183;501;557;559;671;1173;1224;1568;1601;1719;2426;2767;2950;3002	72	82;83;84	252	44;305;325
sp|P35908|K22E_HUMAN;CON__P35908	sp|P35908|K22E_HUMAN;CON__P35908	13;13	11;11	8;8	Keratin, type II cytoskeletal 2 epidermal ;	2	13	11	8	5	12	4	10	3	7	24.3	21.1	16.1	65.432	639	639;645	0	79.115	10.8	22.8	240600000	54445000	186150000	19			+	15	123;245;402;606;818;903;1180;1317;1408;1559;1638;1716;1739	True;True;False;False;True;True;True;True;True;True;True;True;True	136;262;436;437;664;898;989;1301;1444;1543;1703;1784;1785;1871;1896	208;209;395;638;639;640;948;1279;1401;1815;1999;2132;2327;2328;2437;2438;2439;2555;2586	333;334;573;877;878;879;880;1289;1703;1874;2396;2601;2779;3020;3021;3151;3152;3153;3154;3155;3156;3297;3337;3338	333;573;879;1289;1703;1874;2396;2601;2779;3021;3152;3297;3338	233	7;8	204	294;337
sp|P35527|K1C9_HUMAN;CON__P35527	sp|P35527|K1C9_HUMAN;CON__P35527	13;12	13;12	13;12	Keratin, type I cytoskeletal 9 ;	2	13	13	13	9	12	9	12	9	12	31.5	31.5	31.5	62.064	623	623;623	0	101.31	21.5	29.1	336760000	190130000	146620000	34			+	185	190;289;423;471;545;546;660;825;1206;1385;1468;1472;1657	True;True;True;True;True;True;True;True;True;True;True;True;True	204;308;461;515;600;601;723;724;905;1329;1330;1516;1517;1607;1611;1806	311;457;458;667;738;739;859;860;861;862;863;864;865;866;867;1021;1022;1023;1286;1849;1850;1851;1852;2099;2100;2211;2212;2217;2466	468;469;655;656;657;912;1010;1011;1012;1013;1014;1188;1189;1190;1191;1192;1193;1194;1195;1196;1197;1198;1377;1378;1379;1712;1713;2434;2435;2436;2437;2730;2731;2874;2875;2881;3187;3188	468;656;912;1012;1194;1197;1377;1712;2437;2731;2875;2881;3187	60	72;73	258	157;245
sp|P35579|MYH9_HUMAN;tr|D9MWX4|D9MWX4_CHLAE;sp|P35749|MYH11_HUMAN	sp|P35579|MYH9_HUMAN	13;5;2	13;5;2	12;5;1	Myosin-9	3	13	13	12	4	13	4	13	4	12	10	10	9.1	226.53	1960	1960;317;1972	0	118.87	2.6	10	126770000	30572000	96203000	22				186	76;305;584;768;933;936;952;1054;1167;1218;1464;1499;1647	True;True;True;True;True;True;True;True;True;True;True;True;True	81;328;329;641;839;1025;1028;1045;1162;1286;1287;1343;1603;1640;1794	126;127;490;491;492;920;1191;1447;1451;1473;1627;1628;1791;1792;1793;1868;1869;2207;2252;2450	222;223;693;694;695;696;1256;1592;1937;1943;1971;2162;2163;2363;2364;2365;2455;2456;2870;2925;2926;3169	223;694;1256;1592;1937;1943;1971;2162;2364;2456;2870;2926;3169		74;75		365;1910
sp|Q68XR2|CLPB_RICTY	sp|Q68XR2|CLPB_RICTY	13	13	13	Chaperone protein ClpB	1	13	13	13	13	2	13	2	13	2	18.1	18.1	18.1	96.287	858	858	0	88.048	18.1	3.4	1352900000	1313200000	39627000	15				437	20;71;233;297;615;722;763;875;924;939;940;1135;1413	True;True;True;True;True;True;True;True;True;True;True;True;True	23;76;249;318;673;791;833;957;1014;1031;1032;1253;1548	55;120;370;471;472;959;1126;1127;1181;1354;1433;1455;1456;1753;2137	141;213;214;541;672;673;1303;1519;1520;1581;1807;1918;1947;1948;2318;2784	141;213;541;673;1303;1519;1581;1807;1918;1947;1948;2318;2784		145		520
sp|Q8KTB2|EFG_RICTY	sp|Q8KTB2|EFG_RICTY	13	13	13	Elongation factor G	1	13	13	13	12	6	12	6	12	6	24.9	24.9	24.9	77.651	699	699	0	122.14	23	13.4	1118500000	1054600000	63852000	25				489	243;259;271;345;500;507;630;806;886;1564;1615;1673;1748	True;True;True;True;True;True;True;True;True;True;True;True;True	260;276;288;378;379;553;560;689;690;886;970;1708;1761;1824;1905	392;393;410;424;568;569;800;801;809;975;976;977;978;1263;1371;1372;2333;2412;2487;2600;2601	569;570;571;590;607;795;796;1116;1117;1125;1322;1323;1324;1325;1326;1327;1328;1686;1833;1834;3026;3120;3211;3362;3363	569;590;607;795;1116;1125;1324;1686;1834;3026;3120;3211;3362		162;163;164		50;53;568
sp|P13645|K1C10_HUMAN;CON__P13645;CON__P02535-1;sp|Q7Z3Z0|K1C25_HUMAN;CON__Q7Z3Z0;sp|Q7Z3Y8|K1C27_HUMAN;CON__Q7Z3Y8;sp|Q7Z3Y7|K1C28_HUMAN;CON__Q148H6;sp|Q7Z3Y9|K1C26_HUMAN;CON__Q7Z3Y9;CON__Q7Z3Y7	sp|P13645|K1C10_HUMAN;CON__P13645	12;12;4;1;1;1;1;1;1;1;1;1	12;12;4;1;1;1;1;1;1;1;1;1	11;11;3;0;0;0;0;0;0;0;0;0	Keratin, type I cytoskeletal 10 ;	12	12	12	11	6	11	6	11	6	10	19.9	19.9	18.3	58.826	584	584;593;570;450;450;459;459;464;464;468;468;486	0	151.63	9.8	18.2	370820000	110870000	259950000	21			+	13	78;318;721;848;1093;1179;1237;1318;1330;1367;1368;1683	True;True;True;True;True;True;True;True;True;True;True;True	83;343;790;928;1205;1300;1362;1445;1457;1498;1499;1836	130;131;520;1125;1310;1311;1687;1814;1890;2000;2018;2019;2077;2078;2079;2080;2507	226;227;228;229;731;732;1518;1742;1743;2239;2395;2480;2481;2602;2621;2622;2707;2708;2709;2710;2711;3236	228;732;1518;1743;2239;2395;2480;2602;2622;2709;2710;3236		5;6		150;291
sp|P10809|CH60_HUMAN	sp|P10809|CH60_HUMAN	12	12	12	60 kDa heat shock protein, mitochondrial	1	12	12	12	12	7	12	7	12	7	19	19	19	61.054	573	573	0	121.3	19	15.4	893440000	823730000	69710000	27				139	712;713;714;972;1470;1471;1528;1585;1586;1587;1590;1676	True;True;True;True;True;True;True;True;True;True;True;True	780;781;782;1066;1067;1609;1610;1670;1730;1731;1732;1735;1827;1828	1107;1108;1109;1110;1111;1112;1502;1503;1504;2214;2215;2216;2288;2368;2369;2370;2371;2372;2373;2374;2378;2379;2490;2491;2492	1493;1494;1495;1496;1497;1498;1499;1500;1501;1502;1503;2010;2011;2012;2013;2877;2878;2879;2880;2966;2967;3071;3072;3073;3074;3075;3076;3077;3078;3083;3084;3214;3215;3216	1494;1497;1500;2012;2878;2880;2966;3072;3075;3076;3083;3216	48;49		106;426
sp|P38646|GRP75_HUMAN	sp|P38646|GRP75_HUMAN	12	12	12	Stress-70 protein, mitochondrial	1	12	12	12	11	3	11	3	11	3	22.5	22.5	22.5	73.68	679	679	0	80.015	20.9	6.2	381630000	371680000	9948700	14				194	110;133;165;231;346;1007;1052;1192;1364;1386;1627;1664	True;True;True;True;True;True;True;True;True;True;True;True	121;147;179;247;380;1104;1160;1314;1494;1518;1519;1773;1813	188;225;272;273;367;570;571;1551;1624;1830;2070;2101;2102;2103;2424;2475	309;352;418;419;538;797;798;2071;2072;2158;2412;2699;2732;2733;2734;2735;3135;3199	309;352;419;538;797;2071;2158;2412;2699;2733;3135;3199	61		268
sp|Q68VS2|TIG_RICTY	sp|Q68VS2|TIG_RICTY	12	12	12	Trigger factor	1	12	12	12	12	2	12	2	12	2	28.9	28.9	28.9	51.23	446	446	0	108.27	28.9	7	518390000	510780000	7617700	15				311	151;290;503;658;778;1076;1209;1374;1532;1563;1743;1762	True;True;True;True;True;True;True;True;True;True;True;True	165;309;556;721;851;1186;1333;1505;1675;1707;1900;1922	250;251;459;804;1018;1208;1662;1857;1858;2087;2294;2332;2594;2622	386;387;658;1120;1374;1619;2203;2443;2444;2445;2718;2975;3025;3355;3387	386;658;1120;1374;1619;2203;2444;2718;2975;3025;3355;3387
sp|Q68WL0|RHO_RICTY	sp|Q68WL0|RHO_RICTY	12	12	12	Transcription termination factor Rho	1	12	12	12	12	6	12	6	12	6	32.2	32.2	32.2	51.333	457	457	0	103.12	32.2	17.5	661810000	633990000	27813000	23				374	456;571;863;989;990;1099;1353;1396;1444;1597;1608;1649	True;True;True;True;True;True;True;True;True;True;True;True	499;628;945;1085;1086;1211;1482;1530;1582;1742;1754;1796	721;722;903;904;1341;1527;1528;1693;2053;2054;2117;2180;2181;2388;2389;2403;2404;2452;2453	992;993;1236;1237;1794;2042;2043;2044;2245;2674;2675;2676;2677;2758;2836;2837;2838;3095;3096;3111;3112;3171;3172	993;1236;1794;2042;2043;2245;2675;2758;2836;3095;3111;3172
sp|Q68XI7|ODO1_RICTY	sp|Q68XI7|ODO1_RICTY	12	12	12	2-oxoglutarate dehydrogenase E1 component	1	12	12	12	12	2	12	2	12	2	17.3	17.3	17.3	105.26	933	933	0	78.361	17.3	3	659010000	657150000	1859800	33				418	57;140;270;422;568;636;804;850;900;1058;1059;1725	True;True;True;True;True;True;True;True;True;True;True;True	61;154;287;459;460;625;696;884;930;985;986;1168;1169;1880	104;235;423;665;666;898;987;988;1260;1261;1313;1314;1395;1396;1397;1398;1643;1644;2568;2569	197;365;366;606;909;910;911;1231;1338;1339;1340;1682;1683;1684;1745;1746;1747;1748;1863;1864;1865;1866;1867;1868;1869;1870;1871;2182;2183;2184;3315;3316;3317	197;366;606;909;1231;1338;1682;1745;1868;2183;2184;3317		137;138		232;924
sp|P18206|VINC_HUMAN	sp|P18206|VINC_HUMAN	11	11	11	Vinculin	1	11	11	11	0	11	0	11	0	11	13.4	13.4	13.4	123.8	1134	1134	0	71.267	0	13.4	59520000	0	59520000	13				158	44;117;146;529;882;1011;1035;1140;1231;1328;1704	True;True;True;True;True;True;True;True;True;True;True	48;128;160;583;965;1109;1138;1258;1355;1455;1859	90;195;244;838;1364;1557;1595;1759;1881;2015;2540	181;182;316;379;1160;1824;2078;2123;2124;2325;2468;2618;3282	181;316;379;1160;1824;2078;2123;2325;2468;2618;3282
sp|Q68X52|HSLU_RICTY	sp|Q68X52|HSLU_RICTY	11	11	11	ATP-dependent protease ATPase subunit HslU	1	11	11	11	9	3	9	3	9	3	32	32	32	49.742	450	450	0	82.626	26	9.1	311330000	298990000	12343000	21				398	166;207;210;223;424;577;642;956;1251;1568;1569	True;True;True;True;True;True;True;True;True;True;True	180;221;224;239;462;634;702;1049;1376;1712;1713	274;275;276;277;333;334;337;357;668;912;994;1478;1909;2339;2340	420;421;422;423;424;425;426;427;494;495;496;499;525;913;1245;1246;1346;1978;2500;3033;3034	426;495;499;525;913;1245;1346;1978;2500;3033;3034
sp|Q68Y08|HTPG_RICTY	sp|Q68Y08|HTPG_RICTY	11	11	10	Chaperone protein HtpG	1	11	11	10	11	5	11	5	10	4	20.5	20.5	18.2	70.936	621	621	0	97.173	20.5	10.3	984180000	927670000	56513000	22				464	218;341;516;525;764;1003;1287;1288;1439;1556;1749	True;True;True;True;True;True;True;True;True;True;True	233;374;569;579;834;1099;1412;1413;1577;1700;1906	349;350;563;564;819;820;833;834;1182;1542;1952;1953;1954;1955;2175;2324;2602;2603	515;516;517;518;790;791;1136;1137;1138;1154;1155;1156;1582;2062;2551;2552;2553;2554;2828;3017;3364;3365	518;790;1138;1155;1582;2062;2551;2553;2828;3017;3364
sp|P02545|LMNA_HUMAN	sp|P02545|LMNA_HUMAN	10	10	10	Prelamin-A/C	1	10	10	10	7	9	7	9	7	9	19.3	19.3	19.3	74.139	664	664	0	69.9	13.4	17.5	100770000	51338000	49432000	18				101	10;111;599;737;929;1032;1164;1327;1415;1553	True;True;True;True;True;True;True;True;True;True	12;122;656;806;1020;1134;1283;1454;1550;1697	39;189;939;1146;1147;1441;1442;1589;1787;1788;2013;2014;2139;2140;2320;2321	118;310;1279;1541;1542;1927;1928;2115;2116;2358;2359;2360;2616;2617;2786;2787;3010;3011	118;310;1279;1542;1928;2116;2359;2616;2787;3010
sp|P04114|APOB_HUMAN	sp|P04114|APOB_HUMAN	10	10	10	Apolipoprotein B-100	1	10	10	10	6	4	6	4	6	4	2.5	2.5	2.5	515.6	4563	4563	0	64.826	1.6	1.1	107220000	89296000	17928000	7				112	18;325;343;502;605;781;1204;1350;1498;1718	True;True;True;True;True;True;True;True;True;True	21;351;376;555;663;854;1327;1479;1639;1873	52;529;566;803;947;1211;1846;2049;2251;2559	135;136;744;793;1119;1288;1622;2430;2669;2924;3301	135;744;793;1119;1288;1622;2430;2669;2924;3301	46;268		1405;2855
sp|Q68WI4|IF2_RICTY	sp|Q68WI4|IF2_RICTY	10	10	10	Translation initiation factor IF-2	1	10	10	10	10	0	10	0	10	0	15.6	15.6	15.6	91.281	831	831	0	62.734	15.6	0	203190000	203190000	0	14				369	13;135;592;754;1160;1161;1379;1502;1659;1726	True;True;True;True;True;True;True;True;True;True	15;149;649;823;1279;1280;1510;1643;1808;1881	43;227;930;1167;1783;1784;2092;2093;2257;2468;2469;2570	125;354;1270;1565;2353;2354;2355;2723;2724;2931;3190;3191;3192;3318	125;354;1270;1565;2353;2355;2724;2931;3190;3318
sp|Q68WU5|SUCC_RICTY	sp|Q68WU5|SUCC_RICTY	10	10	10	Succinate--CoA ligase [ADP-forming] subunit beta	1	10	10	10	9	4	9	4	9	4	29.3	29.3	29.3	41.904	386	386	0	62.618	29.3	11.1	876810000	837070000	39742000	16				386	6;188;192;379;560;652;653;738;975;1018	True;True;True;True;True;True;True;True;True;True	6;202;206;413;616;713;714;807;1071;1118;1119	26;309;313;314;315;612;888;1007;1008;1148;1149;1510;1567;1568;1569	69;70;465;466;471;472;473;474;844;1219;1362;1363;1543;1544;2020;2090;2091;2092	69;465;471;844;1219;1362;1363;1544;2020;2091		130		1
sp|Q68XV6|EFTS_RICTY	sp|Q68XV6|EFTS_RICTY	10	10	10	Elongation factor Ts	1	10	10	10	10	2	10	2	10	2	45	45	45	34.047	309	309	0	69.173	45	9.4	815480000	803730000	11757000	15				452	586;734;735;765;1053;1078;1208;1260;1286;1710	True;True;True;True;True;True;True;True;True;True	643;803;804;835;1161;1188;1332;1385;1411;1865	922;1142;1143;1183;1184;1625;1626;1664;1855;1856;1919;1951;2546	1258;1536;1537;1538;1583;1584;2159;2160;2161;2205;2440;2441;2442;2512;2550;3288	1258;1536;1538;1583;2160;2205;2441;2512;2550;3288
tr|Q68X01|Q68X01_RICTY	tr|Q68X01|Q68X01_RICTY	10	10	10	Sec7-domain containing protein transport protein	1	10	10	10	10	1	10	1	10	1	29.5	29.5	29.5	52.438	454	454	0	93.919	29.5	4.6	480670000	473430000	7242500	13				635	757;916;932;965;992;1060;1104;1223;1344;1436	True;True;True;True;True;True;True;True;True;True	826;1002;1023;1024;1059;1088;1170;1216;1348;1473;1573	1171;1172;1416;1445;1446;1491;1530;1645;1700;1874;2042;2043;2168	1569;1570;1571;1896;1934;1935;1936;1994;2046;2047;2185;2253;2461;2660;2661;2820	1570;1896;1935;1994;2046;2185;2253;2461;2660;2820	220		236
sp|P06396|GELS_HUMAN	sp|P06396|GELS_HUMAN	9	9	4	Gelsolin	1	9	9	4	3	8	3	8	1	3	16.5	16.5	10.6	85.696	782	782	0	67.472	5.9	13.7	1658100000	8164300	1649900000	19				121	40;116;275;572;1442;1653;1672;1732;1733	True;True;True;True;True;True;True;True;True	43;44;127;292;629;1580;1800;1801;1802;1821;1822;1823;1887;1888	83;84;85;86;194;430;905;906;2178;2459;2460;2461;2462;2484;2485;2486;2576;2577	172;173;174;175;176;315;620;621;622;623;1238;1239;2831;2832;2833;2834;3178;3179;3180;3181;3182;3183;3208;3209;3210;3325;3326;3327	173;315;621;1239;2834;3183;3210;3326;3327	11;12;47	57;58;59	305;589;591	310;433;439
sp|P21333|FLNA_HUMAN	sp|P21333|FLNA_HUMAN	9	9	9	Filamin-A	1	9	9	9	9	0	9	0	9	0	6.5	6.5	6.5	280.74	2647	2647	0	60.524	6.5	0	127990000	127990000	0	13				161	129;163;439;495;1270;1354;1451;1562;1768	True;True;True;True;True;True;True;True;True	143;177;478;543;1395;1483;1589;1706;1928	221;265;266;689;778;1932;2055;2191;2331;2630	348;403;404;405;941;1063;1064;2529;2678;2853;3024;3398;3399	348;404;941;1064;2529;2678;2853;3024;3398
sp|P68133|ACTS_HUMAN;sp|P68032|ACTC_HUMAN;sp|P63267|ACTH_HUMAN;sp|P62736|ACTA_HUMAN	sp|P68133|ACTS_HUMAN;sp|P68032|ACTC_HUMAN;sp|P63267|ACTH_HUMAN;sp|P62736|ACTA_HUMAN	9;9;8;8	1;1;1;1	1;1;1;1	Actin, alpha skeletal muscle ;Actin, alpha cardiac muscle 1 ;Actin, gamma-enteric smooth muscle ;Actin, aortic smooth muscle	4	9	1	1	9	5	1	0	1	0	26.8	4.2	4.2	42.051	377	377;377;376;377	0.0042553	5.8695	26.8	13	40781000	40781000	0	3				231	45;240;241;296;563;756;829;1400;1756	False;False;False;False;False;False;False;False;True	49;256;257;316;317;619;620;825;909;1534;1535;1915;1916	91;92;384;385;386;387;468;469;470;891;892;1170;1290;1291;2121;2122;2123;2614;2615	183;184;556;557;558;559;668;669;670;671;1222;1223;1224;1568;1717;1718;1719;1720;2763;2764;2765;2766;2767;2768;3376;3377;3378	183;557;559;671;1224;1568;1719;2767;3378	72	83;84;89	254	46;84;327
sp|P96989|OMPB_RICTY	sp|P96989|OMPB_RICTY	9	9	9	Outer membrane protein B	1	9	9	9	8	6	8	6	8	6	8.1	8.1	8.1	169.7	1645	1645	0	84.581	7.4	4.4	1910900000	1736400000	174510000	17				240	119;167;409;418;709;1101;1496;1512;1717	True;True;True;True;True;True;True;True;True	130;131;181;444;445;454;777;1213;1637;1653;1872	197;198;199;278;279;647;648;649;650;660;1104;1695;2248;2249;2269;2556;2557;2558	318;319;320;428;429;430;431;888;889;890;891;892;893;894;904;1489;2247;2921;2922;2944;2945;3298;3299;3300	319;431;890;904;1489;2247;2922;2944;3299	80	96	1210	1584
sp|Q68WA2|RPOA_RICTY	sp|Q68WA2|RPOA_RICTY	9	9	9	DNA-directed RNA polymerase subunit alpha	1	9	9	9	9	4	9	4	9	4	29.1	29.1	29.1	38.329	340	340	0	67.994	29.1	14.4	599770000	582510000	17260000	23				355	393;1072;1267;1332;1427;1554;1593;1629;1686	True;True;True;True;True;True;True;True;True	427;1182;1392;1459;1563;1698;1738;1775;1839	629;1657;1658;1928;1929;2021;2155;2322;2383;2426;2427;2510;2511	867;868;2197;2198;2199;2525;2526;2624;2804;2805;3012;3013;3089;3137;3138;3139;3239;3240;3241;3242;3243;3244;3245	867;2198;2526;2624;2805;3012;3089;3139;3244
sp|Q68WL4|RS1_RICTY	sp|Q68WL4|RS1_RICTY	9	9	9	30S ribosomal protein S1	1	9	9	9	9	2	9	2	9	2	23.9	23.9	23.9	63.874	568	568	0	58.135	23.9	4	615170000	601250000	13919000	12				375	156;365;373;449;1071;1283;1523;1570;1650	True;True;True;True;True;True;True;True;True	170;399;407;488;1181;1408;1665;1714;1797	256;592;604;605;699;700;1656;1948;2282;2341;2454;2455	392;822;835;836;953;954;2196;2547;2960;3035;3173;3174	392;822;835;954;2196;2547;2960;3035;3174
sp|Q68WZ8|MDH_RICTY	sp|Q68WZ8|MDH_RICTY	9	9	9	Malate dehydrogenase	1	9	9	9	8	4	8	4	8	4	42	42	42	33.832	314	314	0	75.27	38.9	17.2	567880000	541760000	26124000	22				393	75;410;519;688;790;1085;1176;1611;1766	True;True;True;True;True;True;True;True;True	80;446;572;755;867;1196;1197;1296;1297;1757;1926	124;125;651;825;1066;1233;1675;1676;1677;1678;1805;1806;1807;1808;1809;1810;2407;2626;2627	219;220;221;895;1145;1436;1437;1654;2224;2225;2226;2227;2228;2229;2380;2381;2382;2383;2384;2385;2386;2387;2388;2389;3115;3392;3393;3394;3395	220;895;1145;1437;1654;2228;2381;3115;3393	109	131	218	181
sp|Q9Y490|TLN1_HUMAN;sp|Q9Y4G6|TLN2_HUMAN	sp|Q9Y490|TLN1_HUMAN	9;2	9;2	9;2	Talin-1	2	9	9	9	9	0	9	0	9	0	4.9	4.9	4.9	269.76	2541	2541;2542	0	73.388	4.9	0	89599000	89599000	0	15				583	3;56;351;437;854;914;1117;1636;1648	True;True;True;True;True;True;True;True;True	3;60;385;476;934;1000;1230;1782;1795	23;103;577;686;1318;1413;1719;2435;2451	66;196;804;934;935;936;1752;1753;1889;1890;1891;1892;2278;3149;3170	66;196;804;936;1753;1890;2278;3149;3170
tr|Q68VZ1|Q68VZ1_RICTY	tr|Q68VZ1|Q68VZ1_RICTY	9	9	9	Uncharacterized protein	1	9	9	9	9	1	9	1	9	1	6.5	6.5	6.5	181.69	1581	1581	0	64.271	6.5	0.8	210490000	204040000	6458600	10				605	491;511;515;595;613;793;884;1249;1600	True;True;True;True;True;True;True;True;True	538;564;568;652;671;871;968;1374;1745	772;814;818;933;956;1240;1369;1907;2392;2393	1056;1131;1135;1273;1300;1661;1831;2498;3100;3101	1056;1131;1135;1273;1300;1661;1831;2498;3101
tr|Q68WH2|Q68WH2_RICTY	tr|Q68WH2|Q68WH2_RICTY	9	9	9	Uncharacterized protein	1	9	9	9	9	2	9	2	9	2	32.1	32.1	32.1	36.416	321	321	0	125.59	32.1	9.7	328520000	318640000	9885500	10				613	193;355;575;614;927;1119;1215;1312;1341	True;True;True;True;True;True;True;True;True	207;389;632;672;1017;1232;1339;1438;1469	316;581;910;957;958;1437;1721;1864;1985;1986;2037	475;808;1243;1301;1302;1922;2280;2451;2587;2588;2655	475;808;1243;1301;1922;2280;2451;2587;2655	217;218;417		275;278;279
tr|Q68XM2|Q68XM2_RICTY	tr|Q68XM2|Q68XM2_RICTY	9	9	9	Uncharacterized protein	1	9	9	9	9	2	9	2	9	2	12.7	12.7	12.7	80.985	707	707	0	57.136	12.7	3.4	215880000	211790000	4094100	13				656	199;203;221;710;787;788;994;995;1728	True;True;True;True;True;True;True;True;True	213;217;236;778;864;865;1090;1091;1883	323;324;328;329;354;1105;1229;1230;1532;1533;2572	483;484;488;489;490;522;1490;1650;1651;2049;2050;3320;3321	483;490;522;1490;1650;1651;2049;2050;3320
CON__Q2UVX4	CON__Q2UVX4	8	8	7		1	8	8	7	8	3	8	3	7	3	5.7	5.7	5.2	187.37	1662	1662	0	64.221	5.7	2.7	1832100000	1819100000	12979000	16			+	25	237;671;672;909;1169;1446;1591;1598	True;True;True;True;True;True;True;True	253;735;736;737;738;995;1289;1584;1736;1743	379;380;381;1038;1039;1040;1041;1042;1043;1044;1045;1408;1795;2183;2184;2380;2381;2390	551;552;553;1398;1399;1400;1401;1402;1403;1404;1405;1406;1407;1408;1409;1410;1411;1412;1413;1884;2367;2840;2841;2842;2843;2844;3085;3086;3087;3097;3098	553;1400;1413;1884;2367;2841;3085;3097	235	10	982	989
sp|P02751|FINC_HUMAN	sp|P02751|FINC_HUMAN	8	8	8	Fibronectin	1	8	8	8	8	4	8	4	8	4	4.2	4.2	4.2	262.62	2386	2386	0	74.071	4.2	2.8	531320000	456090000	75234000	18				106	291;425;574;627;748;1404;1449;1706	True;True;True;True;True;True;True;True	310;311;463;631;685;817;1539;1587;1861	460;461;462;463;669;908;909;971;1160;1161;2127;2128;2188;2542	659;660;661;662;663;914;1241;1242;1317;1556;1557;1558;2772;2773;2774;2775;2849;3284	659;914;1241;1317;1558;2773;2849;3284		49		1783
sp|P06576|ATPB_HUMAN	sp|P06576|ATPB_HUMAN	8	8	8	ATP synthase subunit beta, mitochondrial	1	8	8	8	7	6	7	6	7	6	24	24	24	56.559	529	529	0	52.694	20.4	17.8	668250000	625770000	42478000	15				122	55;405;427;682;687;706;968;1455	True;True;True;True;True;True;True;True	59;440;465;748;749;754;774;1062;1593	102;643;671;672;1057;1058;1059;1064;1065;1100;1101;1496;1497;2195;2196	195;883;916;917;1427;1428;1429;1434;1435;1485;1486;2002;2003;2857;2858	195;883;916;1429;1435;1485;2003;2857		60		408
sp|P0C0L4|CO4A_HUMAN;sp|P0C0L5|CO4B_HUMAN	sp|P0C0L4|CO4A_HUMAN;sp|P0C0L5|CO4B_HUMAN	8;7	8;7	7;6	Complement C4-A ;Complement C4-B	2	8	8	7	7	3	7	3	6	3	5.3	5.3	4.5	192.78	1744	1744;1744	0	54.596	4.8	1.9	1363200000	1220000000	143210000	23				136	108;127;185;1577;1633;1734;1740;1741	True;True;True;True;True;True;True;True	119;141;199;1722;1779;1889;1897;1898	186;219;305;306;2354;2432;2578;2587;2588;2589;2590;2591;2592	307;346;460;461;462;3051;3144;3145;3328;3339;3340;3341;3342;3343;3344;3345;3346;3347;3348;3349;3350;3351;3352;3353	307;346;460;3051;3145;3328;3340;3351	230		277
sp|P12814|ACTN1_HUMAN	sp|P12814|ACTN1_HUMAN	8	8	6	Alpha-actinin-1	1	8	8	6	8	2	8	2	6	2	12	12	9.4	103.06	892	892	0	52.451	12	2.5	485950000	482310000	3633800	12				145	131;481;597;770;815;1214;1255;1460	True;True;True;True;True;True;True;True	145;526;527;654;841;895;1338;1380;1599	223;753;754;755;936;1193;1275;1863;1913;1914;2203	350;1029;1030;1031;1276;1595;1698;2450;2505;2506;2507;2866	350;1030;1276;1595;1698;2450;2506;2866		63		748
tr|Q68WI3|Q68WI3_RICTY	tr|Q68WI3|Q68WI3_RICTY	8	8	8	Transcription termination/antitermination protein NusA	1	8	8	8	8	1	8	1	8	1	22.9	22.9	22.9	56.793	503	503	0	74.476	22.9	2.6	323410000	320760000	2654500	12				615	604;610;626;667;953;1458;1606;1769	True;True;True;True;True;True;True;True	662;668;684;731;1046;1596;1597;1752;1929	945;946;953;970;1033;1474;2199;2200;2401;2631	1285;1286;1287;1295;1296;1316;1393;1972;2861;2862;3109;3400	1286;1296;1316;1393;1972;2862;3109;3400		202		468
CON__Q3SX14	CON__Q3SX14	7	2	2		1	7	2	2	2	7	0	2	0	2	9.2	3.3	3.3	85.686	781	781	0	72.616	3.1	9.2	593840000	0	593840000	8			+	28	40;275;572;1417;1494;1732;1733	False;False;False;True;True;False;False	43;44;292;629;1552;1635;1887;1888	83;84;85;86;430;905;906;2142;2246;2576;2577	172;173;174;175;176;620;621;622;623;1238;1239;2790;2913;2914;2915;2916;2917;2918;2919;3325;3326;3327	173;621;1239;2790;2914;3326;3327	11;12		588;590
sp|O43707|ACTN4_HUMAN	sp|O43707|ACTN4_HUMAN	7	5	5	Alpha-actinin-4	1	7	5	5	7	0	5	0	5	0	9.5	7	7	104.85	911	911	0	31.545	9.5	0	55288000	55288000	0	4				66	131;482;564;984;1254;1460;1621	False;True;True;True;True;False;True	145;528;621;1080;1379;1599;1767	223;756;893;1522;1912;2203;2418	350;1032;1225;2037;2504;2866;3129	350;1032;1225;2037;2504;2866;3129
sp|P54886|P5CS_HUMAN	sp|P54886|P5CS_HUMAN	7	7	7	Delta-1-pyrroline-5-carboxylate synthase	1	7	7	7	5	6	5	6	5	6	12.2	12.2	12.2	87.301	795	795	0	46.23	7.3	10.6	174500000	131700000	42802000	12				216	375;505;824;1010;1120;1207;1594	True;True;True;True;True;True;True	409;558;904;1107;1108;1233;1331;1739	607;806;807;1285;1554;1555;1556;1722;1723;1853;1854;2384	839;1122;1123;1711;2075;2076;2077;2281;2282;2438;2439;3090;3091	839;1123;1711;2076;2282;2439;3090		80		376
sp|Q68VQ2|GREA_RICTY	sp|Q68VQ2|GREA_RICTY	7	7	7	Transcription elongation factor GreA	1	7	7	7	6	3	6	3	6	3	37	37	37	18.228	162	162	0	45.184	37	21	743390000	722060000	21332000	14				305	282;659;723;724;1391;1401;1402	True;True;True;True;True;True;True	301;722;792;793;1525;1536;1537	446;447;448;449;1019;1020;1128;1129;1130;2110;2124;2125	641;642;643;644;645;646;1375;1376;1521;1522;1523;2746;2769;2770	642;1375;1521;1523;2746;2769;2770
sp|Q68VU8|ATPB_RICTY	sp|Q68VU8|ATPB_RICTY	7	7	7	ATP synthase subunit beta	1	7	7	7	7	0	7	0	7	0	23.2	23.2	23.2	51.093	474	474	0	62.206	23.2	0	248160000	248160000	0	11				313	404;426;431;488;705;1548;1691	True;True;True;True;True;True;True	439;464;469;535;773;1692;1845	642;670;677;769;1099;2313;2522	882;915;923;1052;1482;1483;1484;2997;2998;2999;3263	882;915;923;1052;1484;2998;3263
sp|Q68VW6|SYS_RICTY	sp|Q68VW6|SYS_RICTY	7	7	7	Serine--tRNA ligase	1	7	7	7	7	2	7	2	7	2	20.2	20.2	20.2	48.673	425	425	0	48.191	20.2	4.9	225320000	217580000	7736700	9				315	327;419;746;918;1296;1705;1735	True;True;True;True;True;True;True	353;455;456;815;1007;1421;1860;1890	532;661;662;1158;1425;1426;1965;1966;2541;2579	747;905;906;1554;1907;1908;1909;2565;2566;3283;3329	747;905;1554;1908;2565;3283;3329	107		221
sp|Q68WN1|PNP_RICTY	sp|Q68WN1|PNP_RICTY	7	7	7	Polyribonucleotide nucleotidyltransferase	1	7	7	7	7	1	7	1	7	1	12.9	12.9	12.9	82.362	745	745	0	51.892	12.9	2.3	160510000	158160000	2349100	12				377	175;239;386;1063;1136;1538;1626	True;True;True;True;True;True;True	189;255;420;1173;1254;1681;1682;1772	289;290;383;619;1648;1754;2301;2302;2303;2423	441;442;555;852;2188;2319;2983;2984;2985;2986;2987;3134	441;555;852;2188;2319;2984;3134		128		734
sp|Q68XL6|GATA_RICTY	sp|Q68XL6|GATA_RICTY	7	7	7	Glutamyl-tRNA(Gln) amidotransferase subunit A	1	7	7	7	7	2	7	2	7	2	18.7	18.7	18.7	53.421	493	493	0	75.917	18.7	5.3	159830000	157620000	2208000	9				424	963;1055;1193;1431;1465;1576;1652	True;True;True;True;True;True;True	1057;1163;1315;1316;1567;1604;1721;1799	1489;1629;1630;1831;1832;1833;2160;2161;2208;2353;2457;2458	1992;2164;2165;2166;2413;2414;2415;2812;2813;2871;3050;3176;3177	1992;2164;2413;2813;2871;3050;3176	119;327		60;61
sp|Q68XM6|AMPA_RICTY	sp|Q68XM6|AMPA_RICTY	7	7	7	Probable cytosol aminopeptidase	1	7	7	7	7	0	7	0	7	0	20.2	20.2	20.2	54.026	500	500	0	50.538	20.2	0	155170000	155170000	0	13				427	43;172;195;396;872;967;1116	True;True;True;True;True;True;True	47;186;209;430;954;1061;1229	89;285;318;632;1350;1494;1495;1718	179;180;437;477;871;1803;1998;1999;2000;2001;2275;2276;2277	179;437;477;871;1803;1999;2276
sp|Q68XN1|RL1_RICTY	sp|Q68XN1|RL1_RICTY	7	7	7	50S ribosomal protein L1	1	7	7	7	7	1	7	1	7	1	30.8	30.8	30.8	25.504	237	237	0	48.609	30.8	5.5	566360000	550940000	15422000	9				431	382;566;867;941;1269;1281;1301	True;True;True;True;True;True;True	416;623;949;1033;1394;1406;1426	615;896;1345;1457;1931;1945;1946;1971	847;1229;1798;1949;2528;2543;2544;2545;2571	847;1229;1798;1949;2528;2543;2571
tr|Q68VW0|Q68VW0_RICTY	tr|Q68VW0|Q68VW0_RICTY	7	7	7	Uncharacterized protein	1	7	7	7	7	1	7	1	7	1	16.2	16.2	16.2	63.181	551	551	0	106.99	16.2	2	206960000	203510000	3450900	9				600	64;215;306;898;1435;1521;1661	True;True;True;True;True;True;True	68;230;330;983;1571;1572;1663;1810	111;345;493;1391;2165;2166;2167;2280;2472	204;511;697;1858;2817;2818;2819;2958;3196	204;511;697;1858;2819;2958;3196		201		309
tr|Q68WR9|Q68WR9_RICTY	tr|Q68WR9|Q68WR9_RICTY	7	7	7	Dihydrolipoyl dehydrogenase	1	7	7	7	7	1	7	1	7	1	20.3	20.3	20.3	49.45	459	459	0	54.964	20.3	3.1	473090000	462960000	10127000	12				629	60;655;1028;1114;1313;1720;1721	True;True;True;True;True;True;True	64;716;1130;1227;1439;1875;1876	107;1010;1584;1716;1987;1988;1989;2561;2562	200;1365;2107;2108;2273;2589;2590;2591;3303;3304;3305;3306	200;1365;2108;2273;2590;3303;3305
tr|Q68XA7|Q68XA7_RICTY	tr|Q68XA7|Q68XA7_RICTY	7	7	7	GTP-binding protein TypA (Tyrosine phosphorylated protein A)	1	7	7	7	7	0	7	0	7	0	13.4	13.4	13.4	66.712	605	605	0	41.138	13.4	0	108120000	108120000	0	8				647	52;94;107;367;501;625;1518	True;True;True;True;True;True;True	56;99;118;401;554;683;1659	99;152;185;594;802;969;2275	192;256;305;306;824;1118;1315;2951	192;256;306;824;1118;1315;2951
sp|P05787|K2C8_HUMAN;CON__P05787;CON__H-INV:HIT000292931;CON__Q9H552;CON__REFSEQ:XP_092267	sp|P05787|K2C8_HUMAN;CON__P05787;CON__H-INV:HIT000292931	6;6;5;2;1	4;4;4;1;1	4;4;4;1;1	Keratin, type II cytoskeletal 8 ;;	5	6	4	4	3	5	2	4	2	4	14.3	11	11	53.704	483	483;483;443;499;213	0	30.097	6.4	12.4	43756000	17128000	26628000	6			+	10	132;400;794;843;938;1325	True;False;False;True;True;True	146;434;872;923;1030;1452	224;636;1241;1305;1453;1454;2008;2009	351;875;1662;1737;1945;1946;2610;2611	351;875;1662;1737;1946;2610
sp|P08779|K1C16_HUMAN;CON__P08779;CON__Q9Z2K1;CON__Q3ZAW8	sp|P08779|K1C16_HUMAN;CON__P08779	6;6;2;2	5;5;1;1	3;3;1;1	Keratin, type I cytoskeletal 16 ;	4	6	5	3	1	6	1	5	0	3	16.9	15	10.6	51.267	473	473;473;469;474	0	32.659	2.5	16.9	26419000	6122200	20297000	6			+	12	77;509;1429;1463;1624;1683	True;True;True;True;True;False	82;562;1565;1602;1770;1836	128;129;811;2158;2206;2421;2507	224;225;1128;2809;2869;3132;3236	225;1128;2809;2869;3132;3236		5		121
sp|P01023|A2MG_HUMAN;sp|P20742|PZP_HUMAN	sp|P01023|A2MG_HUMAN	6;2	6;2	5;1	Alpha-2-macroglobulin	2	6	6	5	6	3	6	3	5	2	4.9	4.9	4.3	163.29	1474	1474;1482	0	36.944	4.9	2.7	2808100000	2480500000	327560000	9				93	83;145;415;1235;1331;1722	True;True;True;True;True;True	88;159;451;1359;1360;1458;1877	138;242;243;656;1885;1886;1887;1888;2020;2563;2564	237;374;375;376;377;378;900;2472;2473;2474;2475;2476;2477;2478;2623;3307;3308	237;375;900;2477;2623;3308	45;266		1171;1252
sp|P05783|K1C18_HUMAN;CON__P05784;CON__H-INV:HIT000015463	sp|P05783|K1C18_HUMAN;CON__P05784	6;3;1	6;3;1	5;2;1	Keratin, type I cytoskeletal 18 ;	3	6	6	5	1	6	1	6	1	5	15.6	15.6	13.5	48.057	430	430;423;295	0	39.404	3	15.6	60888000	13114000	47774000	10			+	120	112;752;1197;1238;1531;1619	True;True;True;True;True;True	123;821;1320;1363;1673;1674;1765	190;1165;1837;1891;2291;2292;2293;2416	311;1563;2421;2482;2970;2971;2972;2973;2974;3125	311;1563;2421;2482;2974;3125		56		313
sp|P11021|GRP78_HUMAN	sp|P11021|GRP78_HUMAN	6	6	5	78 kDa glucose-regulated protein	1	6	6	5	4	2	4	2	3	2	11.6	11.6	9.2	72.332	654	654	0	37.646	7.2	4.4	77066000	68822000	8244200	7				141	647;740;744;1144;1537;1699	True;True;True;True;True;True	708;809;813;1262;1680;1854	1001;1152;1156;1763;2300;2534	1355;1548;1552;2329;2330;2982;3276	1355;1548;1552;2330;2982;3276
sp|P25705|ATPA_HUMAN	sp|P25705|ATPA_HUMAN	6	6	6	ATP synthase subunit alpha, mitochondrial	1	6	6	6	5	3	5	3	5	3	13.9	13.9	13.9	59.75	553	553	0	43.34	12.1	6.9	320040000	301990000	18049000	14				164	149;666;1178;1450;1505;1690	True;True;True;True;True;True	163;730;1299;1588;1646;1844	248;1031;1032;1812;1813;2189;2190;2260;2521	384;1389;1390;1391;1392;2391;2392;2393;2394;2850;2851;2852;2934;3262	384;1392;2393;2851;2934;3262
sp|P80469|CH10_RICTY	sp|P80469|CH10_RICTY	6	6	6	10 kDa chaperonin	1	6	6	6	5	4	5	4	5	4	67.4	67.4	67.4	10.476	95	95	0	55.835	67.4	42.1	1169200000	1151700000	17556000	5				237	301;466;878;1084;1702;1703	True;True;True;True;True;True	322;323;324;509;960;1194;1195;1857;1858	476;477;478;479;480;481;482;483;484;485;732;1357;1672;1673;1674;2537;2538;2539	678;679;680;681;682;683;684;685;686;687;1004;1811;2220;2221;2222;2223;3279;3280;3281	681;1004;1811;2220;3279;3280	78;79	91	45;51	36
sp|Q68W07|GLYA_RICTY	sp|Q68W07|GLYA_RICTY	6	6	6	Serine hydroxymethyltransferase	1	6	6	6	6	1	6	1	6	1	12.9	12.9	12.9	46.197	420	420	0	38.053	12.9	2.6	122000000	120240000	1756500	10				326	72;467;468;530;531;893	True;True;True;True;True;True	77;510;511;584;585;978	121;733;734;839;840;841;1385;1386	215;1005;1006;1161;1162;1163;1164;1165;1852;1853	215;1005;1006;1163;1165;1853
sp|Q68W81|RL2_RICTY	sp|Q68W81|RL2_RICTY	6	6	6	50S ribosomal protein L2	1	6	6	6	6	1	6	1	6	1	28.9	28.9	28.9	30.273	273	273	0	39.265	28.9	4.4	392310000	386090000	6219900	8				340	143;319;521;590;1271;1616	True;True;True;True;True;True	157;344;574;647;1396;1762	239;240;521;827;928;1933;2413	370;371;372;733;1148;1268;2530;3121	371;733;1148;1268;2530;3121
sp|Q68XL4|RRF_RICTY	sp|Q68XL4|RRF_RICTY	6	6	6	Ribosome-recycling factor	1	6	6	6	6	1	6	1	6	1	43	43	43	21.001	186	186	0	37.089	43	10.2	254090000	251880000	2211500	11				422	220;483;814;921;951;1654	True;True;True;True;True;True	235;529;894;1010;1044;1803	353;757;758;759;1274;1429;1472;2463	521;1033;1034;1035;1036;1037;1038;1697;1913;1970;3184	521;1035;1697;1913;1970;3184
sp|Q68XR7|RL9_RICTY	sp|Q68XR7|RL9_RICTY	6	6	6	50S ribosomal protein L9	1	6	6	6	6	2	6	2	6	2	42.1	42.1	42.1	19.351	171	171	0	64.558	42.1	17	170080000	167330000	2749900	6				439	227;334;869;1106;1280;1382	True;True;True;True;True;True	243;363;364;951;1218;1405;1513	361;547;548;549;1347;1702;1703;1944;2096	529;769;770;771;772;773;1800;2255;2256;2542;2727	529;771;1800;2255;2542;2727	124		163
tr|Q68WJ5|Q68WJ5_RICTY	tr|Q68WJ5|Q68WJ5_RICTY	6	6	6	Aminolevulinate dehydratase	1	6	6	6	6	2	6	2	6	2	17.3	17.3	17.3	36.539	330	330	0	44.222	17.3	7	318710000	301070000	17639000	12				616	82;252;370;612;944;945	True;True;True;True;True;True	87;269;404;670;1036;1037	136;137;402;598;599;955;1460;1461;1462	235;236;580;829;830;1298;1299;1955;1956;1957;1958;1959	236;580;830;1298;1956;1959
tr|Q68WM2|Q68WM2_RICTY;REV__sp|Q8ND30|LIPB2_HUMAN	tr|Q68WM2|Q68WM2_RICTY	6;1	6;1	6;1	Ribonucleoside-diphosphate reductase	2	6	6	6	6	1	6	1	6	1	11.7	11.7	11.7	68.733	607	607;876	0	43.467	11.7	2.5	135350000	122620000	12725000	7				621	512;552;1109;1640;1744;1753	True;True;True;True;True;True	565;607;1221;1787;1901;1912	815;875;1706;2441;2442;2595;2610	1132;1206;2260;3158;3159;3356;3372	1132;1206;2260;3158;3356;3372
tr|Q68X44|Q68X44_RICTY	tr|Q68X44|Q68X44_RICTY	6	6	6	Thioredoxin peroxidase I	1	6	6	6	6	3	6	3	6	3	32.5	32.5	32.5	22.405	200	200	0	38.519	32.5	17.5	834360000	787260000	47101000	14				640	65;517;558;859;1601;1754	True;True;True;True;True;True	69;570;613;614;940;1746;1913	112;821;822;823;883;884;885;886;1326;2394;2611;2612	205;1139;1140;1141;1142;1143;1214;1215;1216;1217;1762;3102;3373;3374	205;1140;1216;1762;3102;3373		206		140
tr|Q68XB3|Q68XB3_RICTY	tr|Q68XB3|Q68XB3_RICTY	6	6	6	Ribonuclease E	1	6	6	6	5	1	5	1	5	1	13.3	13.3	13.3	78.149	683	683	0	47.025	11	2.3	42192000	42192000	0	5				648	228;361;408;719;1377;1609	True;True;True;True;True;True	244;395;443;788;1508;1755	362;587;646;1121;2090;2405	530;817;887;1514;2721;3113	530;817;887;1514;2721;3113	221;222;419		215;216;224
CON__P01030;CON__ENSEMBL:ENSBTAP00000007350	CON__P01030;CON__ENSEMBL:ENSBTAP00000007350	5;4	4;3	4;3	;	2	5	4	4	4	3	3	3	3	3	3.2	2.4	2.4	192.79	1741	1741;1742	0	26.872	3.2	2.1	663900000	551170000	112730000	13			+	3	390;391;473;899;1734	True;True;True;True;False	424;425;517;984;1889	625;626;627;741;742;743;1392;1393;1394;2578	860;861;862;863;864;865;1016;1017;1018;1019;1859;1860;1861;1862;3328	860;862;1019;1860;3328	230		276
sp|P02533|K1C14_HUMAN;CON__P02533;sp|Q04695|K1C17_HUMAN;CON__Q04695;CON__Q9QWL7;CON__Q6IFX2;CON__A2A4G1;sp|P19012|K1C15_HUMAN;CON__P19012;CON__ENSEMBL:ENSP00000377550;sp|P13646|K1C13_HUMAN;CON__P13646-1	sp|P02533|K1C14_HUMAN;CON__P02533;sp|Q04695|K1C17_HUMAN;CON__Q04695;CON__Q9QWL7	5;5;3;3;3;2;2;2;2;1;1;1	2;2;2;2;2;0;0;0;0;0;0;0	2;2;2;2;2;0;0;0;0;0;0;0	Keratin, type I cytoskeletal 14 ;;Keratin, type I cytoskeletal 17 ;;	12	5	2	2	1	5	0	2	0	2	10.4	4	4	51.561	472	472;472;432;432;433;452;456;456;456;420;458;458	0	14.159	2.5	10.4	8341000	0	8341000	3			+	5	77;352;1430;1624;1683	False;True;True;False;False	82;386;1566;1770;1836	128;129;578;2159;2421;2507	224;225;805;2810;2811;3132;3236	225;805;2811;3132;3236		5		119
sp|P01031|CO5_HUMAN	sp|P01031|CO5_HUMAN	5	5	4	Complement C5	1	5	5	4	2	5	2	5	2	4	3.3	3.3	2.6	188.3	1676	1676	0	33.7	1.4	3.3	199340000	67185000	132160000	11				95	84;317;704;1079;1701	True;True;True;True;True	89;342;772;1189;1856	139;140;141;519;1097;1098;1665;2536	238;239;240;241;242;730;1479;1480;1481;2206;3278	242;730;1481;2206;3278
sp|P25786|PSA1_HUMAN	sp|P25786|PSA1_HUMAN	5	5	5	Proteasome subunit alpha type-1	1	5	5	5	5	0	5	0	5	0	27.8	27.8	27.8	29.555	263	263	0	32.537	27.8	0	42635000	42635000	0	6				165	90;118;637;769;1148	True;True;True;True;True	95;129;697;840;1266	148;196;989;1192;1767	251;317;1341;1593;1594;2335	251;317;1341;1593;2335
sp|Q01082|SPTB2_HUMAN	sp|Q01082|SPTB2_HUMAN	5	5	5	Spectrin beta chain, non-erythrocytic 1	1	5	5	5	5	0	5	0	5	0	3	3	3	274.61	2364	2364	0	37.477	3	0	31393000	31393000	0	5				243	91;360;925;958;1497	True;True;True;True;True	96;394;1015;1051;1638	149;586;1434;1481;2250	252;816;1919;1981;2923	252;816;1919;1981;2923
sp|Q02218|ODO1_HUMAN	sp|Q02218|ODO1_HUMAN	5	5	5	2-oxoglutarate dehydrogenase, mitochondrial	1	5	5	5	5	0	5	0	5	0	7.1	7.1	7.1	115.93	1023	1023	0	30.11	7.1	0	122090000	122090000	0	7				244	216;1086;1107;1372;1454	True;True;True;True;True	231;1198;1219;1503;1592	346;1679;1704;2085;2194	512;2230;2231;2257;2258;2716;2856	512;2230;2257;2716;2856
sp|Q06033|ITIH3_HUMAN	sp|Q06033|ITIH3_HUMAN	5	5	2	Inter-alpha-trypsin inhibitor heavy chain H3	1	5	5	2	5	0	5	0	2	0	6.2	6.2	3.4	99.848	890	890	0	35.193	6.2	0	299660000	299660000	0	9				247	19;284;428;1677;1678	True;True;True;True;True	22;303;466;1829;1830	53;54;451;452;673;674;2493;2494	137;138;139;140;648;649;918;919;3217;3218	138;649;918;3217;3218
sp|Q12884|SEPR_HUMAN	sp|Q12884|SEPR_HUMAN	5	5	5	Prolyl endopeptidase FAP	1	5	5	5	0	5	0	5	0	5	8.6	8.6	8.6	87.711	760	760	0	36.033	0	8.6	70935000	0	70935000	7				252	664;791;826;868;1172	True;True;True;True;True	728;868;906;950;1292	1028;1029;1234;1287;1346;1798;1799	1386;1387;1655;1714;1799;2370;2371	1387;1655;1714;1799;2371
sp|Q68VQ5|RPOD_RICTY	sp|Q68VQ5|RPOD_RICTY	5	5	5	RNA polymerase sigma factor RpoD	1	5	5	5	5	1	5	1	5	1	9.1	9.1	9.1	73.113	635	635	0	29.852	9.1	1.9	62010000	60027000	1983400	7				306	213;214;389;1573;1623	True;True;True;True;True	228;229;423;1717;1769	343;344;624;2344;2345;2420	509;510;858;859;3038;3039;3131	509;510;858;3038;3131
sp|Q68VQ7|SYA_RICTY;sp|P49588|SYAC_HUMAN	sp|Q68VQ7|SYA_RICTY	5;1	5;1	5;1	Alanine--tRNA ligase	2	5	5	5	5	0	5	0	5	0	7.4	7.4	7.4	99.124	877	877;968	0	39.68	7.4	0	68352000	68352000	0	3				307	458;579;654;1131;1307	True;True;True;True;True	501;636;715;1249;1432	724;914;1009;1749;1978	995;1248;1364;2314;2579	995;1248;1364;2314;2579		121		231
sp|Q68W74|FUMC_RICTY	sp|Q68W74|FUMC_RICTY	5	5	5	Fumarate hydratase class II	1	5	5	5	5	1	5	1	5	1	12.1	12.1	12.1	51.013	461	461	0	31.574	12.1	3	57233000	55284000	1948700	7				335	436;609;1358;1453;1545	True;True;True;True;True	475;667;1487;1591;1689	685;951;952;2061;2193;2310	933;1292;1293;1294;2686;2855;2994	933;1292;2686;2855;2994
sp|Q68W95|RS5_RICTY	sp|Q68W95|RS5_RICTY	5	5	5	30S ribosomal protein S5	1	5	5	5	4	2	4	2	4	2	24.6	24.6	24.6	18.754	175	175	0	32.746	24.6	13.1	68145000	63686000	4459900	8				350	374;797;1075;1459;1596	True;True;True;True;True	408;877;1185;1598;1741	606;1249;1661;2201;2202;2387	837;838;1671;2202;2863;2864;2865;3094	837;1671;2202;2863;3094
sp|Q68WP6|ISCS_RICTY	sp|Q68WP6|ISCS_RICTY	5	5	5	Cysteine desulfurase IscS	1	5	5	5	5	1	5	1	5	1	17.8	17.8	17.8	45.76	410	410	0	31.039	17.8	2.9	233680000	233680000	0	8				380	702;1305;1308;1641;1684	True;True;True;True;True	770;1430;1433;1788;1837	1095;1975;1976;1979;2443;2444;2508	1477;2575;2576;2580;3160;3161;3162;3237	1477;2576;2580;3160;3237
sp|Q68XG2|GYRA_RICTY	sp|Q68XG2|GYRA_RICTY	5	5	5	DNA gyrase subunit A	1	5	5	5	5	0	5	0	5	0	8.3	8.3	8.3	101.15	905	905	0	44.786	8.3	0	80069000	80069000	0	8				414	472;889;923;1194;1731	True;True;True;True;True	516;974;1012;1013;1317;1886	740;1381;1431;1432;1834;2575	1015;1846;1915;1916;1917;2416;2417;2418;3324	1015;1846;1916;2417;3324		135		121
sp|Q68Y12|UVRA_RICTY	sp|Q68Y12|UVRA_RICTY	5	5	5	UvrABC system protein A	1	5	5	5	4	1	4	1	4	1	6.8	6.8	6.8	106.23	953	953	0	31.53	5.6	1.3	80992000	72464000	8527700	5				466	255;640;1375;1411;1770	True;True;True;True;True	272;700;1506;1546;1930	405;992;2088;2135;2632	583;1344;2719;2782;3401	583;1344;2719;2782;3401
tr|Q68VU3|Q68VU3_RICTY	tr|Q68VU3|Q68VU3_RICTY	5	5	5	Uncharacterized protein	1	5	5	5	5	1	5	1	5	1	45.1	45.1	45.1	16.889	144	144	0	45	45.1	9.7	199460000	192090000	7370800	7				599	204;662;823;1337;1500	True;True;True;True;True	218;726;903;1464;1641	330;1026;1284;2027;2253;2254;2255	491;1383;1384;1710;2631;2927;2928;2929	491;1384;1710;2631;2927
tr|Q68WD5|Q68WD5_RICTY	tr|Q68WD5|Q68WD5_RICTY	5	5	5	Ribosome-binding ATPase YchF	1	5	5	5	5	1	5	1	5	1	18.6	18.6	18.6	40.361	365	365	0	32.903	18.6	3.3	82090000	80213000	1876600	6				612	31;182;673;862;1026	True;True;True;True;True	34;196;739;944;1127	72;300;1046;1047;1340;1579	158;454;1414;1415;1793;2102	158;454;1414;1793;2102
tr|Q68XT4|Q68XT4_RICTY	tr|Q68XT4|Q68XT4_RICTY	5	5	5	ABC transporter ATP-binding protein	1	5	5	5	5	1	5	1	5	1	12.8	12.8	12.8	63.217	555	555	0	41.208	12.8	1.8	101090000	99860000	1228900	5				664	273;440;594;736;856	True;True;True;True;True	290;479;651;805;936	426;690;932;1144;1145;1320	609;942;1272;1539;1540;1755	609;942;1272;1539;1755	227		360
CON__P00761	CON__P00761	4	4	4		1	4	4	4	4	4	4	4	4	4	25.1	25.1	25.1	24.409	231	231	0	44.816	25.1	25.1	3376800000	866980000	2509900000	6			+	2	657;860;949;1552	True;True;True;True	718;719;720;941;942;1041;1042;1696	1012;1013;1014;1015;1016;1017;1327;1328;1329;1330;1331;1332;1333;1334;1335;1336;1337;1467;1468;1469;2318;2319	1367;1368;1369;1370;1371;1372;1373;1763;1764;1765;1766;1767;1768;1769;1770;1771;1772;1773;1774;1775;1776;1777;1778;1779;1780;1781;1782;1783;1784;1785;1786;1787;1788;1789;1790;1965;1966;1967;3004;3005;3006;3007;3008;3009	1368;1774;1966;3008	0;1;2;3;4;5;6;229	4	62;69;71;74;83;85;87;105	94
sp|P48668|K2C6C_HUMAN;sp|P04259|K2C6B_HUMAN;sp|P02538|K2C6A_HUMAN;CON__P48668;CON__P04259;CON__P02538	sp|P48668|K2C6C_HUMAN;sp|P04259|K2C6B_HUMAN;sp|P02538|K2C6A_HUMAN;CON__P48668;CON__P04259;CON__P02538	4;4;4;4;4;4	1;1;1;1;1;1	1;1;1;1;1;1	Keratin, type II cytoskeletal 6C ;Keratin, type II cytoskeletal 6B ;Keratin, type II cytoskeletal 6A ;;;	6	4	1	1	1	4	0	1	0	1	6.9	2.1	2.1	60.024	564	564;564;564;564;564;564	0	8.0883	1.6	6.9	2574700	0	2574700	1			+	6	21;123;400;818	True;False;False;False	24;136;434;898	56;208;209;636;1279	142;333;334;875;1703	142;333;875;1703
CON__Q0V8M9	CON__Q0V8M9	4	1	1		1	4	1	1	4	0	1	0	1	0	3.9	1.1	1.1	99.536	891	891	0	6.2293	3.9	0	454750000	454750000	0	1			+	17	428;809;1677;1678	False;True;False;False	466;889;1829;1830	673;674;1267;2493;2494	918;919;1690;3217;3218	918;1690;3217;3218
CON__Q922U2;CON__Q5XQN5;CON__Q8BGZ7;CON__P50446	CON__Q922U2;CON__Q5XQN5;CON__Q8BGZ7;CON__P50446	4;4;3;3	1;1;0;0	0;0;0;0	;;;	4	4	1	0	2	4	1	1	0	0	6.9	1.7	0	61.766	580	580;601;551;553	0.0043011	5.8732	3.8	6.9	11260000	3964500	7295300	2			+	30	400;818;1324;1715	False;False;False;True	434;898;1451;1870	636;1279;2006;2007;2553;2554	875;1703;2608;2609;3295;3296	875;1703;2609;3295
CON__Q9TRI1	CON__Q9TRI1	4	2	2		1	4	2	2	3	3	1	1	1	1	4	1.7	1.7	106.19	946	946	0	11.499	3.2	3.2	105120000	76834000	28289000	2			+	32	434;534;1070;1660	False;True;True;False	472;473;589;1180;1809	681;682;683;848;1655;2470;2471	927;928;929;930;931;1175;2195;3193;3194;3195	927;1175;2195;3193	13		491
sp|O60462|NRP2_HUMAN	sp|O60462|NRP2_HUMAN	4	4	4	Neuropilin-2	1	4	4	4	4	0	4	0	4	0	5.8	5.8	5.8	104.86	931	931	0	27.786	5.8	0	124900000	124900000	0	5				71	464;582;1297;1675	True;True;True;True	507;639;1422;1826	730;918;1967;2489	1002;1253;1254;2567;3213	1002;1253;2567;3213
sp|P00488|F13A_HUMAN	sp|P00488|F13A_HUMAN	4	4	4	Coagulation factor XIII A chain	1	4	4	4	2	3	2	3	2	3	5.3	5.3	5.3	83.266	732	732	0	26.724	3.4	4.1	36385000	17811000	18573000	4				86	413;819;1352;1370	True;True;True;True	449;899;1481;1501	654;1280;2051;2052;2083	898;1704;2672;2673;2714	898;1704;2673;2714		44		500
sp|P00751|CFAB_HUMAN	sp|P00751|CFAB_HUMAN	4	4	4	Complement factor B	1	4	4	4	0	4	0	4	0	4	2.9	2.9	2.9	85.532	764	764	0	24.943	0	2.9	131510000	0	131510000	5				91	79;80;168;169	True;True;True;True	84;85;182;183	132;133;280;281	230;231;232;432;433	231;232;432;433
sp|P04075|ALDOA_HUMAN	sp|P04075|ALDOA_HUMAN	4	4	4	Fructose-bisphosphate aldolase A	1	4	4	4	0	4	0	4	0	4	16.5	16.5	16.5	39.42	364	364	0	25.466	0	16.5	27148000	0	27148000	5				111	477;527;628;1558	True;True;True;True	521;581;686;687;1702	748;836;972;973;2326	1024;1158;1318;1319;1320;3019	1024;1158;1320;3019		50		165
sp|P07355|ANXA2_HUMAN;sp|A6NMY6|AXA2L_HUMAN	sp|P07355|ANXA2_HUMAN;sp|A6NMY6|AXA2L_HUMAN	4;3	4;3	4;3	Annexin A2 ;Putative annexin A2-like protein	2	4	4	4	4	2	4	2	4	2	13	13	13	38.604	339	339;339	0	27.743	13	8	144030000	131010000	13023000	7				124	25;1423;1424;1488	True;True;True;True	28;1559;1560;1629	62;2149;2150;2151;2239;2240	148;2797;2798;2799;2800;2905;2906	148;2797;2800;2905
sp|P08238|HS90B_HUMAN;sp|P14625|ENPL_HUMAN	sp|P08238|HS90B_HUMAN	4;1	3;1	2;1	Heat shock protein HSP 90-beta	2	4	3	2	4	1	3	0	2	0	7.3	5.4	3.7	83.263	724	724;803	0	18.868	7.3	1.9	32531000	32531000	0	3				131	14;308;525;1477	True;True;False;True	16;332;579;1616	44;495;833;834;2222	126;699;1154;1155;1156;2886	126;699;1155;2886
sp|P19823|ITIH2_HUMAN	sp|P19823|ITIH2_HUMAN	4	4	2	Inter-alpha-trypsin inhibitor heavy chain H2	1	4	4	2	4	4	4	4	2	2	3.7	3.7	1.4	106.46	946	946	0	30.713	3.7	3.7	432430000	389840000	42590000	5				159	434;760;761;1660	True;True;True;True	472;473;829;830;831;1809	681;682;683;1175;1176;1177;1178;1179;2470;2471	927;928;929;930;931;1574;1575;1576;1577;1578;1579;3193;3194;3195	927;1574;1576;3193	13;53;276		479;480;491
sp|P35232|PHB_HUMAN	sp|P35232|PHB_HUMAN	4	4	4	Prohibitin	1	4	4	4	1	4	1	4	1	4	16.5	16.5	16.5	29.804	272	272	0	24.272	3.3	16.5	20854000	4159200	16695000	5				184	380;624;786;1245	True;True;True;True	414;682;863;1370	613;968;1228;1899;1900	845;1314;1649;2490;2491	845;1314;1649;2490
sp|P35580|MYH10_HUMAN	sp|P35580|MYH10_HUMAN	4	3	3	Myosin-10	1	4	3	3	0	4	0	3	0	3	2.7	1.8	1.8	229	1976	1976	0	21.831	0	2.7	9596100	0	9596100	4				187	304;535;1219;1499	True;True;True;False	327;590;1344;1640	489;849;1870;2252	691;692;1176;2457;2925;2926	691;1176;2457;2926
sp|P62805|H4_HUMAN;tr|Q6B828|Q6B828_CHLAE	sp|P62805|H4_HUMAN;tr|Q6B828|Q6B828_CHLAE	4;2	4;2	4;2	Histone H4 ;Histone H4 (Fragment)	2	4	4	4	4	3	4	3	4	3	38.8	38.8	38.8	11.367	103	103;43	0	28.999	38.8	31.1	552470000	463890000	88577000	8				227	171;728;1533;1579	True;True;True;True	185;797;1676;1724	283;284;1135;1136;2295;2296;2356	435;436;1528;1529;2976;2977;2978;3053	436;1529;2977;3053
sp|P63104|1433Z_HUMAN	sp|P63104|1433Z_HUMAN	4	4	4	14-3-3 protein zeta/delta	1	4	4	4	4	0	4	0	4	0	17.6	17.6	17.6	27.745	245	245	0	26.122	17.6	0	95435000	95435000	0	5				228	991;1397;1697;1737	True;True;True;True	1087;1531;1852;1892	1529;2118;2532;2581	2045;2759;2760;3274;3331	2045;2759;3274;3331		87		1
sp|P67936|TPM4_HUMAN;sp|P09493|TPM1_HUMAN;sp|P07951|TPM2_HUMAN;CON__Q3SX28;sp|P06753|TPM3_HUMAN	sp|P67936|TPM4_HUMAN	4;1;1;1;1	4;1;1;1;1	4;1;1;1;1	Tropomyosin alpha-4 chain	5	4	4	4	4	0	4	0	4	0	18.1	18.1	18.1	28.521	248	248;284;284;284;285	0	24.479	18.1	0	34228000	34228000	0	3				230	298;707;708;838	True;True;True;True	319;775;776;918	473;1102;1103;1300	674;1487;1488;1731	674;1487;1488;1731
sp|Q13813|SPTN1_HUMAN	sp|Q13813|SPTN1_HUMAN	4	4	4	Spectrin alpha chain, non-erythrocytic 1	1	4	4	4	3	1	3	1	3	1	1.7	1.7	1.7	284.54	2472	2472	0	23.981	1.3	0.4	23177000	21670000	1506800	4				258	257;1030;1371;1713	True;True;True;True	274;1132;1502;1868	407;1587;2084;2550	585;2113;2715;3292	585;2113;2715;3292
sp|Q16851|UGPA_HUMAN	sp|Q16851|UGPA_HUMAN	4	4	4	UTP--glucose-1-phosphate uridylyltransferase	1	4	4	4	0	4	0	4	0	4	11.8	11.8	11.8	56.94	508	508	0	25.518	0	11.8	63690000	0	63690000	3				272	493;718;1293;1541	True;True;True;True	541;787;1418;1685	776;1120;1961;2306	1061;1513;2560;2990	1061;1513;2560;2990
sp|Q68VX0|UDG_RICTY	sp|Q68VX0|UDG_RICTY	4	4	4	UDP-glucose 6-dehydrogenase	1	4	4	4	4	1	4	1	4	1	11.3	11.3	11.3	48.145	434	434	0	24.783	11.3	3.5	91737000	88994000	2743300	5				316	33;277;755;1094	True;True;True;True	36;296;824;1206	74;439;1168;1169;1688	160;634;1566;1567;2240	160;634;1566;2240
sp|Q68VX4|FTSY_RICTY	sp|Q68VX4|FTSY_RICTY	4	4	4	Signal recognition particle receptor FtsY	1	4	4	4	4	0	4	0	4	0	18.8	18.8	18.8	33.333	303	303	0	44.992	18.8	0	58083000	58083000	0	6				317	0;103;1228;1508	True;True;True;True	0;114;1352;1649	0;180;1878;2264	0;298;299;2465;2938;2939	0;299;2465;2939
sp|Q68VY8|RECA_RICTY	sp|Q68VY8|RECA_RICTY	4	4	4	Protein RecA	1	4	4	4	3	1	3	1	3	1	17.6	17.6	17.6	36.807	340	340	0	27.916	12.6	5	39911000	38713000	1197500	3				322	54;1284;1299;1410	True;True;True;True	58;1409;1424;1545	101;1949;1969;2134	194;2548;2569;2781	194;2548;2569;2781
sp|Q68W73|FTSZ_RICTY	sp|Q68W73|FTSZ_RICTY	4	4	4	Cell division protein FtsZ	1	4	4	4	4	0	4	0	4	0	12.8	12.8	12.8	48.948	452	452	0	34.625	12.8	0	36480000	36480000	0	6				334	101;134;490;583	True;True;True;True	110;111;148;537;640	175;176;226;771;919	293;294;353;1054;1055;1255	294;353;1054;1255		122		229
sp|Q68W83|RL22_RICTY	sp|Q68W83|RL22_RICTY	4	4	4	50S ribosomal protein L22	1	4	4	4	4	1	4	1	4	1	39.5	39.5	39.5	13.345	119	119	0	40.094	39.5	13.4	53976000	50613000	3363800	7				342	387;692;1275;1667	True;True;True;True	421;759;1400;1816	620;1071;1938;1939;2478	853;854;1443;2535;2536;2537;3202	854;1443;2535;3202
sp|Q68W84|RS3_RICTY	sp|Q68W84|RS3_RICTY	4	4	4	30S ribosomal protein S3	1	4	4	4	4	1	4	1	4	1	21.2	21.2	21.2	24.777	217	217	0	28.185	21.2	9.2	122430000	121740000	687940	7				343	12;58;1089;1437	True;True;True;True	14;62;1201;1574	41;42;105;1683;2169	121;122;123;124;198;2235;2821	123;198;2235;2821
sp|Q68WD3|RL25_RICTY	sp|Q68WD3|RL25_RICTY	4	4	4	50S ribosomal protein L25	1	4	4	4	4	2	4	2	4	2	24.1	24.1	24.1	22.728	203	203	0	57.56	24.1	12.8	362120000	340350000	21765000	9				360	569;703;1181;1285	True;True;True;True	626;771;1302;1303;1410	899;900;1096;1816;1817;1818;1819;1950	1232;1233;1478;2397;2398;2399;2400;2401;2549	1232;1478;2400;2549		126		152
sp|Q68WK6|ODP2_RICTY	sp|Q68WK6|ODP2_RICTY	4	4	4	Dihydrolipoyllysine-residue acetyltransferase component of pyruvate dehydrogenase complex	1	4	4	4	4	0	4	0	4	0	16.3	16.3	16.3	44.546	404	404	0	24.175	16.3	0	70481000	70481000	0	3				372	88;105;1200;1602	True;True;True;True	93;116;1323;1747	146;182;1840;2395	249;301;2424;3103	249;301;2424;3103
sp|Q68WP2|PPDK_RICTY	sp|Q68WP2|PPDK_RICTY	4	4	4	Pyruvate, phosphate dikinase	1	4	4	4	4	0	4	0	4	0	6.8	6.8	6.8	98.163	880	880	0	24.057	6.8	0	169320000	169320000	0	4				379	321;539;617;870	True;True;True;True	347;594;675;952	525;853;961;1348	740;1181;1305;1801	740;1181;1305;1801
sp|Q68WS8|LON_RICTY	sp|Q68WS8|LON_RICTY	4	4	4	Lon protease	1	4	4	4	4	1	4	1	4	1	7	7	7	88.101	784	784	0	26.926	7	1.7	90510000	89252000	1258400	6				383	102;536;591;747	True;True;True;True	112;113;591;648;816	177;178;179;850;929;1159	295;296;297;1177;1269;1555	296;1177;1269;1555		129		281
sp|Q68X27|RS4_RICTY	sp|Q68X27|RS4_RICTY	4	4	4	30S ribosomal protein S4	1	4	4	4	4	3	4	3	4	3	24.9	24.9	24.9	23.337	205	205	0	55.233	24.9	21	263950000	246210000	17749000	12				397	339;1029;1168;1747	True;True;True;True	371;1131;1288;1904	559;560;1585;1586;1794;2598;2599	784;785;786;787;2109;2110;2111;2112;2366;3359;3360;3361	785;2110;2366;3359
sp|Q68XA9|ODPA_RICTY	sp|Q68XA9|ODPA_RICTY	4	4	4	Pyruvate dehydrogenase E1 component subunit alpha	1	4	4	4	4	1	4	1	4	1	15	15	15	36.905	326	326	0	50.978	15	3.7	124340000	122660000	1679000	6				406	330;461;1711;1772	True;True;True;True	356;504;1866;1932	535;727;2547;2548;2634	752;998;999;3289;3290;3403	752;998;3289;3403
sp|Q68XI8|ODO2_RICTY	sp|Q68XI8|ODO2_RICTY	4	4	4	Dihydrolipoyllysine-residue succinyltransferase component of 2-oxoglutarate dehydrogenase complex	1	4	4	4	4	2	4	2	4	2	19.8	19.8	19.8	43.823	398	398	0	30.288	19.8	9.5	338400000	317860000	20541000	16				419	644;741;876;879	True;True;True;True	704;810;958;961	996;997;1153;1355;1358;1359;1360	1348;1349;1350;1351;1549;1808;1809;1812;1813;1814;1815;1816;1817;1818;1819;1820	1349;1549;1809;1815
sp|Q68XL5|GATC_RICTY	sp|Q68XL5|GATC_RICTY	4	4	4	Aspartyl/glutamyl-tRNA(Asn/Gln) amidotransferase subunit C	1	4	4	4	4	0	4	0	4	0	25	25	25	11.372	100	100	0	48.3	25	0	276790000	276790000	0	7				423	264;851;1033;1034	True;True;True;True	281;931;1135;1136;1137	416;1315;1590;1591;1592;1593;1594	597;1749;2117;2118;2119;2120;2121;2122	597;1749;2120;2122		140		61
sp|Q68XL7|GATB_RICTY	sp|Q68XL7|GATB_RICTY	4	4	4	Aspartyl/glutamyl-tRNA(Asn/Gln) amidotransferase subunit B	1	4	4	4	4	2	4	2	4	2	9.9	9.9	9.9	54.243	483	483	0	71.84	9.9	3.5	501790000	479240000	22546000	11				425	676;1246;1265;1311	True;True;True;True	742;1371;1390;1436;1437	1051;1901;1902;1924;1925;1926;1982;1983;1984	1420;2492;2493;2518;2519;2520;2521;2522;2523;2584;2585;2586	1420;2493;2520;2585		141		149
sp|Q68XM9|RL7_RICTY	sp|Q68XM9|RL7_RICTY	4	4	4	50S ribosomal protein L7/L12	1	4	4	4	4	2	4	2	4	2	38.4	38.4	38.4	13.233	125	125	0	37.157	38.4	21.6	481150000	467230000	13913000	7				429	22;196;603;645	True;True;True;True	25;210;660;661;705	57;58;319;320;943;944;998	143;144;478;479;480;1283;1284;1352	143;479;1284;1352		144		17
sp|Q68XS9|NDK_RICTY	sp|Q68XS9|NDK_RICTY	4	4	4	Nucleoside diphosphate kinase	1	4	4	4	4	0	4	0	4	0	35	35	35	15.831	140	140	0	27.597	35	0	122350000	122350000	0	4				442	205;633;646;771	True;True;True;True	219;693;706;707;842	331;981;999;1000;1194	492;1331;1353;1354;1596	492;1331;1353;1596		146		90
sp|Q68XT8|DGTL1_RICTY	sp|Q68XT8|DGTL1_RICTY	4	4	4	Deoxyguanosinetriphosphate triphosphohydrolase-like protein	1	4	4	4	4	1	4	1	4	1	12.5	12.5	12.5	44.515	384	384	0	27.652	12.5	2.9	58432000	56894000	1537600	5				445	366;668;1118;1599	True;True;True;True	400;732;1231;1744	593;1034;1035;1720;2391	823;1394;1395;2279;3099	823;1395;2279;3099
sp|Q68XW7|RL28_RICTY	sp|Q68XW7|RL28_RICTY	4	4	4	50S ribosomal protein L28	1	4	4	4	3	2	3	2	3	2	33	33	33	11.049	97	97	0	30.642	22.7	21.6	343220000	328670000	14550000	7				454	47;106;417;1279	True;True;True;True	51;117;453;1404	94;183;184;658;659;1943	186;302;303;304;902;903;2541	186;302;902;2541
sp|Q68Y05|Y816_RICTY	sp|Q68Y05|Y816_RICTY	4	4	4	Putative adhesin RT0816	1	4	4	4	4	4	4	4	4	4	24.9	24.9	24.9	24.065	225	225	0	29.042	24.9	24.9	112390000	99168000	13224000	8				463	15;570;727;874	True;True;True;True	17;627;796;956	45;46;901;902;1133;1134;1352;1353	127;128;1234;1235;1526;1527;1805;1806	128;1234;1526;1805
tr|Q68W13|Q68W13_RICTY	tr|Q68W13|Q68W13_RICTY	4	4	4	3-ketoacyl-CoA thiolase	1	4	4	4	4	0	4	0	4	0	12.8	12.8	12.8	41.624	392	392	0	30.067	12.8	0	112820000	112820000	0	5				607	538;685;1241;1501	True;True;True;True	593;752;1366;1642	852;1062;1894;2256	1179;1180;1432;2485;2930	1180;1432;2485;2930
tr|Q68WC0|Q68WC0_RICTY	tr|Q68WC0|Q68WC0_RICTY	4	4	4	PCCase	1	4	4	4	4	1	4	1	4	1	8.6	8.6	8.6	73.324	665	665	0	25.789	8.6	2.4	124130000	122300000	1825300	5				611	280;725;837;1696	True;True;True;True	299;794;917;1851	443;1131;1299;2530;2531	638;1524;1730;3272;3273	638;1524;1730;3273
tr|Q68WM4|Q68WM4_RICTY	tr|Q68WM4|Q68WM4_RICTY	4	4	4	Uncharacterized protein	1	4	4	4	3	1	3	1	3	1	6.3	6.3	6.3	108.8	953	953	0	23.45	4.7	1.6	93337000	91998000	1339400	5				623	46;73;1233;1452	True;True;True;True	50;78;1357;1590	93;122;1883;2192	185;216;217;2470;2854	185;217;2470;2854
tr|Q68WT7|Q68WT7_RICTY	tr|Q68WT7|Q68WT7_RICTY	4	4	4	Uncharacterized protein	1	4	4	4	4	0	4	0	4	0	9.1	9.1	9.1	62.392	560	560	0	25.722	9.1	0	45859000	45859000	0	4				631	381;836;1421;1632	True;True;True;True	415;916;1556;1778	614;1298;2146;2431	846;1729;2794;3143	846;1729;2794;3143
tr|Q68XJ3|Q68XJ3_RICTY	tr|Q68XJ3|Q68XJ3_RICTY	4	4	4	Post-proline cleaving enzyme	1	4	4	4	4	0	4	0	4	0	7.2	7.2	7.2	83.073	720	720	0	25.009	7.2	0	67164000	67164000	0	5				655	288;399;616;1757	True;True;True;True	307;433;674;1917	456;635;960;2616	654;874;1304;3379;3380	654;874;1304;3379
CON__P02769	CON__P02769	3	3	3		1	3	3	3	3	1	3	1	3	1	5.6	5.6	5.6	69.293	607	607	0	24.557	5.6	2.1	522460000	511680000	10783000	5			+	9	557;861;970	True;True;True	612;943;1064	882;1338;1339;1500	1213;1791;1792;2006;2007	1213;1791;2007
sp|P08729|K2C7_HUMAN;CON__Q3KNV1;CON__P08729	sp|P08729|K2C7_HUMAN;CON__Q3KNV1;CON__P08729	3;3;3	1;1;1	1;1;1	Keratin, type II cytoskeletal 7 ;;	3	3	1	1	2	1	1	0	1	0	6.2	2.8	2.8	51.385	469	469;469;469	1	-2	4.7	1.5	0	0	0	0	+		+	11	400;794;891	False;False;True	434;872;976	636;1241;1383	875;1662;1848	875;1662;1848	231		129
CON__P15497	CON__P15497	3	3	3		1	3	3	3	3	0	3	0	3	0	4.9	4.9	4.9	30.276	265	265	0	18.219	4.9	0	1489900000	1489900000	0	2			+	14	1217;1662;1663	True;True;True	1341;1342;1811;1812	1866;1867;2473;2474	2453;2454;3197;3198	2453;3197;3198	232		121
sp|O75874|IDHC_HUMAN	sp|O75874|IDHC_HUMAN	3	3	3	Isocitrate dehydrogenase [NADP] cytoplasmic	1	3	3	3	0	3	0	3	0	3	8.7	8.7	8.7	46.659	414	414	0	19.292	0	8.7	8939200	0	8939200	3				74	139;1282;1524	True;True;True	153;1407;1666	234;1947;2283	364;2546;2961	364;2546;2961
sp|P00450|CERU_HUMAN;CON__ENSEMBL:ENSBTAP00000031900	sp|P00450|CERU_HUMAN	3;1	3;1	3;1	Ceruloplasmin	2	3	3	3	3	1	3	1	3	1	2.1	2.1	2.1	122.2	1065	1065;1064	0	22.869	2.1	1	3990400	3990400	0	1				85	191;368;369	True;True;True	205;402;403	312;595;596;597	470;825;826;827;828	470;825;827	44		435
sp|P01024|CO3_HUMAN	sp|P01024|CO3_HUMAN	3	2	2	Complement C3	1	3	2	2	3	1	2	1	2	1	2.5	2	2	187.15	1663	1663	0	15.823	2.5	1.3	5960800	5960800	0	1				94	109;1169;1340	True;False;True	120;1289;1467;1468	187;1795;2031;2032;2033;2034;2035;2036	308;2367;2637;2638;2639;2640;2641;2642;2643;2644;2645;2646;2647;2648;2649;2650;2651;2652;2653;2654	308;2367;2650	267	45	340	338
sp|P02028|HBB_CHLAE;sp|P02042|HBD_HUMAN;tr|A1L003|A1L003_CHLAE;CON__P02070;sp|P69892|HBG2_HUMAN;sp|P69891|HBG1_HUMAN;sp|P02100|HBE_HUMAN;CON__Q3SX09	sp|P02028|HBB_CHLAE;sp|P02042|HBD_HUMAN	3;2;1;1;1;1;1;1	3;2;1;1;1;1;1;1	1;0;0;0;0;0;0;0	Hemoglobin subunit beta ;Hemoglobin subunit delta	8	3	3	1	0	3	0	3	0	1	23.3	23.3	8.2	15.927	146	146;147;67;145;147;147;147;201	0	19.263	0	23.3	98973000	0	98973000	3				99	272;907;1688	True;True;True	289;993;1842	425;1406;2517	608;1882;3258	608;1882;3258
tr|Q642Y7|Q642Y7_CHLAE;sp|P02649|APOE_HUMAN;CON__Q03247	tr|Q642Y7|Q642Y7_CHLAE;sp|P02649|APOE_HUMAN;CON__Q03247	3;3;2	3;3;2	3;3;2	Apolipoprotein E (Fragment) ;Apolipoprotein E ;	3	3	3	3	3	0	3	0	3	0	9.2	9.2	9.2	26.826	238	238;317;316	0	19.234	9.2	0	391560000	391560000	0	4			+	103	312;881;1399	True;True;True	337;963;964;1533	501;1362;1363;2120	708;1822;1823;2762	708;1822;2762		48		211
sp|P02671|FIBA_HUMAN	sp|P02671|FIBA_HUMAN	3	3	3	Fibrinogen alpha chain	1	3	3	3	0	3	0	3	0	3	1.7	1.7	1.7	94.972	866	866	0	18.355	0	1.7	366090000	0	366090000	3				104	248;249;1220	True;True;True	265;266;1345	398;399;1871	576;577;2458	576;577;2458
sp|P02679|FIBG_HUMAN	sp|P02679|FIBG_HUMAN	3	3	3	Fibrinogen gamma chain	1	3	3	3	0	3	0	3	0	3	9.7	9.7	9.7	51.511	453	453	0	22.381	0	9.7	877940000	0	877940000	16				105	274;635;1592	True;True;True	291;695;1737	427;428;429;983;984;985;986;2382	610;611;612;613;614;615;616;617;618;619;1333;1334;1335;1336;1337;3088	617;1333;3088
sp|Q99878|H2A1J_HUMAN;sp|Q96KK5|H2A1H_HUMAN;sp|Q9BTM1|H2AJ_HUMAN;sp|Q16777|H2A2C_HUMAN;sp|Q93077|H2A1C_HUMAN;sp|Q7L7L0|H2A3_HUMAN;sp|Q6FI13|H2A2A_HUMAN;sp|P20671|H2A1D_HUMAN;sp|P0C0S8|H2A1_HUMAN;sp|P04908|H2A1B_HUMAN;sp|Q96QV6|H2A1A_HUMAN;sp|P16104|H2AX_HUMAN;sp|Q71UI9|H2AV_HUMAN;sp|P0C0S5|H2AZ_HUMAN;sp|Q8IUE6|H2A2B_HUMAN	sp|Q99878|H2A1J_HUMAN;sp|Q96KK5|H2A1H_HUMAN;sp|Q9BTM1|H2AJ_HUMAN;sp|Q16777|H2A2C_HUMAN;sp|Q93077|H2A1C_HUMAN;sp|Q7L7L0|H2A3_HUMAN;sp|Q6FI13|H2A2A_HUMAN;sp|P20671|H2A1D_HUMAN;sp|P0C0S8|H2A1_HUMAN;sp|P04908|H2A1B_HUMAN;sp|Q96QV6|H2A1A_HUMAN;sp|P16104|H2AX_HUMAN;sp|Q71UI9|H2AV_HUMAN;sp|P0C0S5|H2AZ_HUMAN	3;3;3;3;3;3;3;3;3;3;3;3;2;2;1	3;3;3;3;3;3;3;3;3;3;3;3;2;2;1	3;3;3;3;3;3;3;3;3;3;3;3;2;2;1	Histone H2A type 1-J ;Histone H2A type 1-H ;Histone H2A.J ;Histone H2A type 2-C ;Histone H2A type 1-C ;Histone H2A type 3 ;Histone H2A type 2-A ;Histone H2A type 1-D ;Histone H2A type 1 ;Histone H2A type 1-B/E ;Histone H2A type 1-A ;Histone H2AX ;Histone H	15	3	3	3	2	2	2	2	2	2	18	18	18	13.936	128	128;128;129;129;130;130;130;130;130;130;131;143;128;128;130	0	17.4	10.9	18	221590000	209390000	12201000	4				115	48;553;554	True;True;True	52;608;609	95;876;877;878	187;1207;1208;1209	187;1207;1209
sp|P05062|ALDOB_HUMAN	sp|P05062|ALDOB_HUMAN	3	3	3	Fructose-bisphosphate aldolase B	1	3	3	3	0	3	0	3	0	3	11.3	11.3	11.3	39.473	364	364	0	21.025	0	11.3	31494000	0	31494000	6				116	478;832;833	True;True;True	522;523;912;913	749;750;1294;1295	1025;1026;1723;1724;1725;1726	1025;1724;1725		54		40
sp|P07900|HS90A_HUMAN;sp|Q14568|HS902_HUMAN;sp|Q58FF8|H90B2_HUMAN	sp|P07900|HS90A_HUMAN	3;1;1	1;0;0	1;0;0	Heat shock protein HSP 90-alpha	3	3	1	1	3	1	1	0	1	0	5.6	2	2	84.659	732	732;343;381	0	29.182	5.6	1.9	9368400	9368400	0	1				127	14;525;1139	False;False;True	16;579;1257	44;833;834;1758	126;1154;1155;1156;2324	126;1155;2324
sp|P07996|TSP1_HUMAN;CON__Q28194	sp|P07996|TSP1_HUMAN;CON__Q28194	3;2	3;2	3;2	Thrombospondin-1 ;	2	3	3	3	3	0	3	0	3	0	4	4	4	129.38	1170	1170;1170	0	19.285	4	0	61179000	61179000	0	5			+	129	429;520;601	True;True;True	467;573;658	675;826;941	920;921;1146;1147;1281	920;1146;1281
sp|P54652|HSP72_HUMAN;sp|P11142|HSP7C_HUMAN;sp|P34931|HS71L_HUMAN	sp|P54652|HSP72_HUMAN;sp|P11142|HSP7C_HUMAN;sp|P34931|HS71L_HUMAN	3;3;2	2;2;1	1;1;0	Heat shock-related 70 kDa protein 2 ;Heat shock cognate 71 kDa protein ;Heat shock 70 kDa protein 1-like	3	3	2	1	2	1	1	1	1	0	6.4	3.9	1.9	70.02	639	639;646;641	0	11.429	4.4	2	9805000	7577500	2227500	1				142	125;647;1520	True;False;True	139;708;1662	217;1001;2279	344;1355;2957	344;1355;2957
sp|P12259|FA5_HUMAN;CON__Q28107	sp|P12259|FA5_HUMAN;CON__Q28107	3;2	3;2	3;2	Coagulation factor V ;	2	3	3	3	2	1	2	1	2	1	1.7	1.7	1.7	251.7	2224	2224;2211	0	19.583	0.9	0.8	24118000	17493000	6625000	3			+	144	1;30;540	True;True;True	1;33;595	1;71;854	1;157;1182	1;157;1182
sp|P15169|CBPN_HUMAN	sp|P15169|CBPN_HUMAN	3	3	2	Carboxypeptidase N catalytic chain	1	3	3	2	3	0	3	0	2	0	8.5	8.5	6.3	52.286	458	458	0	19.329	8.5	0	169040000	169040000	0	3				152	1129;1418;1724	True;True;True	1245;1246;1247;1553;1879	1744;1745;1746;1747;2143;2567	2308;2309;2310;2311;2312;2791;3313;3314	2311;2791;3314	8;9		152;155
sp|P19827|ITIH1_HUMAN	sp|P19827|ITIH1_HUMAN	3	3	2	Inter-alpha-trypsin inhibitor heavy chain H1	1	3	3	2	3	2	3	2	2	1	2.5	2.5	1.4	101.39	911	911	0	32.793	2.5	2.4	111720000	60605000	51120000	9				160	474;1679;1680	True;True;True	518;1831;1832	744;745;2495;2496;2497;2498	1020;1021;3219;3220;3221;3222;3223;3224;3225	1020;3221;3225
sp|P36957|ODO2_HUMAN	sp|P36957|ODO2_HUMAN	3	3	3	Dihydrolipoyllysine-residue succinyltransferase component of 2-oxoglutarate dehydrogenase complex, mitochondrial	1	3	3	3	3	1	3	1	3	1	6.4	6.4	6.4	48.755	453	453	0	21.567	6.4	2.6	31596000	28917000	2679000	5				191	1173;1492;1493	True;True;True	1293;1633;1634	1800;1801;2244;2245	2372;2373;2374;2911;2912	2374;2911;2912		76		338
sp|P42704|LPPRC_HUMAN	sp|P42704|LPPRC_HUMAN	3	3	3	Leucine-rich PPR motif-containing protein, mitochondrial	1	3	3	3	3	0	3	0	3	0	2.7	2.7	2.7	157.9	1394	1394	0	17.774	2.7	0	42601000	42601000	0	2				200	41;997;1607	True;True;True	45;1093;1753	87;1535;2402	177;2052;3110	177;2052;3110
sp|P49411|EFTU_HUMAN	sp|P49411|EFTU_HUMAN	3	3	3	Elongation factor Tu, mitochondrial	1	3	3	3	2	3	2	3	2	3	8.6	8.6	8.6	49.541	452	452	0	19.502	5.1	8.6	59220000	53096000	6123500	5				207	24;484;1714	True;True;True	27;530;1869	60;61;760;2551;2552	146;147;1039;3293;3294	146;1039;3293
sp|P68871|HBB_HUMAN	sp|P68871|HBB_HUMAN	3	1	1	Hemoglobin subunit beta	1	3	1	1	0	3	0	1	0	1	21.1	6.1	6.1	15.998	147	147	0	6.5245	0	21.1	74414000	0	74414000	1				233	907;1277;1688	False;True;False	993;1402;1842	1406;1941;2517	1882;2539;3258	1882;2539;3258
sp|Q68VR4|SYGB_RICTY	sp|Q68VR4|SYGB_RICTY	3	3	3	Glycine--tRNA ligase beta subunit	1	3	3	3	3	0	3	0	3	0	5.4	5.4	5.4	76.204	664	664	0	20.431	5.4	0	31702000	31702000	0	5				309	789;890;1588	True;True;True	866;975;1733	1231;1232;1382;2375	1652;1653;1847;3079;3080	1653;1847;3079
sp|Q68VU6|ATPA_RICTY	sp|Q68VU6|ATPA_RICTY	3	3	3	ATP synthase subunit alpha	1	3	3	3	3	0	3	0	3	0	8.2	8.2	8.2	56.245	512	512	0	20.863	8.2	0	122670000	122670000	0	3				312	1412;1511;1522	True;True;True	1547;1652;1664	2136;2268;2281	2783;2943;2959	2783;2943;2959
sp|Q68VY7|FABG_RICTY	sp|Q68VY7|FABG_RICTY	3	3	3	3-oxoacyl-[acyl-carrier-protein] reductase FabG	1	3	3	3	3	1	3	1	3	1	15.4	15.4	15.4	25.892	241	241	0	19.24	15.4	5.4	258450000	244990000	13461000	5				321	486;1005;1336	True;True;True	533;1101;1463	766;767;1544;1545;2026	1049;1050;2064;2065;2630	1049;2064;2630
sp|Q68W77|RS10_RICTY	sp|Q68W77|RS10_RICTY	3	3	3	30S ribosomal protein S10	1	3	3	3	3	2	3	2	3	2	29.5	29.5	29.5	11.959	105	105	0	31.564	29.5	28.6	121590000	112710000	8884800	6				336	906;1259;1438	True;True;True	992;1384;1575;1576	1404;1405;1918;2170;2171;2172;2173;2174	1877;1878;1879;1880;1881;2511;2822;2823;2824;2825;2826;2827	1879;2511;2823	108		36
sp|Q68W78|RL3_RICTY	sp|Q68W78|RL3_RICTY	3	3	3	50S ribosomal protein L3	1	3	3	3	2	1	2	1	2	1	14.9	14.9	14.9	23.541	215	215	0	17.923	9.8	5.1	253320000	252140000	1182200	3				337	487;547;611	True;True;True	534;602;669	768;868;954	1051;1199;1297	1051;1199;1297
sp|Q68W87|RS17_RICTY	sp|Q68W87|RS17_RICTY	3	3	3	30S ribosomal protein S17	1	3	3	3	3	1	3	1	3	1	25.6	25.6	25.6	9.5732	82	82	0	17.924	25.6	12.2	97090000	94377000	2712300	3				345	1630;1708;1709	True;True;True	1776;1863;1864	2428;2429;2544;2545	3140;3141;3286;3287	3140;3286;3287
sp|Q68W90|RL5_RICTY	sp|Q68W90|RL5_RICTY	3	3	3	50S ribosomal protein L5	1	3	3	3	3	2	3	2	3	2	19	19	19	20.668	179	179	0	20.146	19	10.6	62900000	52694000	10206000	7				346	497;750;966	True;True;True	546;547;819;1060	781;782;1163;1492;1493	1067;1068;1560;1561;1995;1996;1997	1068;1561;1996		123		152
sp|Q68W93|RL6_RICTY	sp|Q68W93|RL6_RICTY	3	3	3	50S ribosomal protein L6	1	3	3	3	2	2	2	2	2	2	18.1	18.1	18.1	19.77	177	177	0	18.204	12.4	10.7	71429000	64816000	6612900	4				348	922;1229;1589	True;True;True	1011;1353;1734	1430;1879;2376;2377	1914;2466;3081;3082	1914;2466;3081
sp|Q68W97|RL15_RICTY	sp|Q68W97|RL15_RICTY	3	3	3	50S ribosomal protein L15	1	3	3	3	3	1	3	1	3	1	22	22	22	16.413	150	150	0	21.492	22	7.3	220660000	217530000	3127900	5				352	459;915;1751	True;True;True	502;1001;1910	725;1414;1415;2608	996;1893;1894;1895;3370	996;1893;3370
sp|Q68WA3|RL17_RICTY	sp|Q68WA3|RL17_RICTY	3	3	3	50S ribosomal protein L17	1	3	3	3	3	2	3	2	3	2	14.6	14.6	14.6	15.712	137	137	0	22.326	14.6	8.8	335120000	327150000	7977300	10				356	649;795;1050	True;True;True	710;873;874;1156;1157	1004;1242;1243;1244;1245;1618;1619;1620;1621	1359;1663;1664;1665;1666;1667;2152;2153;2154;2155	1359;1663;2153		125		127
sp|Q68WA8|GRPE_RICTY	sp|Q68WA8|GRPE_RICTY	3	3	3	Protein GrpE	1	3	3	3	2	1	2	1	2	1	11.8	11.8	11.8	20.382	178	178	0	19.995	11.2	5.6	612420000	609930000	2487700	2				357	310;1513;1514	True;True;True	335;1654;1655	499;2270;2271	706;2946;2947	706;2946;2947
sp|Q68WG0|PLP_RICTY	sp|Q68WG0|PLP_RICTY	3	3	3	Parvulin-like PPIase	1	3	3	3	3	0	3	0	3	0	14.2	14.2	14.2	31.595	282	282	0	18.857	14.2	0	96510000	96510000	0	3				366	762;1143;1373	True;True;True	832;1261;1504	1180;1762;2086	1580;2328;2717	1580;2328;2717
sp|Q68X04|SYK_RICTY	sp|Q68X04|SYK_RICTY	3	3	3	Lysine--tRNA ligase	1	3	3	3	3	0	3	0	3	0	6.1	6.1	6.1	60.515	526	526	0	16.924	6.1	0	62682000	62682000	0	2				394	34;1171;1730	True;True;True	37;1291;1885	75;1797;2574	161;2369;3323	161;2369;3323
sp|Q68X70|THYX_RICTY	sp|Q68X70|THYX_RICTY	3	3	3	Thymidylate synthase ThyX	1	3	3	3	3	0	3	0	3	0	16	16	16	34.444	294	294	0	28.59	16	0	107720000	107720000	0	4				400	311;1605;1622	True;True;True	336;1750;1751;1768	500;2399;2400;2419	707;3107;3108;3130	707;3107;3130		133		35
sp|Q68X97|HSPC1_RICTY	sp|Q68X97|HSPC1_RICTY	3	3	3	Small heat shock protein C1	1	3	3	3	3	0	3	0	3	0	26.4	26.4	26.4	18.722	163	163	0	19.545	26.4	0	149120000	149120000	0	4				404	1108;1184;1244	True;True;True	1220;1306;1369	1705;1822;1897;1898	2259;2404;2488;2489	2259;2404;2489
sp|Q68XA5|IDH_RICTY	sp|Q68XA5|IDH_RICTY	3	3	3	Isocitrate dehydrogenase [NADP]	1	3	3	3	3	0	3	0	3	0	9.1	9.1	9.1	54.161	483	483	0	18.79	9.1	0	55978000	55978000	0	3				405	323;1457;1467	True;True;True	349;1595;1606	527;2198;2210	742;2860;2873	742;2860;2873
sp|Q68XE8|SYT_RICTY	sp|Q68XE8|SYT_RICTY	3	3	3	Threonine--tRNA ligase	1	3	3	3	3	0	3	0	3	0	6	6	6	72.798	635	635	0	19.099	6	0	52881000	52881000	0	4				412	201;828;841	True;True;True	215;908;921	326;1289;1303	486;1716;1734;1735	486;1716;1735
sp|Q68XI3|DNAJ_RICTY	sp|Q68XI3|DNAJ_RICTY	3	3	3	Chaperone protein DnaJ	1	3	3	3	3	2	3	2	3	2	10	10	10	41.145	370	370	0	20.461	10	7.3	156140000	154750000	1389300	4				417	388;567;1123	True;True;True	422;624;1236;1237	621;622;623;897;1727;1728;1729;1730	855;856;857;1230;2287;2288;2289;2290;2291	857;1230;2287	118		224
sp|Q68XM3|SYDND_RICTY	sp|Q68XM3|SYDND_RICTY	3	3	3	Aspartate--tRNA(Asp/Asn) ligase	1	3	3	3	2	1	2	1	2	1	8.1	8.1	8.1	68.589	605	605	0	43.697	5	3.1	25550000	25550000	0	2				426	314;462;1222	True;True;True	339;505;1347	515;728;1873	724;1000;2460	724;1000;2460	328	142	216	207
sp|Q68XN0|RL10_RICTY	sp|Q68XN0|RL10_RICTY	3	3	3	50S ribosomal protein L10	1	3	3	3	2	3	2	3	2	3	22.5	22.5	22.5	18.248	169	169	0	24.351	16	22.5	18470000	14869000	3601400	3				430	749;974;1692	True;True;True	818;1069;1070;1846	1162;1507;1508;1509;2523;2524	1559;2016;2017;2018;2019;3264;3265	1559;2018;3264	122		100
sp|Q68XR5|RS6_RICTY	sp|Q68XR5|RS6_RICTY	3	3	3	30S ribosomal protein S6	1	3	3	3	3	0	3	0	3	0	23.1	23.1	23.1	14.005	121	121	0	20.56	23.1	0	74011000	74011000	0	4				438	406;1295;1561	True;True;True	441;1420;1705	644;1964;2330	884;2563;2564;3023	884;2563;3023
sp|Q68XT9|SYR_RICTY	sp|Q68XT9|SYR_RICTY	3	3	3	Arginine--tRNA ligase	1	3	3	3	3	0	3	0	3	0	6.1	6.1	6.1	65.089	576	576	0	23.253	6.1	0	31753000	31753000	0	3				446	395;444;865	True;True;True	429;483;947	631;694;1343	870;946;1796	870;946;1796
sp|Q68XV5|RS2_RICTY	sp|Q68XV5|RS2_RICTY	3	3	3	30S ribosomal protein S2	1	3	3	3	3	1	3	1	3	1	16.6	16.6	16.6	33.095	295	295	0	18.398	16.6	5.1	131560000	129710000	1848200	4				451	1121;1466;1669	True;True;True	1234;1605;1818	1724;2209;2480;2481	2283;2872;3204;3205	2283;2872;3205
sp|Q68Y11|SSB_RICTY	sp|Q68Y11|SSB_RICTY	3	3	3	Single-stranded DNA-binding protein	1	3	3	3	3	1	3	1	3	1	25.7	25.7	25.7	17.452	152	152	0	18.465	25.7	9.2	148890000	140920000	7970900	4				465	650;977;1613	True;True;True	711;1073;1759	1005;1512;2409;2410	1360;2022;3117;3118	1360;2022;3118
sp|Q99623|PHB2_HUMAN	sp|Q99623|PHB2_HUMAN	3	3	3	Prohibitin-2	1	3	3	3	1	2	1	2	1	2	13.4	13.4	13.4	33.296	299	299	0	17.603	3.7	9.7	30614000	17950000	12664000	3				527	344;631;753	True;True;True	377;691;822	567;979;1166	794;1329;1564	794;1329;1564
sp|Q99798|ACON_HUMAN	sp|Q99798|ACON_HUMAN	3	3	3	Aconitate hydratase, mitochondrial	1	3	3	3	2	1	2	1	2	1	5.5	5.5	5.5	85.424	780	780	0	19.76	3.6	1.9	24524000	22468000	2056200	4				530	1066;1359;1707	True;True;True	1176;1488;1862	1651;2062;2543	2191;2687;2688;3285	2191;2687;3285
sp|Q9AKE1|SUCD_RICTY	sp|Q9AKE1|SUCD_RICTY	3	3	3	Succinate--CoA ligase [ADP-forming] subunit alpha	1	3	3	3	3	0	3	0	3	0	14.4	14.4	14.4	30.25	292	292	0	26.888	14.4	0	184820000	184820000	0	4				533	200;465;1481	True;True;True	214;508;1620;1621	325;731;2226;2227	485;1003;2891;2892	485;1003;2892		177		285
sp|Q9HDC9|APMAP_HUMAN	sp|Q9HDC9|APMAP_HUMAN	3	3	3	Adipocyte plasma membrane-associated protein	1	3	3	3	1	3	1	3	1	3	8.9	8.9	8.9	46.48	416	416	0	20.307	3.4	8.9	7728500	0	7728500	2				552	853;1694;1763	True;True;True	933;1848;1849;1923	1317;2527;2528;2623	1751;3269;3270;3388	1751;3270;3388	191		126
tr|Q68VS5|Q68VS5_RICTY	tr|Q68VS5|Q68VS5_RICTY	3	3	3	Methionine aminopeptidase	1	3	3	3	3	0	3	0	3	0	13.9	13.9	13.9	28.847	259	259	0	17.802	13.9	0	117560000	117560000	0	3				596	174;202;251	True;True;True	188;216;268	288;327;401	440;487;579	440;487;579
tr|Q68VT1|Q68VT1_RICTY	tr|Q68VT1|Q68VT1_RICTY	3	3	3	Uncharacterized protein	1	3	3	3	3	1	3	1	3	1	31.6	31.6	31.6	17.996	158	158	0	21.941	31.6	7.6	43268000	40613000	2655000	4				598	303;559;1155	True;True;True	326;615;1273	487;488;887;1775	689;690;1218;2345	689;1218;2345
tr|Q68VY0|Q68VY0_RICTY	tr|Q68VY0|Q68VY0_RICTY	3	3	3	Rod shape-determining protein	1	3	3	3	3	1	3	1	3	1	12.1	12.1	12.1	37.432	346	346	0	19.038	12.1	4.9	140010000	137200000	2811400	5				602	67;573;661	True;True;True	72;630;725	116;907;1024;1025	209;1240;1380;1381;1382	209;1240;1382
tr|Q68VZ6|Q68VZ6_RICTY	tr|Q68VZ6|Q68VZ6_RICTY	3	3	3	Uncharacterized protein	1	3	3	3	3	0	3	0	3	0	19.1	19.1	19.1	17.572	152	152	0	20.637	19.1	0	34566000	34566000	0	3				606	1023;1380;1462	True;True;True	1124;1511;1601	1575;2094;2205	2098;2725;2868	2098;2725;2868
tr|Q68WK1|Q68WK1_RICTY	tr|Q68WK1|Q68WK1_RICTY	3	3	3	Uncharacterized protein	1	3	3	3	3	0	3	0	3	0	6	6	6	66.069	584	584	0	24.312	6	0	30095000	30095000	0	3				618	226;442;1440	True;True;True	242;481;1578	360;692;2176	528;944;2829	528;944;2829
tr|Q68WK9|Q68WK9_RICTY	tr|Q68WK9|Q68WK9_RICTY	3	3	3	Uncharacterized protein	1	3	3	3	3	0	3	0	3	0	9.1	9.1	9.1	50.877	440	440	0	44.819	9.1	0	34053000	34053000	0	3				619	1150;1291;1433	True;True;True	1268;1416;1569	1770;1959;2163	2338;2558;2815	2338;2558;2815
tr|Q68WN6|Q68WN6_RICTY	tr|Q68WN6|Q68WN6_RICTY	3	3	3	Uncharacterized protein	1	3	3	3	3	2	3	2	3	2	31.5	31.5	31.5	14.98	130	130	0	21.801	31.5	19.2	128030000	118670000	9367400	5				625	700;969;1232	True;True;True	768;1063;1356	1091;1092;1498;1499;1882	1473;1474;2004;2005;2469	1474;2005;2469
tr|Q68WP7|Q68WP7_RICTY	tr|Q68WP7|Q68WP7_RICTY	3	3	3	Iron-sulfur cluster assembly scaffold protein IscU	1	3	3	3	2	1	2	1	2	1	25.2	25.2	25.2	14.135	131	131	0	18.74	18.3	6.9	28339000	25578000	2761200	6				626	930;1390;1603	True;True;True	1021;1524;1748	1443;2109;2396	1929;1930;1931;2744;2745;3104	1931;2745;3104
tr|Q68WQ9|Q68WQ9_RICTY	tr|Q68WQ9|Q68WQ9_RICTY	3	3	3	Uncharacterized protein	1	3	3	3	2	1	2	1	2	1	12.6	12.6	12.6	26.886	238	238	0	16.928	8	4.6	46572000	46572000	0	3				627	681;1189;1736	True;True;True	747;1311;1891	1056;1827;2580	1426;2409;3330	1426;2409;3330
tr|Q68WT0|Q68WT0_RICTY	tr|Q68WT0|Q68WT0_RICTY	3	3	3	Uncharacterized protein	1	3	3	3	3	0	3	0	3	0	8.6	8.6	8.6	51.036	454	454	0	18.771	8.6	0	79925000	79925000	0	3				630	89;964;1272	True;True;True	94;1058;1397	147;1490;1934	250;1993;2531	250;1993;2531
tr|Q68X02|Q68X02_RICTY	tr|Q68X02|Q68X02_RICTY	3	3	3	Malic enzyme	1	3	3	3	3	0	3	0	3	0	5.3	5.3	5.3	84.369	767	767	0	23.039	5.3	0	210260000	210260000	0	4				636	432;1403;1476	True;True;True	470;1538;1615	678;679;2126;2221	924;925;2771;2885	925;2771;2885
tr|Q68X11|Q68X11_RICTY	tr|Q68X11|Q68X11_RICTY	3	3	3	Uncharacterized protein	1	3	3	3	3	0	3	0	3	0	8.3	8.3	8.3	44.595	387	387	0	21.082	8.3	0	16369000	16369000	0	4				637	634;1158;1580	True;True;True	694;1277;1725	982;1779;2357;2358	1332;2349;3054;3055	1332;2349;3054
tr|Q68X43|Q68X43_RICTY	tr|Q68X43|Q68X43_RICTY	3	3	3	Uncharacterized protein	1	3	3	3	3	0	3	0	3	0	9.6	9.6	9.6	34.103	311	311	0	18.804	9.6	0	57835000	57835000	0	3				639	96;113;1445	True;True;True	102;124;1583	161;191;2182	274;312;2839	274;312;2839		205		172
tr|Q68X93|Q68X93_RICTY	tr|Q68X93|Q68X93_RICTY	3	3	3	Uncharacterized protein	1	3	3	3	3	0	3	0	3	0	12.4	12.4	12.4	43.779	380	380	0	37.646	12.4	0	19993000	19993000	0	5				646	104;776;822	True;True;True	115;849;902	181;1206;1283	300;1613;1614;1707;1708;1709	300;1614;1707
tr|Q68XM5|Q68XM5_RICTY	tr|Q68XM5|Q68XM5_RICTY	3	3	3	Uncharacterized protein	1	3	3	3	3	0	3	0	3	0	14.8	14.8	14.8	30.095	264	264	0	21.216	14.8	0	29011000	29011000	0	2				658	176;212;1151	True;True;True	190;227;1269	291;342;1771	443;508;2339	443;508;2339	224;225;226		180;184;189
tr|Q68XQ4|Q68XQ4_RICTY	tr|Q68XQ4|Q68XQ4_RICTY	3	3	3	Uncharacterized protein	1	3	3	3	3	1	3	1	3	1	18.6	18.6	18.6	19.893	177	177	0	22.751	18.6	7.9	143240000	139940000	3297700	5				660	206;697;1480	True;True;True	220;764;1619	332;1076;1077;1078;2225	493;1449;1450;1451;2890	493;1450;2890
tr|Q68Y06|Q68Y06_RICTY	tr|Q68Y06|Q68Y06_RICTY	3	3	3	Possible outer surface protein	1	3	3	3	3	0	3	0	3	0	19.5	19.5	19.5	26.759	246	246	0	17.892	19.5	0	66306000	66306000	0	4				666	256;1425;1578	True;True;True	273;1561;1723	406;2152;2153;2355	584;2801;2802;3052	584;2801;3052
sp|P23142|FBLN1_HUMAN;CON__ENSEMBL:ENSBTAP00000016046	sp|P23142|FBLN1_HUMAN;CON__ENSEMBL:ENSBTAP00000016046	2;2	2;2	2;2	Fibulin-1 ;	2	2	2	2	2	0	2	0	2	0	3.6	3.6	3.6	77.213	703	703;706	0	13.386	3.6	0	164360000	164360000	0	5			+	0	847;1750	True;True	927;1907;1908;1909	1309;2604;2605;2606;2607	1741;3366;3367;3368;3369	1741;3369		0;1		652;655
CON__ENSEMBL:ENSBTAP00000024146	CON__ENSEMBL:ENSBTAP00000024146	2	1	1		1	2	1	1	2	1	1	0	1	0	1.4	0.8	0.8	164.34	1477	1477	0	6.0252	1.4	0.6	17112000	17112000	0	1			+	1	145;217	False;True	159;232	242;243;347;348	374;375;376;377;378;513;514	375;513		2;3		668;675
sp|P02675|FIBB_HUMAN;CON__P02676	sp|P02675|FIBB_HUMAN;CON__P02676	2;2	2;2	2;2	Fibrinogen beta chain ;	2	2	2	2	1	2	1	2	1	2	3.9	3.9	3.9	55.928	491	491;495	0	14.801	2	3.9	936780000	14004000	922770000	4			+	7	261;1199	True;True	278;1322	412;413;1839	592;593;594;2423	592;2423
CON__Q0VCM5	CON__Q0VCM5	2	1	1		1	2	1	1	2	1	1	0	1	0	2.2	1.1	1.1	101.24	906	906	0	6.2796	2.2	1.1	0	0	0	0			+	18	358;474	True;False	392;518	584;744;745	814;1020;1021	814;1020	7		83
CON__Q1A7A4	CON__Q1A7A4	2	1	1		1	2	1	1	0	2	0	1	0	1	1.4	0.7	0.7	188.74	1677	1677	0	21.067	0	1.4	18700000	0	18700000	1			+	20	414;1701	True;False	450;1856	655;2536	899;3278	899;3278
CON__Q2KJ83	CON__Q2KJ83	2	1	1		1	2	1	1	2	0	1	0	1	0	5	2.8	2.8	52.668	462	462	0.0021882	5.9092	5	0	23260000	23260000	0	1			+	24	1129;1771	False;True	1245;1246;1247;1931	1744;1745;1746;1747;2633	2308;2309;2310;2311;2312;3402	2311;3402	8;9		152;155
tr|H2DJB1|H2DJB1_CHLAE;CON__Q32PJ2	tr|H2DJB1|H2DJB1_CHLAE;CON__Q32PJ2	2;2	2;2	2;2	Apolipoprotein A-IV (Fragment) ;	2	2	2	2	1	2	1	2	1	2	8.7	8.7	8.7	30.613	264	264;380	0	13.002	4.9	8.7	2342000	0	2342000	1			+	26	230;917	True;True	246;1003;1004;1005;1006	366;1417;1418;1419;1420;1421;1422;1423;1424	537;1897;1898;1899;1900;1901;1902;1903;1904;1905;1906	537;1898	10;236	11	153;162	163
sp|Q7Z794|K2C1B_HUMAN;CON__Q7Z794	sp|Q7Z794|K2C1B_HUMAN;CON__Q7Z794	2;2	1;1	1;1	Keratin, type II cytoskeletal 1b ;	2	2	1	1	2	2	1	1	1	1	3.8	1.7	1.7	61.901	578	578;578	0	6.9791	3.8	3.8	0	0	0	0			+	31	402;1758	False;True	436;437;1918	638;639;640;2617;2618	877;878;879;880;3381;3382;3383	879;3383	233;237		190;362
sp|O00300|TR11B_HUMAN	sp|O00300|TR11B_HUMAN	2	2	2	Tumor necrosis factor receptor superfamily member 11B	1	2	2	2	2	0	2	0	2	0	9	9	9	46.026	401	401	0	11.231	9	0	0	0	0	0				53	161;978	True;True	175;1074	263;1513	401;2023;2024	401;2024	24;25;250;251;252		152;382;391;392;394
sp|O15078|CE290_HUMAN	sp|O15078|CE290_HUMAN	2	2	2	Centrosomal protein of 290 kDa	1	2	2	2	1	1	1	1	1	1	0.7	0.7	0.7	290.38	2479	2479	0	11.358	0.3	0.4	113540000	113540000	0	1				58	830;1236	True;True	910;1361	1292;1889	1721;2479	1721;2479	253;254		1425;1433
sp|P00367|DHE3_HUMAN	sp|P00367|DHE3_HUMAN	2	2	2	Glutamate dehydrogenase 1, mitochondrial	1	2	2	2	2	0	2	0	2	0	7	7	7	61.397	558	558	0	11.985	7	0	21723000	21723000	0	2				84	460;726	True;True	503;795	726;1132	997;1525	997;1525
sp|P00747|PLMN_HUMAN	sp|P00747|PLMN_HUMAN	2	2	2	Plasminogen	1	2	2	2	2	2	2	2	2	2	2.5	2.5	2.5	90.568	810	810	0	29.824	2.5	2.5	1206600000	542070000	664560000	6				90	258;950	True;True	275;1043	408;409;1470;1471	586;587;588;589;1968;1969	588;1968
sp|P03952|KLKB1_HUMAN	sp|P03952|KLKB1_HUMAN	2	2	2	Plasma kallikrein	1	2	2	2	0	2	0	2	0	2	1.7	1.7	1.7	71.369	638	638	0	13.208	0	1.7	90427000	0	90427000	4				110	299;451	True;True	320;491	474;703	675;676;957;958	675;958
sp|P12956|XRCC6_HUMAN	sp|P12956|XRCC6_HUMAN	2	2	2	X-ray repair cross-complementing protein 6	1	2	2	2	2	0	2	0	2	0	5.6	5.6	5.6	69.842	609	609	0	11.385	5.6	0	0	0	0	1				146	801;1038	True;True	881;1142	1254;1600	1676;2129	1676;2129	50;51	64	171;174	161
sp|P13671|CO6_HUMAN	sp|P13671|CO6_HUMAN	2	2	2	Complement component C6	1	2	2	2	0	2	0	2	0	2	2.8	2.8	2.8	104.79	934	934	0	12.648	0	2.8	303540000	0	303540000	3				148	86;1157	True;True	91;1275;1276	143;144;1777;1778	245;246;247;2347;2348	247;2347	52		388
sp|P48741|HSP77_HUMAN;sp|P17066|HSP76_HUMAN;sp|Q28222|HSP71_CHLAE;sp|P0DMV9|HS71B_HUMAN;sp|P0DMV8|HS71A_HUMAN	sp|P48741|HSP77_HUMAN;sp|P17066|HSP76_HUMAN;sp|Q28222|HSP71_CHLAE;sp|P0DMV9|HS71B_HUMAN;sp|P0DMV8|HS71A_HUMAN	2;2;1;1;1	1;1;0;0;0	1;1;0;0;0	Putative heat shock 70 kDa protein 7 ;Heat shock 70 kDa protein 6 ;Heat shock 70 kDa protein 1 ;Heat shock 70 kDa protein 1B ;Heat shock 70 kDa protein 1A	5	2	1	1	1	2	1	1	1	1	6.5	3	3	40.244	367	367;643;638;641;641	0	7.0084	3	6.5	18539000	12824000	5714700	2				156	1520;1567	False;True	1662;1711	2279;2337;2338	2957;3031;3032	2957;3031
sp|P25788|PSA3_HUMAN	sp|P25788|PSA3_HUMAN	2	2	2	Proteasome subunit alpha type-3	1	2	2	2	2	0	2	0	2	0	11	11	11	28.433	255	255	0	21.798	11	0	9377100	9377100	0	3				166	340;1321	True;True	372;373;1448	561;562;2003	788;789;2605	789;2605		66		255
tr|D0EM48|D0EM48_CHLAE;sp|P27169|PON1_HUMAN	tr|D0EM48|D0EM48_CHLAE;sp|P27169|PON1_HUMAN	2;2	2;2	2;2	Paraoxonase 1 ;Serum paraoxonase/arylesterase 1	2	2	2	2	2	2	2	2	2	2	8.5	8.5	8.5	39.8	355	355;355	0	31.217	8.5	8.5	123040000	114060000	8982900	4				169	1687;1773	True;True	1840;1841;1933	2512;2513;2514;2515;2516;2635;2636;2637	3246;3247;3248;3249;3250;3251;3252;3253;3254;3255;3256;3257;3404;3405;3406;3407	3247;3407	54		224
sp|P28066|PSA5_HUMAN	sp|P28066|PSA5_HUMAN	2	2	2	Proteasome subunit alpha type-5	1	2	2	2	2	0	2	0	2	0	12.9	12.9	12.9	26.411	241	241	0	24.334	12.9	0	29772000	29772000	0	2				173	59;852	True;True	63;932	106;1316	199;1750	199;1750
sp|P31946|1433B_HUMAN	sp|P31946|1433B_HUMAN	2	2	2	14-3-3 protein beta/alpha	1	2	2	2	2	0	2	0	2	0	10.2	10.2	10.2	28.082	246	246	0	12.08	10.2	0	6973800	6973800	0	1				182	155;1746	True;True	169;1903	255;2597	391;3358	391;3358
sp|P35222|CTNB1_HUMAN	sp|P35222|CTNB1_HUMAN	2	2	2	Catenin beta-1	1	2	2	2	1	2	1	2	1	2	3.1	3.1	3.1	85.496	781	781	0	13.899	1.5	3.1	5590000	2618100	2972000	3				183	562;1482	True;True	618;1622;1623	890;2228;2229	1221;2893;2894	1221;2893		71		202
sp|P36542|ATPG_HUMAN	sp|P36542|ATPG_HUMAN	2	2	2	ATP synthase subunit gamma, mitochondrial	1	2	2	2	2	0	2	0	2	0	7	7	7	32.996	298	298	0	15.63	7	0	26517000	26517000	0	2				189	759;1042	True;True	828;1146	1174;1605	1573;2134	1573;2134
sp|P40926|MDHM_HUMAN	sp|P40926|MDHM_HUMAN	2	2	2	Malate dehydrogenase, mitochondrial	1	2	2	2	2	0	2	0	2	0	7.4	7.4	7.4	35.503	338	338	0	13.41	7.4	0	33021000	33021000	0	5				197	618;1555	True;True	676;1699	962;2323	1306;1307;3014;3015;3016	1306;3014
sp|P51884|LUM_HUMAN;CON__Q05443	sp|P51884|LUM_HUMAN;CON__Q05443	2;1	2;1	2;1	Lumican ;	2	2	2	2	2	1	2	1	2	1	6.5	6.5	6.5	38.429	338	338;342	0	14.884	6.5	3.3	1143100000	1080300000	62782000	4			+	213	732;1326	True;True	801;1453	1140;2010;2011;2012	1534;2612;2613;2614;2615	1534;2615	70		219
sp|P60900|PSA6_HUMAN	sp|P60900|PSA6_HUMAN	2	2	2	Proteasome subunit alpha type-6	1	2	2	2	2	0	2	0	2	0	11.4	11.4	11.4	27.399	246	246	0	11.741	11.4	0	22346000	22346000	0	2				221	549;680	True;True	604;746	870;1055	1201;1425	1201;1425
sp|Q9BQE3|TBA1C_HUMAN;sp|Q71U36|TBA1A_HUMAN;sp|P68363|TBA1B_HUMAN;sp|A6NHL2|TBAL3_HUMAN;sp|P68366|TBA4A_HUMAN;sp|Q9NY65|TBA8_HUMAN;sp|Q13748|TBA3C_HUMAN	sp|Q9BQE3|TBA1C_HUMAN;sp|Q71U36|TBA1A_HUMAN;sp|P68363|TBA1B_HUMAN;sp|A6NHL2|TBAL3_HUMAN;sp|P68366|TBA4A_HUMAN;sp|Q9NY65|TBA8_HUMAN;sp|Q13748|TBA3C_HUMAN	2;2;2;1;1;1;1	2;2;2;1;1;1;1	2;2;2;1;1;1;1	Tubulin alpha-1C chain ;Tubulin alpha-1A chain ;Tubulin alpha-1B chain ;Tubulin alpha chain-like 3 ;Tubulin alpha-4A chain ;Tubulin alpha-8 chain ;Tubulin alpha-3C/D chain	7	2	2	2	1	1	1	1	1	1	5.3	5.3	5.3	49.895	449	449;451;451;446;448;449;450	0	11.673	2	3.3	7138700	2441100	4697600	2				232	150;260	True;True	164;277	249;411	385;591	385;591
sp|Q00610|CLH1_HUMAN	sp|Q00610|CLH1_HUMAN	2	2	2	Clathrin heavy chain 1	1	2	2	2	2	0	2	0	2	0	1.7	1.7	1.7	191.61	1675	1675	0	18.238	1.7	0	15525000	15525000	0	2				242	1134;1506	True;True	1252;1647	1752;2261	2317;2935	2317;2935
sp|Q07954|LRP1_HUMAN	sp|Q07954|LRP1_HUMAN	2	2	2	Prolow-density lipoprotein receptor-related protein 1	1	2	2	2	2	0	2	0	2	0	0.6	0.6	0.6	504.6	4544	4544	0	12.802	0.6	0	6229600	6229600	0	2				249	5;1049	True;True	5;1155	25;1617	68;2150;2151	68;2150
sp|Q12931|TRAP1_HUMAN	sp|Q12931|TRAP1_HUMAN	2	2	2	Heat shock protein 75 kDa, mitochondrial	1	2	2	2	2	0	2	0	2	0	4.3	4.3	4.3	80.109	704	704	0	12.021	4.3	0	33143000	33143000	0	2				253	114;835	True;True	125;915	192;1297	313;1728	313;1728
sp|Q13093|PAFA_HUMAN	sp|Q13093|PAFA_HUMAN	2	2	2	Platelet-activating factor acetylhydrolase	1	2	2	2	2	0	2	0	2	0	8.6	8.6	8.6	50.077	441	441	0	13.314	8.6	0	12777000	12777000	0	3				254	513;587	True;True	566;644	816;923	1133;1259;1260	1133;1260
sp|Q15075|EEA1_HUMAN	sp|Q15075|EEA1_HUMAN	2	2	2	Early endosome antigen 1	1	2	2	2	1	1	1	1	1	1	1.5	1.5	1.5	162.46	1411	1411	0	12.599	0.7	0.8	0	0	0	0				264	717;1146	True;True	786;1264	1119;1765	1512;2332;2333	1512;2333	85;300;301		526;1192;1193
sp|Q15084|PDIA6_HUMAN	sp|Q15084|PDIA6_HUMAN	2	2	2	Protein disulfide-isomerase A6	1	2	2	2	1	2	1	2	1	2	5.7	5.7	5.7	48.121	440	440	0	12.901	3.4	5.7	18108000	13506000	4601800	3				265	808;1153	True;True	888;1271	1265;1266;1773	1688;1689;2342	1689;2342
sp|Q15149|PLEC_HUMAN	sp|Q15149|PLEC_HUMAN	2	2	2	Plectin	1	2	2	2	1	1	1	1	1	1	0.7	0.7	0.7	531.78	4684	4684	0	12.727	0.4	0.3	1795300	0	1795300	1				266	1257;1366	True;True	1382;1497	1916;2076	2509;2706	2509;2706	302		160
sp|Q15166|PON3_HUMAN	sp|Q15166|PON3_HUMAN	2	2	2	Serum paraoxonase/lactonase 3	1	2	2	2	2	0	2	0	2	0	8.2	8.2	8.2	39.607	354	354	0	11.522	8.2	0	127070000	127070000	0	2				267	902;1388	True;True	988;1522	1400;2107	1873;2742	1873;2742
sp|Q16643|DREB_HUMAN	sp|Q16643|DREB_HUMAN	2	2	2	Drebrin	1	2	2	2	2	0	2	0	2	0	4.5	4.5	4.5	71.428	649	649	0	13.096	4.5	0	7742800	7742800	0	2				270	1000;1356	True;True	1096;1485	1538;2058	2055;2681	2055;2681
sp|Q5JRX3|PREP_HUMAN	sp|Q5JRX3|PREP_HUMAN	2	2	2	Presequence protease, mitochondrial	1	2	2	2	2	0	2	0	2	0	3	3	3	117.41	1037	1037	0	13.718	3	0	8988100	8988100	0	3				286	263;1478	True;True	280;1617	415;2223	596;2887;2888	596;2888
sp|Q68VN6|RS16_RICTY	sp|Q68VN6|RS16_RICTY	2	2	2	30S ribosomal protein S16	1	2	2	2	2	2	2	2	2	2	22.5	22.5	22.5	12.548	111	111	0	14.745	22.5	22.5	254900000	231590000	23306000	5				303	1595;1693	True;True	1740;1847	2385;2386;2525;2526	3092;3093;3266;3267;3268	3092;3267
sp|Q68VP6|Y857_RICTY	sp|Q68VP6|Y857_RICTY	2	2	2	Nucleoid-associated protein RT0857	1	2	2	2	2	1	2	1	2	1	22.4	22.4	22.4	11.927	107	107	0	21.712	22.4	11.2	12187000	9141000	3045600	4				304	602;1027	True;True	659;1128;1129	942;1580;1581;1582;1583	1282;2103;2104;2105;2106	1282;2105		119;120		18;25
sp|Q68VV0|ACNA_RICTY	sp|Q68VV0|ACNA_RICTY	2	2	2	Aconitate hydratase A	1	2	2	2	2	0	2	0	2	0	2.5	2.5	2.5	97.235	878	878	0	14.18	2.5	0	13142000	13142000	0	2				314	1349;1651	True;True	1478;1798	2048;2456	2668;3175	2668;3175
sp|Q68W59|DER_RICTY	sp|Q68W59|DER_RICTY	2	2	2	GTPase Der	1	2	2	2	2	0	2	0	2	0	5.1	5.1	5.1	51.015	447	447	0	13.716	5.1	0	49030000	49030000	0	2				331	904;1381	True;True	990;1512	1402;2095	1875;2726	1875;2726
sp|Q68W80|RL23_RICTY	sp|Q68W80|RL23_RICTY	2	2	2	50S ribosomal protein L23	1	2	2	2	2	0	2	0	2	0	18.4	18.4	18.4	11.34	98	98	0	12.128	18.4	0	43628000	43628000	0	2				339	69;189	True;True	74;203	118;310	211;467	211;467
sp|Q68W85|RL16_RICTY	sp|Q68W85|RL16_RICTY	2	2	2	50S ribosomal protein L16	1	2	2	2	2	0	2	0	2	0	20.6	20.6	20.6	15.31	136	136	0	17.339	20.6	0	234780000	234780000	0	2				344	49;684	True;True	53;751	96;1061	188;1431	188;1431
sp|Q68W92|RS8_RICTY	sp|Q68W92|RS8_RICTY	2	2	2	30S ribosomal protein S8	1	2	2	2	2	1	2	1	2	1	9.8	9.8	9.8	14.928	132	132	0	14.191	9.8	9.1	141290000	121380000	19905000	3				347	1040;1343	True;True	1144;1471;1472	1603;2039;2040;2041	2132;2657;2658;2659	2132;2658		124		3
sp|Q68W94|RL18_RICTY	sp|Q68W94|RL18_RICTY	2	2	2	50S ribosomal protein L18	1	2	2	2	2	0	2	0	2	0	19.5	19.5	19.5	13.342	118	118	0	15.52	19.5	0	86188000	86188000	0	2				349	550;1314	True;True	605;1440	871;1990	1202;2592	1202;2592
sp|Q68W99|KAD_RICTY	sp|Q68W99|KAD_RICTY	2	2	2	Adenylate kinase	1	2	2	2	2	0	2	0	2	0	10.8	10.8	10.8	24.552	213	213	0	13.47	10.8	0	19261000	19261000	0	2				353	593;1253	True;True	650;1378	931;1911	1271;2503	1271;2503
sp|Q68WA0|RS13_RICTY	sp|Q68WA0|RS13_RICTY	2	2	2	30S ribosomal protein S13	1	2	2	2	2	1	2	1	2	1	18.4	18.4	18.4	14.27	125	125	0	12.744	18.4	11.2	162500000	160250000	2250200	5				354	1102;1635	True;True	1214;1781	1696;1697;1698;2434	2248;2249;2250;2251;3148	2249;3148
sp|Q68WC2|SYI_RICTY	sp|Q68WC2|SYI_RICTY	2	2	2	Isoleucine--tRNA ligase	1	2	2	2	2	0	2	0	2	0	2.2	2.2	2.2	125.45	1086	1086	0	11.924	2.2	0	29601000	29601000	0	2				358	690;816	True;True	757;896	1069;1276	1441;1699	1441;1699
sp|Q68WD0|RL20_RICTY	sp|Q68WD0|RL20_RICTY	2	2	2	50S ribosomal protein L20	1	2	2	2	2	0	2	0	2	0	29.9	29.9	29.9	13.496	117	117	0	24.661	29.9	0	19283000	19283000	0	4				359	283;1620	True;True	302;1766	450;2417	647;3126;3127;3128	647;3127
sp|Q68WD8|DNAA_RICTY	sp|Q68WD8|DNAA_RICTY	2	2	2	Chromosomal replication initiator protein DnaA	1	2	2	2	2	0	2	0	2	0	4.3	4.3	4.3	53.049	463	463	0	12.022	4.3	0	10894000	10894000	0	2				361	68;937	True;True	73;1029	117;1452	210;1944	210;1944
sp|Q68WF3|Y574_RICTY	sp|Q68WF3|Y574_RICTY	2	2	2	UPF0092 membrane protein RT0574	1	2	2	2	2	0	2	0	2	0	21.8	21.8	21.8	16.172	142	142	0	14.187	21.8	0	31862000	31862000	0	2				363	780;1668	True;True	853;1817	1210;2479	1621;3203	1621;3203
sp|Q68WF6|GYRB_RICTY	sp|Q68WF6|GYRB_RICTY	2	2	2	DNA gyrase subunit B	1	2	2	2	2	0	2	0	2	0	2.6	2.6	2.6	90.951	807	807	0	13.3	2.6	0	25057000	25057000	0	3				364	178;1090	True;True	192;1202	293;1684	445;446;2236	446;2236
sp|Q68WN2|RS15_RICTY	sp|Q68WN2|RS15_RICTY	2	2	2	30S ribosomal protein S15	1	2	2	2	2	1	2	1	2	1	23.1	23.1	23.1	10.609	91	91	0	21.423	23.1	13.2	117530000	114340000	3181400	4				378	695;1137	True;True	762;1255	1074;1755;1756	1446;2320;2321;2322	1446;2321
sp|Q68WR2|SYW_RICTY	sp|Q68WR2|SYW_RICTY	2	2	2	Tryptophan--tRNA ligase	1	2	2	2	2	0	2	0	2	0	6.4	6.4	6.4	37.661	330	330	0	11.767	6.4	0	40209000	40209000	0	2				381	128;651	True;True	142;712	220;1006	347;1361	347;1361
sp|Q68WS4|Y442_RICTY	sp|Q68WS4|Y442_RICTY	2	2	2	Probable transcriptional regulatory protein RT0442	1	2	2	2	2	0	2	0	2	0	9.9	9.9	9.9	28.277	252	252	0	15.36	9.9	0	51146000	51146000	0	2				382	873;1443	True;True	955;1581	1351;2179	1804;2835	1804;2835
sp|Q68WT1|UVRD_RICTY	sp|Q68WT1|UVRD_RICTY	2	2	2	DNA helicase II	1	2	2	2	2	0	2	0	2	0	3.3	3.3	3.3	75.501	658	658	0	13.448	3.3	0	12988000	12988000	0	2				384	608;730	True;True	666;799	950;1138	1291;1532	1291;1532
sp|Q68WT3|TRXB_RICTY	sp|Q68WT3|TRXB_RICTY	2	2	2	Thioredoxin reductase	1	2	2	2	2	1	2	1	2	1	9	9	9	33.698	310	310	0	14.674	9	4.8	70573000	70573000	0	3				385	1174;1510	True;True	1294;1651	1802;2266;2267	2375;2941;2942	2375;2941
sp|Q68WW1|SYFB_RICTY	sp|Q68WW1|SYFB_RICTY	2	2	2	Phenylalanine--tRNA ligase beta subunit	1	2	2	2	2	0	2	0	2	0	2.5	2.5	2.5	91.697	815	815	0	12.1	2.5	0	13714000	13714000	0	2				388	447;1666	True;True	486;1815	697;2477	951;3201	951;3201
sp|Q68WX8|DUT_RICTY	sp|Q68WX8|DUT_RICTY	2	2	2	Deoxyuridine 5-triphosphate nucleotidohydrolase	1	2	2	2	2	0	2	0	2	0	14.9	14.9	14.9	16.034	148	148	0	12.581	14.9	0	51249000	51249000	0	2				389	585;1637	True;True	642;1783	921;2436	1257;3150	1257;3150
sp|Q68WZ5|KDSB_RICTY	sp|Q68WZ5|KDSB_RICTY	2	2	2	3-deoxy-manno-octulosonate cytidylyltransferase	1	2	2	2	2	0	2	0	2	0	10.8	10.8	10.8	27.434	241	241	0	14.591	10.8	0	25132000	25132000	0	2				392	1156;1614	True;True	1274;1760	1776;2411	2346;3119	2346;3119
sp|Q68X10|FABI_RICTY	sp|Q68X10|FABI_RICTY	2	2	2	Enoyl-[acyl-carrier-protein] reductase [NADH] FabI	1	2	2	2	2	1	2	1	2	1	13	13	13	28.712	261	261	0	13.62	13	4.6	69856000	69856000	0	1				395	1268;1738	True;True	1393;1893;1894;1895	1930;2582;2583;2584;2585	2527;3332;3333;3334;3335;3336	2527;3333	110	132	181	178
sp|Q68X53|HSLV_RICTY	sp|Q68X53|HSLV_RICTY	2	2	2	ATP-dependent protease subunit HslV	1	2	2	2	2	1	2	1	2	1	20.9	20.9	20.9	19.839	182	182	0	26.028	20.9	11.5	35628000	33413000	2215000	4				399	85;798	True;True	90;878	142;1250;1251	243;244;1672;1673	244;1672
sp|Q68XC8|PSD_RICTY	sp|Q68XC8|PSD_RICTY	2	2	2	Phosphatidylserine decarboxylase proenzyme	1	2	2	2	2	0	2	0	2	0	12.1	12.1	12.1	26.188	231	231	0	13.455	12.1	0	13810000	13810000	0	3				407	508;1239	True;True	561;1364	810;1892	1126;1127;2483	1127;2483
sp|Q68XD1|EFP_RICTY	sp|Q68XD1|EFP_RICTY	2	2	2	Elongation factor P	1	2	2	2	2	0	2	0	2	0	13.3	13.3	13.3	21.155	188	188	0	13.732	13.3	0	64027000	64027000	0	4				408	1422;1448	True;True	1557;1558;1586	2147;2148;2187	2795;2796;2847;2848	2796;2848		134		181
sp|Q68XF0|Y210_RICTY	sp|Q68XF0|Y210_RICTY	2	2	2	Uncharacterized zinc protease RT0210	1	2	2	2	2	0	2	0	2	0	4.6	4.6	4.6	46.618	412	412	0	16.808	4.6	0	20845000	20845000	0	3				413	1345;1346	True;True	1474;1475	2044;2045	2662;2663;2664	2662;2664
sp|Q68XJ4|SRP54_RICTY	sp|Q68XJ4|SRP54_RICTY	2	2	2	Signal recognition particle protein	1	2	2	2	2	0	2	0	2	0	5.8	5.8	5.8	49.351	449	449	0	12.677	5.8	0	12971000	12971000	0	3				420	641;971	True;True	701;1065	993;1501	1345;2008;2009	1345;2008
sp|Q68XN3|NUSG_RICTY	sp|Q68XN3|NUSG_RICTY	2	2	2	Transcription termination/antitermination protein NusG	1	2	2	2	2	0	2	0	2	0	13	13	13	21.72	192	192	0	13.955	13	0	104420000	104420000	0	2				432	144;1434	True;True	158;1570	241;2164	373;2816	373;2816
sp|Q68XN6|RS7_RICTY	sp|Q68XN6|RS7_RICTY	2	2	2	30S ribosomal protein S7	1	2	2	2	2	2	2	2	2	2	16.9	16.9	16.9	18.339	160	160	0	22.633	16.9	16.9	436360000	426820000	9548100	7				433	811;1582	True;True	891;1727	1270;1271;2361;2362;2363	1693;1694;3060;3061;3062;3063;3064	1694;3062
sp|Q68XN7|RS12_RICTY	sp|Q68XN7|RS12_RICTY	2	2	2	30S ribosomal protein S12	1	2	2	2	2	0	2	0	2	0	18.6	18.6	18.6	14.279	129	129	0	12.852	18.6	0	144790000	144790000	0	2				434	1530;1729	True;True	1672;1884	2290;2573	2969;3322	2969;3322
sp|Q68XN9|SDHA_RICTY	sp|Q68XN9|SDHA_RICTY	2	2	2	Succinate dehydrogenase flavoprotein subunit	1	2	2	2	2	0	2	0	2	0	5.2	5.2	5.2	65.742	596	596	0	13.429	5.2	0	17238000	17238000	0	1				435	450;1064	True;True	489;490;1174	701;702;1649	955;956;2189	955;2189	123		272
sp|Q68XR9|FTSH_RICTY	sp|Q68XR9|FTSH_RICTY	2	2	2	ATP-dependent zinc metalloprotease FtsH	1	2	2	2	2	0	2	0	2	0	3.5	3.5	3.5	69.979	637	637	0	12.618	3.5	0	21520000	21520000	0	3				440	920;1132	True;True	1009;1250	1428;1750	1911;1912;2315	1912;2315
sp|Q68XT3|PARB_RICTY	sp|Q68XT3|PARB_RICTY	2	2	2	Probable chromosome-partitioning protein ParB	1	2	2	2	2	0	2	0	2	0	8	8	8	32.962	286	286	0	12.877	8	0	26822000	26822000	0	1				443	342;1426	True;True	375;1562	565;2154	792;2803	792;2803
sp|Q68XU3|DCD_RICTY	sp|Q68XU3|DCD_RICTY	2	2	2	Deoxycytidine triphosphate deaminase	1	2	2	2	2	0	2	0	2	0	14.4	14.4	14.4	21.344	188	188	0	14.191	14.4	0	178950000	178950000	0	2				448	623;656	True;True	681;717	967;1011	1313;1366	1313;1366
sp|Q68XV9|AAT_RICTY	sp|Q68XV9|AAT_RICTY	2	2	2	Aspartate aminotransferase	1	2	2	2	2	1	2	1	2	1	7	7	7	44.337	399	399	0	12.239	7	2.8	76504000	76504000	0	3				453	638;1767	True;True	698;1927	990;2628;2629	1342;3396;3397	1342;3396
sp|Q68XW8|RL31_RICTY	sp|Q68XW8|RL31_RICTY	2	2	2	50S ribosomal protein L31	1	2	2	2	2	1	2	1	2	1	25.6	25.6	25.6	8.8269	78	78	0	17.086	25.6	14.1	26048000	25121000	927590	4				455	235;421	True;True	251;458	375;376;664	546;547;548;908	547;908
sp|Q68XX2|Y032_RICTY	sp|Q68XX2|Y032_RICTY	2	2	2	Uncharacterized protein RT0032	1	2	2	2	2	1	2	1	2	1	3.3	3.3	3.3	125.46	1135	1135	0	14.309	3.3	1.1	94123000	90618000	3505200	4				456	158;720	True;True	172;789	259;1122;1123;1124	395;1515;1516;1517	395;1517
sp|Q68XX7|PTAS_RICTY	sp|Q68XX7|PTAS_RICTY	2	2	2	Phosphate acetyltransferase	1	2	2	2	2	0	2	0	2	0	12.3	12.3	12.3	37.938	349	349	0	14.33	12.3	0	67950000	67950000	0	2				457	480;1420	True;True	525;1555	752;2145	1028;2793	1028;2793
sp|Q68XY0|RL19_RICTY	sp|Q68XY0|RL19_RICTY	2	2	2	50S ribosomal protein L19	1	2	2	2	2	1	2	1	2	1	18.1	18.1	18.1	15.814	138	138	0	13.415	18.1	10.1	153040000	145350000	7691500	3				458	411;1019	True;True	447;1120	652;1570;1571	896;2093;2094	896;2093
sp|Q68XZ6|LPXA_RICTY	sp|Q68XZ6|LPXA_RICTY	2	2	2	Acyl-[acyl-carrier-protein]--UDP-N-acetylglucosamine O-acyltransferase	1	2	2	2	2	0	2	0	2	0	11	11	11	28.515	264	264	0	12.729	11	0	25975000	25975000	0	2				461	152;1348	True;True	166;1477	252;2047	388;2667	388;2667
sp|Q8WZ42|TITIN_HUMAN	sp|Q8WZ42|TITIN_HUMAN	2	2	1	Titin	1	2	2	1	1	0	1	0	1	0	0.1	0.1	0	3816	34350	34350	0	9.7336	0	0	0	0	0	1				508	177;1224	True;True	191	292	444	444
sp|Q96IY4|CBPB2_HUMAN	sp|Q96IY4|CBPB2_HUMAN	2	2	2	Carboxypeptidase B2	1	2	2	2	0	2	0	2	0	2	5.7	5.7	5.7	48.424	423	423	0	12.126	0	5.7	85816000	0	85816000	5				521	1316;1761	True;True	1443;1921	1995;1996;1997;1998;2621	2597;2598;2599;2600;3386	2598;3386
sp|Q99435|NELL2_HUMAN	sp|Q99435|NELL2_HUMAN	2	2	2	Protein kinase C-binding protein NELL2	1	2	2	2	2	0	2	0	2	0	2.8	2.8	2.8	91.346	816	816	0	11.645	2.8	0	55137000	55137000	0	2				526	36;1742	True;True	39;1899	78;2593	166;3354	166;3354
sp|Q9H1B5|XYLT2_HUMAN	sp|Q9H1B5|XYLT2_HUMAN	2	2	2	Xylosyltransferase 2	1	2	2	2	2	0	2	0	2	0	1	1	1	96.766	865	865	0	11.638	1	0	960860000	960860000	0	2				543	1046;1551	True;True	1151;1695	1612;2317	2145;3003	2145;3003
sp|Q9MZE0|C1QBP_CHLAE;sp|Q07021|C1QBP_HUMAN	sp|Q9MZE0|C1QBP_CHLAE;sp|Q07021|C1QBP_HUMAN	2;1	2;1	2;1	Complement component 1 Q subcomponent-binding protein, mitochondrial ;Complement component 1 Q subcomponent-binding protein, mitochondrial	2	2	2	2	2	1	2	1	2	1	9.9	9.9	9.9	31.416	282	282;282	0	12.645	9.9	5.3	5054900	5054900	0	1				553	359;1037	True;True	393;1140;1141	585;1598;1599	815;2127;2128	815;2127	192		114
sp|Q9UBX5|FBLN5_HUMAN	sp|Q9UBX5|FBLN5_HUMAN	2	2	2	Fibulin-5	1	2	2	2	2	0	2	0	2	0	5.6	5.6	5.6	50.18	448	448	0	14.834	5.6	0	69262000	69262000	0	4				570	1394;1755	True;True	1528;1914	2115;2613	2754;2755;2756;3375	2754;3375
tr|Q68VQ0|Q68VQ0_RICTY	tr|Q68VQ0|Q68VQ0_RICTY	2	2	2	Nicotinamide nucleotide transhydrogenase	1	2	2	2	2	0	2	0	2	0	7.8	7.8	7.8	41.511	383	383	0	14.136	7.8	0	39638000	39638000	0	2				593	4;115	True;True	4;126	24;193	67;314	67;314
tr|Q68VS7|Q68VS7_RICTY	tr|Q68VS7|Q68VS7_RICTY	2	2	2	Uncharacterized protein	1	2	2	2	2	0	2	0	2	0	4.6	4.6	4.6	60.842	526	526	0	12.095	4.6	0	14049000	14049000	0	2				597	1130;1342	True;True	1248;1470	1748;2038	2313;2656	2313;2656
tr|Q68W72|Q68W72_RICTY	tr|Q68W72|Q68W72_RICTY	2	2	2	Uncharacterized protein	1	2	2	2	2	0	2	0	2	0	16.3	16.3	16.3	21.382	190	190	0	12.899	16.3	0	96127000	96127000	0	2				609	541;1384	True;True	596;1515	855;2098	1183;2729	1183;2729
tr|Q68WB9|Q68WB9_RICTY	tr|Q68WB9|Q68WB9_RICTY	2	2	2	PCCase	1	2	2	2	2	0	2	0	2	0	5.4	5.4	5.4	56.637	514	514	0	19.703	5.4	0	38058000	38058000	0	3				610	711;1534	True;True	779;1677	1106;2297	1491;1492;2979	1492;2979
tr|Q68WJ6|Q68WJ6_RICTY	tr|Q68WJ6|Q68WJ6_RICTY	2	2	2	Uncharacterized protein	1	2	2	2	2	1	2	1	2	1	5.7	5.7	5.7	58.656	511	511	0	12.327	5.7	3.7	17571000	16452000	1118400	4				617	589;1304	True;True	646;1429	926;927;1974	1264;1265;1266;1267;2574	1266;2574
tr|Q68X40|Q68X40_RICTY	tr|Q68X40|Q68X40_RICTY	2	2	2	dTDP-4-keto-L-rhamnose reductase	1	2	2	2	2	0	2	0	2	0	9.9	9.9	9.9	31.883	284	284	0	11.391	9.9	0	102530000	102530000	0	3				638	1319;1507	True;True	1446;1648	2001;2262;2263	2603;2936;2937	2603;2936
tr|Q68X90|Q68X90_RICTY	tr|Q68X90|Q68X90_RICTY	2	2	2	Protease II	1	2	2	2	2	0	2	0	2	0	3.9	3.9	3.9	80.323	684	684	0	13.14	3.9	0	12130000	12130000	0	2				645	463;693	True;True	506;760	729;1072	1001;1444	1001;1444
tr|Q68XF4|Q68XF4_RICTY	tr|Q68XF4|Q68XF4_RICTY	2	2	2	Uncharacterized protein	1	2	2	2	2	0	2	0	2	0	13.5	13.5	13.5	10.376	89	89	0	12.753	13.5	0	18096000	18096000	0	3				652	1489;1490	True;True	1630;1631	2241;2242	2907;2908;2909	2907;2908
tr|Q68XM4|Q68XM4_RICTY	tr|Q68XM4|Q68XM4_RICTY	2	2	2	Uncharacterized protein	1	2	2	2	2	0	2	0	2	0	20.8	20.8	20.8	16.617	144	144	0	13.543	20.8	0	91642000	91642000	0	2				657	1041;1347	True;True	1145;1476	1604;2046	2133;2665;2666	2133;2666	223		3
tr|Q68XS1|Q68XS1_RICTY	tr|Q68XS1|Q68XS1_RICTY	2	2	2	Uncharacterized protein	1	2	2	2	2	1	2	1	2	1	5.9	5.9	5.9	41.507	358	358	0	12.517	5.9	2.8	5713000000	686620000	5026400000	3				662	701;1760	True;True	769;1920	1093;1094;2620	1475;1476;3385	1476;3385
tr|Q68XU7|Q68XU7_RICTY	tr|Q68XU7|Q68XU7_RICTY	2	2	2	Uncharacterized protein	1	2	2	2	2	1	2	1	2	1	15.6	15.6	15.6	21.194	186	186	0	17.344	15.6	9.1	50545000	50545000	0	2				665	492;496	True;True	539;540;544;545	773;774;775;779;780	1057;1058;1059;1060;1065;1066	1060;1065	228	207	60	43
CON__P01966	CON__P01966	1	1	1		1	1	1	1	0	1	0	1	0	1	8.5	8.5	8.5	15.184	142	142	0	6.8393	0	8.5	12572000	0	12572000	1			+	4	398	TRUE	432	634	873	873
sp|P02768|ALBU_HUMAN;CON__P02768-1	sp|P02768|ALBU_HUMAN;CON__P02768-1	1;1	1;1	1;1	Serum albumin ;	2	1	1	1	0	1	0	1	0	1	1.5	1.5	1.5	69.366	609	609;609	0	6.4158	0	1.5	1208800000	0	1208800000	1			+	8	1240	TRUE	1365	1893	2484	2484
CON__P41361	CON__P41361	1	1	1		1	1	1	1	0	1	0	1	0	1	2.6	2.6	2.6	52.347	465	465	0	16.061	0	2.6	17472000	0	17472000	1			+	16	350	TRUE	384	576	803	803		9		456
sp|Q14CN4|K2C72_HUMAN;CON__Q14CN4-1;CON__Q6IME9;sp|Q3SY84|K2C71_HUMAN;CON__Q3SY84;sp|Q7RTS7|K2C74_HUMAN;CON__Q7RTS7;sp|Q86Y46|K2C73_HUMAN;CON__Q32MB2	sp|Q14CN4|K2C72_HUMAN;CON__Q14CN4-1;CON__Q6IME9;sp|Q3SY84|K2C71_HUMAN;CON__Q3SY84;sp|Q7RTS7|K2C74_HUMAN;CON__Q7RTS7;sp|Q86Y46|K2C73_HUMAN;CON__Q32MB2	1;1;1;1;1;1;1;1;1	1;1;1;1;1;1;1;1;1	1;1;1;1;1;1;1;1;1	Keratin, type II cytoskeletal 72 ;;;Keratin, type II cytoskeletal 71 ;;Keratin, type II cytoskeletal 74 ;;Keratin, type II cytoskeletal 73 ;	9	1	1	1	0	1	0	1	0	1	2.3	2.3	2.3	55.877	511	511;511;520;523;523;529;529;540;540	0	6.8864	0	2.3	1260900	0	1260900	1			+	19	401	TRUE	435	637	876	876
CON__Q29RQ1	CON__Q29RQ1	1	1	1		1	1	1	1	0	1	0	1	0	1	1.5	1.5	1.5	93.089	843	843	0	21.232	0	1.5	28656000	0	28656000	3			+	21	943	TRUE	1035	1459	1952;1953;1954	1952
CON__Q2HJF0	CON__Q2HJF0	1	1	1		1	1	1	1	1	1	1	1	1	1	1.9	1.9	1.9	69.182	622	622	0	7.6346	1.9	1.9	0	0	0	0			+	22	510	TRUE	563	812;813	1129;1130	1130	234		130
CON__Q2KIG3	CON__Q2KIG3	1	1	1		1	1	1	1	0	1	0	1	0	1	2.6	2.6	2.6	48.821	423	423	0	8.4209	0	2.6	2829000	0	2829000	1			+	23	159	TRUE	173	260	396	396
sp|P19961|AMY2B_HUMAN;sp|P04746|AMYP_HUMAN;sp|P04745|AMY1_HUMAN;CON__Q3MHH8	sp|P19961|AMY2B_HUMAN;sp|P04746|AMYP_HUMAN;sp|P04745|AMY1_HUMAN;CON__Q3MHH8	1;1;1;1	1;1;1;1	1;1;1;1	Alpha-amylase 2B ;Pancreatic alpha-amylase ;Alpha-amylase 1 ;	4	1	1	1	0	1	0	1	0	1	2.3	2.3	2.3	57.709	511	511;511;511;511	0	7.6874	0	2.3	2522300	0	2522300	1			+	27	92	TRUE	97	150	253	253
CON__Q58D62	CON__Q58D62	1	1	1		1	1	1	1	0	1	0	1	0	1	2.3	2.3	2.3	42.663	387	387	0	6.4485	0	2.3	809370000	0	809370000	3			+	29	184	TRUE	198	303;304	457;458;459	458
REV__CON__Q61726	REV__CON__Q61726	1	1	1		1	1	1	1	0	1	0	1	0	1	0	0	0	52.809	479	479	1	-2	0	0	0	0	0	0	+	+	+	33	1020	TRUE	1121	1572	2095	2095	14		159
REV__sp|O14977|AZIN1_HUMAN	REV__sp|O14977|AZIN1_HUMAN	1	1	1	Antizyme inhibitor 1	1	1	1	1	1	0	1	0	1	0	0	0	0	49.535	448	448	1	-2	0	0	0	0	0	0	+	+		34	665	TRUE	729	1030	1388	1388	15		314
REV__sp|P00846|ATP6_HUMAN	REV__sp|P00846|ATP6_HUMAN	1	1	1	ATP synthase subunit a	1	1	1	1	0	1	0	1	0	1	0	0	0	24.817	226	226	1	-2	0	0	0	0	0	0	+	+		35	518	TRUE	571	824	1144	1144		12		167
REV__sp|P0CB47|UBFL1_HUMAN	REV__sp|P0CB47|UBFL1_HUMAN	1	1	1	Upstream-binding factor 1-like protein 1	1	1	1	1	0	1	0	1	0	1	0	0	0	46.134	393	393	0.0081633	5.8223	0	0	1105900	0	1105900	1		+		36	403	TRUE	438	641	881	881
REV__sp|Q13308|PTK7_HUMAN	REV__sp|Q13308|PTK7_HUMAN	1	1	1	Inactive tyrosine-protein kinase 7	1	1	1	1	0	1	0	1	0	1	0	0	0	118.39	1070	1070	1	-2	0	0	0	0	0	0	+	+		37	1256	TRUE	1381	1915	2508	2508	238		231
REV__sp|Q5T292|CJ128_HUMAN	REV__sp|Q5T292|CJ128_HUMAN	1	1	1	Putative uncharacterized protein C10orf128	1	1	1	1	1	0	1	0	1	0	0	0	0	11.325	105	105	0.0098039	5.7809	0	0	1675100	1675100	0	1		+		38	1719	TRUE	1874	2560	3302	3302
REV__sp|Q5VVP1|S31A6_HUMAN;REV__sp|Q8IWB4|S31A7_HUMAN;REV__sp|Q5VU36|S31A5_HUMAN;REV__sp|Q5TZJ5|S31A1_HUMAN	REV__sp|Q5VVP1|S31A6_HUMAN;REV__sp|Q8IWB4|S31A7_HUMAN;REV__sp|Q5VU36|S31A5_HUMAN;REV__sp|Q5TZJ5|S31A1_HUMAN	1;1;1;1	1;1;1;1	1;1;1;1	Spermatogenesis-associated protein 31A6 ;Spermatogenesis-associated protein 31A7 ;Spermatogenesis-associated protein 31A5 ;Spermatogenesis-associated protein 31A1	4	1	1	1	0	1	0	1	0	1	0	0	0	147.82	1343	1343;1347;1347;1347	1	-2	0	0	4166700	0	4166700	1	+	+		39	209	TRUE	223	336	498	498		13		724
REV__sp|Q68WU5|SUCC_RICTY	REV__sp|Q68WU5|SUCC_RICTY	1	1	1	Succinate--CoA ligase [ADP-forming] subunit beta	1	1	1	1	1	0	1	0	1	0	0	0	0	41.904	386	386	0.0022676	5.9962	0	0	83248000	83248000	0	2		+		40	173	TRUE	187	286;287	438;439	438
REV__sp|Q9HBE4|IL21_HUMAN	REV__sp|Q9HBE4|IL21_HUMAN	1	1	1	Interleukin-21	1	1	1	1	0	1	0	1	0	1	0	0	0	17.923	155	155	0.0043668	5.9003	0	0	4166000	0	4166000	1		+		41	1509	TRUE	1650	2265	2940	2940
REV__sp|Q9UMZ3|PTPRQ_HUMAN	REV__sp|Q9UMZ3|PTPRQ_HUMAN	1	1	1	Phosphatidylinositol phosphatase PTPRQ	1	1	1	1	0	1	0	1	0	1	0	0	0	260.92	2332	2332	0.0063291	5.8588	0	0	486710000	0	486710000	1		+		42	866	TRUE	948	1344	1797	1797
sp|A0A0J9YWL9|TX13C_HUMAN	sp|A0A0J9YWL9|TX13C_HUMAN	1	1	1	Testis-expressed sequence 13C protein	1	1	1	1	0	1	0	1	0	1	3.8	3.8	3.8	109.8	993	993	1	-2	0	3.8	301180	0	301180	0	+			43	1656	TRUE	1805	2465	3186	3186		14		637
sp|A2RUR9|C144A_HUMAN	sp|A2RUR9|C144A_HUMAN	1	1	1	Coiled-coil domain-containing protein 144A	1	1	1	1	0	1	0	1	0	1	0.9	0.9	0.9	165.12	1427	1427	1	-2	0	0.9	0	0	0	0	+			44	1022	TRUE	1123	1574	2097	2097	16;239	15	804;812	803
sp|A6NC05|YD286_HUMAN	sp|A6NC05|YD286_HUMAN	1	1	1	Glutaredoxin-like protein C5orf63	1	1	1	1	1	1	1	1	1	1	12.3	12.3	12.3	15.764	138	138	0.0042194	5.8607	12.3	12.3	0	0	0	0				45	1357	TRUE	1486	2059;2060	2682;2683;2684;2685	2685	240	16	85	82
sp|A6NJG6|ARGFX_HUMAN	sp|A6NJG6|ARGFX_HUMAN	1	1	1	Arginine-fifty homeobox	1	1	1	1	0	1	0	1	0	1	5.1	5.1	5.1	35.616	315	315	0.0078431	5.7818	0	5.1	0	0	0	0				46	1152	TRUE	1270	1772	2340;2341	2340	17;241	17	9;11	5
sp|B1AJZ9|FHAD1_HUMAN	sp|B1AJZ9|FHAD1_HUMAN	1	1	1	Forkhead-associated domain-containing protein 1	1	1	1	1	1	0	1	0	1	0	1.3	1.3	1.3	161.9	1412	1412	0.0093985	5.7442	1.3	0	0	0	0	0				47	448	TRUE	487	698	952	952	18;242;243;244		675;677;678;679
sp|B6SEH8|ERVV1_HUMAN;sp|B6SEH9|ERVV2_HUMAN	sp|B6SEH8|ERVV1_HUMAN;sp|B6SEH9|ERVV2_HUMAN	1;1	1;1	1;1	Endogenous retrovirus group V member 1 Env polyprotein ;Endogenous retrovirus group V member 2 Env polyprotein	2	1	1	1	1	0	1	0	1	0	2.3	2.3	2.3	52.557	477	477;535	1	-2	2.3	0	0	0	0	0	+			48	1124	TRUE	1238	1731;1732	2292;2293	2292	19;20		351;358
sp|C4AMC7|WASH3_HUMAN	sp|C4AMC7|WASH3_HUMAN	1	1	1	Putative WAS protein family homolog 3	1	1	1	1	1	0	1	0	1	0	2.2	2.2	2.2	49.994	463	463	1	-2	2.2	0	0	0	0	0	+			49	802	TRUE	882	1255	1677	1677	245;246;247		390;391;394
sp|O00237|RN103_HUMAN	sp|O00237|RN103_HUMAN	1	1	1	E3 ubiquitin-protein ligase RNF103	1	1	1	1	0	1	0	1	0	1	2	2	2	79.404	685	685	0.0079523	5.7928	0	2	0	0	0	0				50	1566	TRUE	1710	2336	3030	3030	21;22;23		267;270;273
sp|O00238|BMR1B_HUMAN	sp|O00238|BMR1B_HUMAN	1	1	1	Bone morphogenetic protein receptor type-1B	1	1	1	1	1	0	1	0	1	0	2.4	2.4	2.4	56.93	502	502	1	-2	2.4	0	0	0	0	0	+			51	1211	TRUE	1335	1860	2447	2447	248;249	18	203;209	206
sp|O00299|CLIC1_HUMAN	sp|O00299|CLIC1_HUMAN	1	1	1	Chloride intracellular channel protein 1	1	1	1	1	1	0	1	0	1	0	5	5	5	26.922	241	241	0	7.6811	5	0	10315000	10315000	0	1				52	1165	TRUE	1284	1789	2361	2361
sp|O14786|NRP1_HUMAN	sp|O14786|NRP1_HUMAN	1	1	1	Neuropilin-1	1	1	1	1	1	0	1	0	1	0	1.4	1.4	1.4	103.13	923	923	0.009434	5.7479	1.4	0	10482000	10482000	0	1				54	433	TRUE	471	680	926	926
sp|O14818|PSA7_HUMAN;sp|Q8TAA3|PSA7L_HUMAN	sp|O14818|PSA7_HUMAN;sp|Q8TAA3|PSA7L_HUMAN	1;1	1;1	1;1	Proteasome subunit alpha type-7 ;Proteasome subunit alpha type-7-like	2	1	1	1	1	0	1	0	1	0	5.6	5.6	5.6	27.887	248	248;256	0.0022422	5.9601	5.6	0	21390000	21390000	0	0				55	959	TRUE	1052	1482	1982	1982
sp|O14980|XPO1_HUMAN	sp|O14980|XPO1_HUMAN	1	1	1	Exportin-1	1	1	1	1	0	1	0	1	0	1	0.9	0.9	0.9	123.38	1071	1071	1	-2	0	0.9	0	0	0	0	+			56	919	TRUE	1008	1427	1910	1910	26	19	131	132
sp|O15016|TRI66_HUMAN	sp|O15016|TRI66_HUMAN	1	1	1	Tripartite motif-containing protein 66	1	1	1	1	0	1	0	1	0	1	1.2	1.2	1.2	134.66	1216	1216	1	-2	0	1.2	0	0	0	0	+			57	38	TRUE	41	81	170	170	27		854
sp|O15164|TIF1A_HUMAN	sp|O15164|TIF1A_HUMAN	1	1	1	Transcription intermediary factor 1-alpha	1	1	1	1	1	0	1	0	1	0	1	1	1	116.83	1050	1050	1	-2	1	0	7920600	7920600	0	0	+			59	1141	TRUE	1259	1760	2326	2326		20		943
sp|O15240|VGF_HUMAN	sp|O15240|VGF_HUMAN	1	1	1	Neurosecretory protein VGF	1	1	1	1	1	0	1	0	1	0	1.8	1.8	1.8	67.257	615	615	0	6.7885	1.8	0	3332800	3332800	0	2				60	1252	TRUE	1377	1910	2501;2502	2501
sp|O33582|FMT_RICTY	sp|O33582|FMT_RICTY	1	1	1	Methionyl-tRNA formyltransferase	1	1	1	1	1	0	1	0	1	0	3	3	3	33.912	303	303	0.004329	5.8774	3	0	2133400	2133400	0	1				61	87	TRUE	92	145	248	248
sp|O43247|TEX33_HUMAN	sp|O43247|TEX33_HUMAN	1	1	1	Testis-expressed sequence 33 protein	1	1	1	1	0	1	0	1	0	1	7.1	7.1	7.1	30.724	280	280	1	-2	0	7.1	0	0	0	0	+			62	1061	TRUE	1171	1646	2186	2186	28;29	21	255;272	257
sp|O43307|ARHG9_HUMAN	sp|O43307|ARHG9_HUMAN	1	1	1	Rho guanine nucleotide exchange factor 9	1	1	1	1	0	1	0	1	0	1	3.5	3.5	3.5	60.982	516	516	1	-2	0	3.5	0	0	0	0	+			63	1610	TRUE	1756	2406	3114	3114	30;255	22	151;159	160
sp|O43615|TIM44_HUMAN	sp|O43615|TIM44_HUMAN	1	1	1	Mitochondrial import inner membrane translocase subunit TIM44	1	1	1	1	1	0	1	0	1	0	2.7	2.7	2.7	51.355	452	452	0	6.2151	2.7	0	4782400	4782400	0	1				64	1258	TRUE	1383	1917	2510	2510
sp|O43687|AKA7A_HUMAN;sp|Q9P0M2|AKA7G_HUMAN	sp|O43687|AKA7A_HUMAN;sp|Q9P0M2|AKA7G_HUMAN	1;1	1;1	1;1	A-kinase anchor protein 7 isoforms alpha and beta ;A-kinase anchor protein 7 isoform gamma	2	1	1	1	1	0	1	0	1	0	11.5	11.5	11.5	11.464	104	104;348	1	-2	11.5	0	0	0	0	0	+			65	153	TRUE	167	253	389	389	31;256;257;258		69;70;76;77
sp|O60303|K0556_HUMAN	sp|O60303|K0556_HUMAN	1	1	1	Uncharacterized protein KIAA0556	1	1	1	1	1	0	1	0	1	0	0.6	0.6	0.6	180.92	1618	1618	1	-2	0.6	0	0	0	0	0	+			67	180	TRUE	194	295	448	448	259		4
sp|O60308|CE104_HUMAN	sp|O60308|CE104_HUMAN	1	1	1	Centrosomal protein of 104 kDa	1	1	1	1	1	0	1	0	1	0	1.5	1.5	1.5	104.45	925	925	0	6.0222	1.5	0	895760	895760	0	0				68	1262	TRUE	1387	1921	2514	2514
sp|O60361|NDK8_HUMAN;sp|P22392|NDKB_HUMAN;sp|P15531|NDKA_HUMAN	sp|O60361|NDK8_HUMAN;sp|P22392|NDKB_HUMAN;sp|P15531|NDKA_HUMAN	1;1;1	1;1;1	1;1;1	Putative nucleoside diphosphate kinase ;Nucleoside diphosphate kinase B ;Nucleoside diphosphate kinase A	3	1	1	1	0	1	0	1	0	1	12.4	12.4	12.4	15.529	137	137;152;152	0	11.654	0	12.4	4113700	0	4113700	2				69	1645	TRUE	1792	2448	3166;3167	3167
sp|O60423|AT8B3_HUMAN	sp|O60423|AT8B3_HUMAN	1	1	1	Phospholipid-transporting ATPase IK	1	1	1	1	1	0	1	0	1	0	1.2	1.2	1.2	146.75	1300	1300	0	6.6313	1.2	0	0	0	0	1				70	416	TRUE	452	657	901	901		23		285
sp|O60508|PRP17_HUMAN	sp|O60508|PRP17_HUMAN	1	1	1	Pre-mRNA-processing factor 17	1	1	1	1	0	1	0	1	0	1	2.4	2.4	2.4	65.521	579	579	1	-2	0	2.4	0	0	0	1	+			72	162	TRUE	176	264	402	402		24		38
sp|O75764|TCEA3_HUMAN	sp|O75764|TCEA3_HUMAN	1	1	1	Transcription elongation factor A protein 3	1	1	1	1	1	0	1	0	1	0	2.6	2.6	2.6	38.971	348	348	0.0063158	5.8563	2.6	0	45510000	45510000	0	1				73	1062	TRUE	1172	1647	2187	2187		25		287
sp|O75882|ATRN_HUMAN	sp|O75882|ATRN_HUMAN	1	1	1	Attractin	1	1	1	1	1	0	1	0	1	0	0.7	0.7	0.7	158.54	1429	1429	0.0079365	5.7921	0.7	0	0	0	0	0				75	224	TRUE	240	358	526	526	32	26	757	753
sp|Q13153|PAK1_HUMAN;sp|O75914|PAK3_HUMAN	sp|Q13153|PAK1_HUMAN;sp|O75914|PAK3_HUMAN	1;1	1;1	1;1	Serine/threonine-protein kinase PAK 1 ;Serine/threonine-protein kinase PAK 3	2	1	1	1	1	0	1	0	1	0	2.6	2.6	2.6	60.646	545	545;559	0.0043384	5.8819	2.6	0	0	0	0	0				76	307	TRUE	331	494	698	698	33	27	314	319
sp|O76031|CLPX_HUMAN	sp|O76031|CLPX_HUMAN	1	1	1	ATP-dependent Clp protease ATP-binding subunit clpX-like, mitochondrial	1	1	1	1	1	0	1	0	1	0	2.4	2.4	2.4	69.223	633	633	0	6.062	2.4	0	2110800	2110800	0	1				77	1298	TRUE	1423	1968	2568	2568
sp|O94804|STK10_HUMAN	sp|O94804|STK10_HUMAN	1	1	1	Serine/threonine-protein kinase 10	1	1	1	1	1	1	1	1	1	1	1.1	1.1	1.1	112.13	968	968	1	-2	1.1	1.1	0	0	0	0	+			79	337	TRUE	369	556;557	781;782	781	262;263	41	783;785	784
sp|O94844|RHBT1_HUMAN	sp|O94844|RHBT1_HUMAN	1	1	1	Rho-related BTB domain-containing protein 1	1	1	1	1	0	1	0	1	0	1	1.4	1.4	1.4	79.416	696	696	1	-2	0	1.4	0	0	0	0	+			80	322	TRUE	348	526	741	741	264	42	386	385
sp|O95470|SGPL1_HUMAN	sp|O95470|SGPL1_HUMAN	1	1	1	Sphingosine-1-phosphate lyase 1	1	1	1	1	1	0	1	0	1	0	1.6	1.6	1.6	63.523	568	568	0.0092937	5.7363	1.6	0	4953900	4953900	0	1				81	1191	TRUE	1313	1829	2411	2411		43		8
sp|O95497|VNN1_HUMAN	sp|O95497|VNN1_HUMAN	1	1	1	Pantetheinase	1	1	1	1	1	0	1	0	1	0	1.8	1.8	1.8	57.011	513	513	0	6.5355	1.8	0	65425000	65425000	0	1				82	394	TRUE	428	630	869	869
sp|P00352|AL1A1_HUMAN	sp|P00352|AL1A1_HUMAN	1	1	1	Retinal dehydrogenase 1	1	1	1	1	0	1	0	1	0	1	2.8	2.8	2.8	54.861	501	501	0	6.6004	0	2.8	1433100	0	1433100	1				83	619	TRUE	677	963	1308	1308
sp|P00734|THRB_HUMAN	sp|P00734|THRB_HUMAN	1	1	1	Prothrombin	1	1	1	1	1	1	1	1	1	1	1.8	1.8	1.8	70.036	622	622	0	6.5071	1.8	1.8	64226000	61638000	2588100	2				87	326	TRUE	352	530;531	745;746	745
sp|P00738|HPT_HUMAN	sp|P00738|HPT_HUMAN	1	1	1	Haptoglobin	1	1	1	1	0	1	0	1	0	1	3.9	3.9	3.9	45.205	406	406	0	6.2362	0	3.9	0	0	0	0				88	1695	TRUE	1850	2529	3271	3271	265		244
sp|P00742|FA10_HUMAN	sp|P00742|FA10_HUMAN	1	1	1	Coagulation factor X	1	1	1	1	1	0	1	0	1	0	2.3	2.3	2.3	54.731	488	488	0	8.4809	2.3	0	64732000	64732000	0	1				89	349	TRUE	383	575	802	802
sp|P01008|ANT3_HUMAN	sp|P01008|ANT3_HUMAN	1	1	1	Antithrombin-III	1	1	1	1	1	1	1	1	1	1	5	5	5	52.602	464	464	0	8.2051	5	5	178610000	47242000	131360000	4				92	35	TRUE	38	76;77	162;163;164;165	162
sp|P01594|KV102_HUMAN	sp|P01594|KV102_HUMAN	1	1	1	Ig kappa chain V-I region AU	1	1	1	1	0	1	0	1	0	1	14.8	14.8	14.8	11.939	108	108	0	6.6409	0	14.8	9725700	0	9725700	1				96	897	TRUE	982	1390	1857	1857
sp|P01608|KV116_HUMAN	sp|P01608|KV116_HUMAN	1	1	1	Ig kappa chain V-I region Roy	1	1	1	1	0	1	0	1	0	1	7.4	7.4	7.4	11.782	108	108	0.0092081	5.7288	0	7.4	55280000	0	55280000	1				97	896	TRUE	981	1389	1856	1856
sp|P01859|IGHG2_HUMAN;sp|P01861|IGHG4_HUMAN;sp|P01857|IGHG1_HUMAN;sp|P01860|IGHG3_HUMAN	sp|P01859|IGHG2_HUMAN;sp|P01861|IGHG4_HUMAN;sp|P01857|IGHG1_HUMAN;sp|P01860|IGHG3_HUMAN	1;1;1;1	1;1;1;1	1;1;1;1	Ig gamma-2 chain C region ;Ig gamma-4 chain C region ;Ig gamma-1 chain C region ;Ig gamma-3 chain C region	4	1	1	1	1	1	1	1	1	1	2.1	2.1	2.1	35.9	326	326;327;330;377	0.002193	5.9146	2.1	2.1	27309000000	19499000000	7810600000	9				98	242	TRUE	258;259	388;389;390;391	560;561;562;563;564;565;566;567;568	561		46		131
sp|P02489|CRYAA_HUMAN	sp|P02489|CRYAA_HUMAN	1	1	1	Alpha-crystallin A chain	1	1	1	1	1	0	1	0	1	0	6.9	6.9	6.9	19.909	173	173	1	-2	6.9	0	0	0	0	1	+			100	993	TRUE	1089	1531	2048	2048		47		1
sp|P02647|APOA1_HUMAN	sp|P02647|APOA1_HUMAN	1	1	1	Apolipoprotein A-I	1	1	1	1	1	1	1	1	1	1	4.1	4.1	4.1	30.777	267	267	0	9.1643	4.1	4.1	1716200000	1542100000	174120000	3				102	1205	TRUE	1328	1847;1848	2431;2432;2433	2432
sp|P02787|TRFE_HUMAN	sp|P02787|TRFE_HUMAN	1	1	1	Serotransferrin	1	1	1	1	1	1	1	1	1	1	1.6	1.6	1.6	77.063	698	698	0	6.1818	1.6	1.6	63146000	15165000	47981000	2				107	281	TRUE	300	444;445	639;640	640
sp|P02788|TRFL_HUMAN	sp|P02788|TRFL_HUMAN	1	1	1	Lactotransferrin	1	1	1	1	0	1	0	1	0	1	1.3	1.3	1.3	78.181	710	710	0.0022075	5.9204	0	1.3	5422800	0	5422800	1				108	1655	TRUE	1804	2464	3185	3185
sp|P03951|FA11_HUMAN	sp|P03951|FA11_HUMAN	1	1	1	Coagulation factor XI	1	1	1	1	0	1	0	1	0	1	1.6	1.6	1.6	70.108	625	625	0	6.104	0	1.6	18162000	0	18162000	1				109	1504	TRUE	1645	2259	2933	2933
sp|P04196|HRG_HUMAN	sp|P04196|HRG_HUMAN	1	1	1	Histidine-rich glycoprotein	1	1	1	1	1	1	1	1	1	1	1.7	1.7	1.7	59.578	525	525	0	6.7001	1.7	1.7	1076100000	155180000	920880000	2				113	183	TRUE	197	301;302	455;456	455
sp|P05156|CFAI_HUMAN	sp|P05156|CFAI_HUMAN	1	1	1	Complement factor I	1	1	1	1	0	1	0	1	0	1	2.4	2.4	2.4	65.75	583	583	0	6.0485	0	2.4	8719400	0	8719400	1				117	1549	TRUE	1693	2314	3000	3000
sp|P05166|PCCB_HUMAN	sp|P05166|PCCB_HUMAN	1	1	1	Propionyl-CoA carboxylase beta chain, mitochondrial	1	1	1	1	1	0	1	0	1	0	3	3	3	58.215	539	539	0	11.489	3	0	7618600	7618600	0	1				118	1398	TRUE	1532	2119	2761	2761
sp|P05546|HEP2_HUMAN	sp|P05546|HEP2_HUMAN	1	1	1	Heparin cofactor 2	1	1	1	1	0	1	0	1	0	1	1.4	1.4	1.4	57.07	499	499	0.0095785	5.7613	0	1.4	490990	0	490990	1				119	1671	TRUE	1820	2483	3207	3207		55		325
sp|P07237|PDIA1_HUMAN	sp|P07237|PDIA1_HUMAN	1	1	1	Protein disulfide-isomerase	1	1	1	1	1	0	1	0	1	0	2	2	2	57.116	508	508	0.0081136	5.8165	2	0	4918300	4918300	0	1				123	254	TRUE	271	404	582	582
sp|Q9GKL8|CATL1_CHLAE;sp|P07711|CATL1_HUMAN	sp|Q9GKL8|CATL1_CHLAE;sp|P07711|CATL1_HUMAN	1;1	1;1	1;1	Cathepsin L1 ;Cathepsin L1	2	1	1	1	1	0	1	0	1	0	3.3	3.3	3.3	37.43	333	333;333	0.0092593	5.7356	3.3	0	0	0	0	1				125	976	TRUE	1072	1511	2021	2021		61		42
sp|P07741|APT_HUMAN	sp|P07741|APT_HUMAN	1	1	1	Adenine phosphoribosyltransferase	1	1	1	1	1	1	1	1	1	1	7.8	7.8	7.8	19.608	180	180	0	6.4381	7.8	7.8	0	0	0	0				126	979	TRUE	1075	1514;1515	2025;2026;2027	2025	270;271		7;11
sp|P07954|FUMH_HUMAN	sp|P07954|FUMH_HUMAN	1	1	1	Fumarate hydratase, mitochondrial	1	1	1	1	1	0	1	0	1	0	3.5	3.5	3.5	54.636	510	510	0	9.5515	3.5	0	11380000	11380000	0	1				128	758	TRUE	827	1173	1572	1572
sp|P08151|GLI1_HUMAN	sp|P08151|GLI1_HUMAN	1	1	1	Zinc finger protein GLI1	1	1	1	1	0	1	0	1	0	1	0.9	0.9	0.9	117.9	1106	1106	1	-2	0	0.9	0	0	0	0	+			130	845	TRUE	925	1307	1739	1739	272		811
sp|P08294|SODE_HUMAN	sp|P08294|SODE_HUMAN	1	1	1	Extracellular superoxide dismutase [Cu-Zn]	1	1	1	1	1	1	1	1	1	1	5.4	5.4	5.4	25.851	240	240	0.0061602	5.8326	5.4	5.4	28482000	27196000	1285400	2				132	157	TRUE	171	257;258	393;394	394
sp|P08559|ODPA_HUMAN	sp|P08559|ODPA_HUMAN	1	1	1	Pyruvate dehydrogenase E1 component subunit alpha, somatic form, mitochondrial	1	1	1	1	1	0	1	0	1	0	2.3	2.3	2.3	43.295	390	390	0.0094162	5.7458	2.3	0	5978600	5978600	0	1				133	1727	TRUE	1882	2571	3319	3319
sp|P09871|C1S_HUMAN;sp|P48740|MASP1_HUMAN	sp|P09871|C1S_HUMAN;sp|P48740|MASP1_HUMAN	1;1	1;1	1;1	Complement C1s subcomponent ;Mannan-binding lectin serine protease 1	2	1	1	1	1	0	1	0	1	0	1.2	1.2	1.2	76.684	688	688;699	0.0022624	5.9948	1.2	0	316520000	316520000	0	1				134	1278	TRUE	1403	1942	2540	2540
sp|P09972|ALDOC_HUMAN	sp|P09972|ALDOC_HUMAN	1	1	1	Fructose-bisphosphate aldolase C	1	1	1	1	0	1	0	1	0	1	7.1	7.1	7.1	39.455	364	364	0.0081301	5.8171	0	7.1	6629500	0	6629500	1				135	1557	TRUE	1701	2325	3018	3018
sp|P62987|RL40_HUMAN;sp|P62979|RS27A_HUMAN;sp|P0CG47|UBB_HUMAN;sp|P0CG48|UBC_HUMAN	sp|P62987|RL40_HUMAN;sp|P62979|RS27A_HUMAN;sp|P0CG47|UBB_HUMAN;sp|P0CG48|UBC_HUMAN	1;1;1;1	1;1;1;1	1;1;1;1	Ubiquitin-60S ribosomal protein L40 ;Ubiquitin-40S ribosomal protein S27a ;Polyubiquitin-B ;Polyubiquitin-C	4	1	1	1	1	0	1	0	1	0	12.5	12.5	12.5	14.728	128	128;156;229;685	0	15.468	12.5	0	12007000	12007000	0	1				137	1461	TRUE	1600	2204	2867	2867
sp|P0CJ71|HMN4_HUMAN	sp|P0CJ71|HMN4_HUMAN	1	1	1	Humanin-like 4	1	1	1	1	0	1	0	1	0	1	75	75	75	3.2468	28	28	0.00625	5.8448	0	75	0	0	0	0				138	986	TRUE	1082	1524	2039	2039	273	62	4	20
sp|P10909|CLUS_HUMAN	sp|P10909|CLUS_HUMAN	1	1	1	Clusterin	1	1	1	1	1	0	1	0	1	0	1.8	1.8	1.8	52.494	449	449	0	6.2909	1.8	0	67617000	67617000	0	2				140	407	TRUE	442	645	885;886	886
sp|P11177|ODPB_HUMAN	sp|P11177|ODPB_HUMAN	1	1	1	Pyruvate dehydrogenase E1 component subunit beta, mitochondrial	1	1	1	1	0	1	0	1	0	1	4.5	4.5	4.5	39.233	359	359	0	6.2226	0	4.5	6011000	0	6011000	1				143	683	TRUE	750	1060	1430	1430
sp|P13591|NCAM1_HUMAN	sp|P13591|NCAM1_HUMAN	1	1	1	Neural cell adhesion molecule 1	1	1	1	1	1	0	1	0	1	0	1.5	1.5	1.5	94.573	858	858	0.0097656	5.778	1.5	0	2618300	2618300	0	1				147	844	TRUE	924	1306	1738	1738
sp|P13796|PLSL_HUMAN;sp|P13797|PLST_HUMAN	sp|P13796|PLSL_HUMAN;sp|P13797|PLST_HUMAN	1;1	1;1	1;1	Plastin-2 ;Plastin-3	2	1	1	1	1	0	1	0	1	0	2.1	2.1	2.1	70.288	627	627;630	0	6.0733	2.1	0	8059600	8059600	0	1				149	1002	TRUE	1098	1541	2061	2061
sp|P13804|ETFA_HUMAN	sp|P13804|ETFA_HUMAN	1	1	1	Electron transfer flavoprotein subunit alpha, mitochondrial	1	1	1	1	1	0	1	0	1	0	5.7	5.7	5.7	35.079	333	333	0	6.2088	5.7	0	10511000	10511000	0	1				150	8	TRUE	9	29	73	73
sp|P60660|MYL6_HUMAN;sp|P14649|MYL6B_HUMAN	sp|P60660|MYL6_HUMAN;sp|P14649|MYL6B_HUMAN	1;1	1;1	1;1	Myosin light polypeptide 6 ;Myosin light chain 6B	2	1	1	1	1	1	1	1	1	1	8.6	8.6	8.6	16.93	151	151;208	0	6.311	8.6	8.6	39753000	33174000	6578900	2				151	81	TRUE	86	134;135	233;234	234
sp|P15259|PGAM2_HUMAN	sp|P15259|PGAM2_HUMAN	1	1	1	Phosphoglycerate mutase 2	1	1	1	1	0	1	0	1	0	1	4.3	4.3	4.3	28.766	253	253	0.0042918	5.8731	0	4.3	625170	0	625170	2				153	542	TRUE	597	856	1184;1185	1185
sp|P15907|SIAT1_HUMAN	sp|P15907|SIAT1_HUMAN	1	1	1	Beta-galactoside alpha-2,6-sialyltransferase 1	1	1	1	1	0	1	0	1	0	1	3.7	3.7	3.7	46.604	406	406	0.0096525	5.764	0	3.7	0	0	0	0				154	908	TRUE	994	1407	1883	1883	274	65	235	232
sp|P16260|GDC_HUMAN	sp|P16260|GDC_HUMAN	1	1	1	Graves disease carrier protein	1	1	1	1	1	0	1	0	1	0	3.9	3.9	3.9	36.223	332	332	1	-2	3.9	0	0	0	0	0	+			155	1261	TRUE	1386	1920	2513	2513	275		269
sp|P18124|RL7_HUMAN	sp|P18124|RL7_HUMAN	1	1	1	60S ribosomal protein L7	1	1	1	1	1	0	1	0	1	0	4.4	4.4	4.4	29.225	248	248	0	6.0826	4.4	0	2923100	2923100	0	1				157	581	TRUE	638	917	1252	1252
sp|P22695|QCR2_HUMAN	sp|P22695|QCR2_HUMAN	1	1	1	Cytochrome b-c1 complex subunit 2, mitochondrial	1	1	1	1	1	0	1	0	1	0	3.5	3.5	3.5	48.442	453	453	0	6.3122	3.5	0	3588800	3588800	0	1				162	1456	TRUE	1594	2197	2859	2859
sp|P24821|TENA_HUMAN	sp|P24821|TENA_HUMAN	1	1	1	Tenascin	1	1	1	1	1	0	1	0	1	0	0.5	0.5	0.5	240.85	2201	2201	0	10.802	0.5	0	9008100	9008100	0	1				163	1127	TRUE	1242	1739	2303	2303
sp|P26572|MGAT1_HUMAN	sp|P26572|MGAT1_HUMAN	1	1	1	Alpha-1,3-mannosyl-glycoprotein 2-beta-N-acetylglucosaminyltransferase	1	1	1	1	0	1	0	1	0	1	2.5	2.5	2.5	50.878	445	445	1	-2	0	2.5	0	0	0	0	+			167	1700	TRUE	1855	2535	3277	3277	277		367
sp|P26927|HGFL_HUMAN;sp|Q2TV78|MST1L_HUMAN	sp|P26927|HGFL_HUMAN;sp|Q2TV78|MST1L_HUMAN	1;1	1;1	1;1	Hepatocyte growth factor-like protein ;Putative macrophage stimulating 1-like protein	2	1	1	1	0	1	0	1	0	1	1.4	1.4	1.4	80.319	711	711;715	0.0092251	5.733	0	1.4	1709600	0	1709600	1				168	1674	TRUE	1825	2488	3212	3212
sp|P27348|1433T_HUMAN	sp|P27348|1433T_HUMAN	1	1	1	14-3-3 protein theta	1	1	1	1	1	0	1	0	1	0	5.7	5.7	5.7	27.764	245	245	0	10.543	5.7	0	15735000	15735000	0	1				170	154	TRUE	168	254	390	390
sp|P27694|RFA1_HUMAN	sp|P27694|RFA1_HUMAN	1	1	1	Replication protein A 70 kDa DNA-binding subunit	1	1	1	1	1	0	1	0	1	0	2.6	2.6	2.6	68.137	616	616	1	-2	2.6	0	0	0	0	0	+			171	1190	TRUE	1312	1828	2410	2410	55;278;279		143;145;146
sp|P27918|PROP_HUMAN	sp|P27918|PROP_HUMAN	1	1	1	Properdin	1	1	1	1	1	0	1	0	1	0	2.1	2.1	2.1	51.276	469	469	0.0063025	5.8549	2.1	0	5424700	5424700	0	1				172	1004	TRUE	1100	1543	2063	2063		67		1
sp|P28072|PSB6_HUMAN	sp|P28072|PSB6_HUMAN	1	1	1	Proteasome subunit beta type-6	1	1	1	1	1	0	1	0	1	0	4.6	4.6	4.6	25.357	239	239	0	6.6016	4.6	0	34444000	34444000	0	1				174	807	TRUE	887	1264	1687	1687
sp|P28074|PSB5_HUMAN	sp|P28074|PSB5_HUMAN	1	1	1	Proteasome subunit beta type-5	1	1	1	1	1	0	1	0	1	0	3.8	3.8	3.8	28.48	263	263	0	6.0497	3.8	0	11701000	11701000	0	1				175	544	TRUE	599	858	1187	1187
sp|P28324|ELK4_HUMAN	sp|P28324|ELK4_HUMAN	1	1	1	ETS domain-containing protein Elk-4	1	1	1	1	0	1	0	1	0	1	2.3	2.3	2.3	46.899	431	431	0.0094518	5.7505	0	2.3	0	0	0	0				176	799	TRUE	879	1252	1674	1674	56;57;58	68	50;53;55	54
sp|P28331|NDUS1_HUMAN	sp|P28331|NDUS1_HUMAN	1	1	1	NADH-ubiquinone oxidoreductase 75 kDa subunit, mitochondrial	1	1	1	1	1	0	1	0	1	0	2.8	2.8	2.8	79.467	727	727	1	-2	2.8	0	0	0	0	0	+			177	1646	TRUE	1793	2449	3168	3168	59;280	69	514;522	513
sp|P28358|HXD10_HUMAN	sp|P28358|HXD10_HUMAN	1	1	1	Homeobox protein Hox-D10	1	1	1	1	1	0	1	0	1	0	3.5	3.5	3.5	38.41	340	340	1	-2	3.5	0	9258200	9258200	0	1	+			178	1017	TRUE	1117	1566	2089	2089		70		201
sp|P29375|KDM5A_HUMAN	sp|P29375|KDM5A_HUMAN	1	1	1	Lysine-specific demethylase 5A	1	1	1	1	1	0	1	0	1	0	0.5	0.5	0.5	192.09	1690	1690	0	6.1457	0.5	0	0	0	0	0				179	880	TRUE	962	1361	1821	1821	281;282		896;899
sp|P30048|PRDX3_HUMAN	sp|P30048|PRDX3_HUMAN	1	1	1	Thioredoxin-dependent peroxide reductase, mitochondrial	1	1	1	1	1	0	1	0	1	0	4.7	4.7	4.7	27.692	256	256	0.0097466	5.774	4.7	0	49794000	49794000	0	1				180	489	TRUE	536	770	1053	1053
sp|Q4VIT4|PDIA3_CHLAE;sp|P30101|PDIA3_HUMAN	sp|Q4VIT4|PDIA3_CHLAE;sp|P30101|PDIA3_HUMAN	1;1	1;1	1;1	Protein disulfide-isomerase A3 ;Protein disulfide-isomerase A3	2	1	1	1	1	0	1	0	1	0	3	3	3	56.779	505	505;505	0	6.1029	3	0	5681300	5681300	0	2				181	622	TRUE	680	966	1311;1312	1312
sp|P36406|TRI23_HUMAN	sp|P36406|TRI23_HUMAN	1	1	1	E3 ubiquitin-protein ligase TRIM23	1	1	1	1	1	0	1	0	1	0	1.6	1.6	1.6	64.066	574	574	0.0093809	5.7438	1.6	0	268280000	268280000	0	1				188	855	TRUE	935	1319	1754	1754
sp|P36776|LONM_HUMAN	sp|P36776|LONM_HUMAN	1	1	1	Lon protease homolog, mitochondrial	1	1	1	1	1	0	1	0	1	0	1.6	1.6	1.6	106.49	959	959	0.0061475	5.8315	1.6	0	21733000	21733000	0	1				190	864	TRUE	946	1342	1795	1795
sp|P37802|TAGL2_HUMAN	sp|P37802|TAGL2_HUMAN	1	1	1	Transgelin-2	1	1	1	1	1	0	1	0	1	0	5.5	5.5	5.5	22.391	199	199	0	6.0429	5.5	0	1060300	1060300	0	1				192	1082	TRUE	1192	1669	2210	2210
sp|P38117|ETFB_HUMAN	sp|P38117|ETFB_HUMAN	1	1	1	Electron transfer flavoprotein subunit beta	1	1	1	1	1	0	1	0	1	0	3.5	3.5	3.5	27.843	255	255	0.0043197	5.8754	3.5	0	8916200	8916200	0	1				193	1414	TRUE	1549	2138	2785	2785
sp|P40189|IL6RB_HUMAN	sp|P40189|IL6RB_HUMAN	1	1	1	Interleukin-6 receptor subunit beta	1	1	1	1	0	1	0	1	0	1	1.1	1.1	1.1	103.54	918	918	0	7.7466	0	1.1	11869000	0	11869000	1				195	663	TRUE	727	1027	1385	1385
sp|P40222|TXLNA_HUMAN	sp|P40222|TXLNA_HUMAN	1	1	1	Alpha-taxilin	1	1	1	1	1	0	1	0	1	0	2.6	2.6	2.6	61.89	546	546	1	-2	2.6	0	0	0	0	0	+			196	827	TRUE	907	1288	1715	1715	62;63;283		475;479;482
sp|P40939|ECHA_HUMAN	sp|P40939|ECHA_HUMAN	1	1	1	Trifunctional enzyme subunit alpha, mitochondrial	1	1	1	1	1	0	1	0	1	0	1.8	1.8	1.8	82.999	763	763	0	6.892	1.8	0	3482200	3482200	0	1				198	1473	TRUE	1612	2218	2882	2882
sp|P42331|RHG25_HUMAN	sp|P42331|RHG25_HUMAN	1	1	1	Rho GTPase-activating protein 25	1	1	1	1	1	0	1	0	1	0	2	2	2	73.434	645	645	0.0022321	5.9549	2	0	0	0	0	0				199	1048	TRUE	1154	1616	2149	2149	284	77	567	556
sp|P46781|RS9_HUMAN	sp|P46781|RS9_HUMAN	1	1	1	40S ribosomal protein S9	1	1	1	1	1	0	1	0	1	0	7.7	7.7	7.7	22.591	194	194	0	6.3906	7.7	0	0	0	0	1				201	782	TRUE	855	1212	1623	1623
sp|P47893|OR3A2_HUMAN;sp|P47888|OR3A3_HUMAN	sp|P47893|OR3A2_HUMAN;sp|P47888|OR3A3_HUMAN	1;1	1;1	1;1	Olfactory receptor 3A2 ;Olfactory receptor 3A3	2	1	1	1	1	1	1	1	1	1	4.7	4.7	4.7	35.206	321	321;321	0	6.129	4.7	4.7	31165000	19789000	11376000	2				202	1039	TRUE	1143	1601;1602	2130;2131	2130		78;79		1;7
sp|P47897|SYQ_HUMAN	sp|P47897|SYQ_HUMAN	1	1	1	Glutamine--tRNA ligase	1	1	1	1	0	1	0	1	0	1	1.2	1.2	1.2	87.798	775	775	0.0078895	5.7829	0	1.2	2560900	0	2560900	1				203	420	TRUE	457	663	907	907
sp|P48050|KCNJ4_HUMAN	sp|P48050|KCNJ4_HUMAN	1	1	1	Inward rectifier potassium channel 4	1	1	1	1	0	1	0	1	0	1	3.8	3.8	3.8	49.5	445	445	1	-2	0	3.8	0	0	0	0	+			204	1087	TRUE	1199	1680	2232	2232	64;65		34;37
sp|P48163|MAOX_HUMAN	sp|P48163|MAOX_HUMAN	1	1	1	NADP-dependent malic enzyme	1	1	1	1	0	1	0	1	0	1	1.9	1.9	1.9	64.149	572	572	0.0095057	5.752	0	1.9	5285400	0	5285400	1				205	1419	TRUE	1554	2144	2792	2792
sp|P49069|CAMLG_HUMAN	sp|P49069|CAMLG_HUMAN	1	1	1	Calcium signal-modulating cyclophilin ligand	1	1	1	1	1	0	1	0	1	0	5.7	5.7	5.7	32.952	296	296	1	-2	5.7	0	0	0	0	0	+			206	901	TRUE	987	1399	1872	1872	66		45
sp|P49454|CENPF_HUMAN	sp|P49454|CENPF_HUMAN	1	1	1	Centromere protein F	1	1	1	1	1	0	1	0	1	0	0.7	0.7	0.7	367.76	3210	3210	1	-2	0.7	0	0	0	0	0	+			208	1138	TRUE	1256	1757	2323	2323	67;68;69;285;286		2590;2591;2596;2600;2604
sp|P49721|PSB2_HUMAN	sp|P49721|PSB2_HUMAN	1	1	1	Proteasome subunit beta type-2	1	1	1	1	1	0	1	0	1	0	7.5	7.5	7.5	22.836	201	201	0.0096339	5.7632	7.5	0	12498000	12498000	0	1				209	1092	TRUE	1204	1686	2238	2238
sp|P50454|SERPH_HUMAN	sp|P50454|SERPH_HUMAN	1	1	1	Serpin H1	1	1	1	1	0	1	0	1	0	1	2.6	2.6	2.6	46.44	418	418	0	6.0271	0	2.6	17205000	0	17205000	1				210	526	TRUE	580	835	1157	1157
sp|P51043|CISY_RICTY	sp|P51043|CISY_RICTY	1	1	1	Citrate synthase	1	1	1	1	1	0	1	0	1	0	2.8	2.8	2.8	49.288	436	436	0	6.2295	2.8	0	17654000	17654000	0	1				211	130	TRUE	144	222	349	349
sp|P51148|RAB5C_HUMAN	sp|P51148|RAB5C_HUMAN	1	1	1	Ras-related protein Rab-5C	1	1	1	1	1	0	1	0	1	0	5.6	5.6	5.6	23.482	216	216	0	6.912	5.6	0	3444700	3444700	0	1				212	522	TRUE	575	828	1149	1149
sp|P52209|6PGD_HUMAN	sp|P52209|6PGD_HUMAN	1	1	1	6-phosphogluconate dehydrogenase, decarboxylating	1	1	1	1	0	1	0	1	0	1	3.5	3.5	3.5	53.139	483	483	0.0091743	5.7269	0	3.5	2284000	0	2284000	1				214	479	TRUE	524	751	1027	1027
sp|P54764|EPHA4_HUMAN	sp|P54764|EPHA4_HUMAN	1	1	1	Ephrin type-A receptor 4	1	1	1	1	0	1	0	1	0	1	0.9	0.9	0.9	109.86	986	986	0	6.1499	0	0.9	917760	0	917760	1				215	1774	TRUE	1934	2638	3408	3408
sp|P55072|TERA_HUMAN	sp|P55072|TERA_HUMAN	1	1	1	Transitional endoplasmic reticulum ATPase	1	1	1	1	1	0	1	0	1	0	1.2	1.2	1.2	89.321	806	806	0.0097847	5.78	1.2	0	9282000	9282000	0	1				217	813	TRUE	893	1273	1696	1696
sp|P57078|RIPK4_HUMAN	sp|P57078|RIPK4_HUMAN	1	1	1	Receptor-interacting serine/threonine-protein kinase 4	1	1	1	1	1	0	1	0	1	0	1.3	1.3	1.3	91.61	832	832	1	-2	1.3	0	0	0	0	0	+			218	910	TRUE	996	1409	1885	1885	287	81	263	262
sp|P59923|ZN445_HUMAN	sp|P59923|ZN445_HUMAN	1	1	1	Zinc finger protein 445	1	1	1	1	0	1	0	1	0	1	1	1	1	118.96	1031	1031	1	-2	0	1	0	0	0	0	+			219	39	TRUE	42	82	171	171	71		804
sp|P61026|RAB10_HUMAN	sp|P61026|RAB10_HUMAN	1	1	1	Ras-related protein Rab-10	1	1	1	1	1	0	1	0	1	0	6	6	6	22.541	200	200	0	7.1652	6	0	2094600	2094600	0	1				222	1096	TRUE	1208	1690	2242	2242
sp|P62070|RRAS2_HUMAN	sp|P62070|RRAS2_HUMAN	1	1	1	Ras-related protein R-Ras2	1	1	1	1	1	0	1	0	1	0	5.9	5.9	5.9	23.399	204	204	0.0097276	5.7739	5.9	0	1840300	1840300	0	1				223	1250	TRUE	1375	1908	2499	2499
sp|P62244|RS15A_HUMAN	sp|P62244|RS15A_HUMAN	1	1	1	40S ribosomal protein S15a	1	1	1	1	0	1	0	1	0	1	13.8	13.8	13.8	14.839	130	130	1	-2	0	13.8	0	0	0	0	+			224	1665	TRUE	1814	2476	3200	3200	73;74	85	5;16	4
sp|P62258|1433E_HUMAN	sp|P62258|1433E_HUMAN	1	1	1	14-3-3 protein epsilon	1	1	1	1	1	0	1	0	1	0	4.7	4.7	4.7	29.174	255	255	0.0081466	5.8213	4.7	0	9720200	9720200	0	1				225	988	TRUE	1084	1526	2041	2041
sp|P62316|SMD2_HUMAN	sp|P62316|SMD2_HUMAN	1	1	1	Small nuclear ribonucleoprotein Sm D2	1	1	1	1	1	0	1	0	1	0	8.5	8.5	8.5	13.527	118	118	1	-2	8.5	0	0	0	0	0	+			226	537	TRUE	592	851	1178	1178	75;76	86	64;69	65
sp|P63244|RACK1_HUMAN	sp|P63244|RACK1_HUMAN	1	1	1	Receptor of activated protein C kinase 1	1	1	1	1	1	0	1	0	1	0	2.5	2.5	2.5	35.076	317	317	0	6.1136	2.5	0	0	0	0	0				229	1043	TRUE	1147	1606	2135	2135	288	88	4	5
sp|P80108|PHLD_HUMAN	sp|P80108|PHLD_HUMAN	1	1	1	Phosphatidylinositol-glycan-specific phospholipase D	1	1	1	1	1	0	1	0	1	0	1.1	1.1	1.1	92.335	840	840	0.0022523	5.9866	1.1	0	30254000	30254000	0	1				235	1147	TRUE	1265	1766	2334	2334
sp|P80404|GABT_HUMAN	sp|P80404|GABT_HUMAN	1	1	1	4-aminobutyrate aminotransferase, mitochondrial	1	1	1	1	0	1	0	1	0	1	2.8	2.8	2.8	56.438	500	500	1	-2	0	2.8	0	0	0	0	+			236	877	TRUE	959	1356	1810	1810	289;290;291	90	117;118;120	124
sp|P82921|RT21_HUMAN	sp|P82921|RT21_HUMAN	1	1	1	28S ribosomal protein S21, mitochondrial	1	1	1	1	1	0	1	0	1	0	16.1	16.1	16.1	10.741	87	87	0.0022573	5.9901	16.1	0	5407300	5407300	0	1				238	1529	TRUE	1671	2289	2968	2968
sp|P98160|PGBM_HUMAN	sp|P98160|PGBM_HUMAN	1	1	1	Basement membrane-specific heparan sulfate proteoglycan core protein	1	1	1	1	0	1	0	1	0	1	0.3	0.3	0.3	468.83	4391	4391	0	6.9195	0	0.3	3168100	0	3168100	2				241	93	TRUE	98	151	254;255	254		97		1819
sp|Q02790|FKBP4_HUMAN	sp|Q02790|FKBP4_HUMAN	1	1	1	Peptidyl-prolyl cis-trans isomerase FKBP4	1	1	1	1	1	0	1	0	1	0	4.6	4.6	4.6	51.804	459	459	0	6.1418	4.6	0	0	0	0	0				245	1631	TRUE	1777	2430	3142	3142	292;293;294		392;397;398
sp|Q04917|1433F_HUMAN	sp|Q04917|1433F_HUMAN	1	1	1	14-3-3 protein eta	1	1	1	1	1	0	1	0	1	0	3.7	3.7	3.7	28.218	246	246	0.0096899	5.7698	3.7	0	0	0	0	0				246	446	TRUE	485	696	948;949;950	950	295		6
sp|Q07065|CKAP4_HUMAN	sp|Q07065|CKAP4_HUMAN	1	1	1	Cytoskeleton-associated protein 4	1	1	1	1	1	0	1	0	1	0	3.2	3.2	3.2	66.022	602	602	0	8.1852	3.2	0	4720800	4720800	0	1				248	842	TRUE	922	1304	1736	1736
sp|Q12800|TFCP2_HUMAN	sp|Q12800|TFCP2_HUMAN	1	1	1	Alpha-globin transcription factor CP2	1	1	1	1	1	1	1	1	1	1	2.4	2.4	2.4	57.255	502	502	0	6.5985	2.4	2.4	159060000	95199000	63865000	2				250	29	TRUE	32	69;70	155;156	155
sp|Q12805|FBLN3_HUMAN	sp|Q12805|FBLN3_HUMAN	1	1	1	EGF-containing fibulin-like extracellular matrix protein 1	1	1	1	1	1	0	1	0	1	0	2.6	2.6	2.6	54.64	493	493	0.0093633	5.7425	2.6	0	6300200	6300200	0	1				251	1243	TRUE	1368	1896	2487	2487
sp|Q13547|HDAC1_HUMAN	sp|Q13547|HDAC1_HUMAN	1	1	1	Histone deacetylase 1	1	1	1	1	1	0	1	0	1	0	3.9	3.9	3.9	55.102	482	482	1	-2	3.9	0	0	0	0	0	+			255	871	TRUE	953	1349	1802	1802	81;82;296	98	349;352;353	350
sp|Q13601|KRR1_HUMAN	sp|Q13601|KRR1_HUMAN	1	1	1	KRR1 small subunit processome component homolog	1	1	1	1	1	0	1	0	1	0	2.4	2.4	2.4	43.664	381	381	0.0042463	5.8692	2.4	0	0	0	0	0				256	70	TRUE	75	119	212	212	297		306
sp|Q13609|DNSL3_HUMAN	sp|Q13609|DNSL3_HUMAN	1	1	1	Deoxyribonuclease gamma	1	1	1	1	1	0	1	0	1	0	4.3	4.3	4.3	35.503	305	305	1	-2	4.3	0	0	0	0	0	+			257	238	TRUE	254	382	554	554	83	99	65	72
sp|Q13822|ENPP2_HUMAN	sp|Q13822|ENPP2_HUMAN	1	1	1	Ectonucleotide pyrophosphatase/phosphodiesterase family member 2	1	1	1	1	0	1	0	1	0	1	1.2	1.2	1.2	98.993	863	863	0	7.7187	0	1.2	24003000	0	24003000	1				259	1540	TRUE	1684	2305	2989	2989
sp|Q14320|FA50A_HUMAN	sp|Q14320|FA50A_HUMAN	1	1	1	Protein FAM50A	1	1	1	1	1	0	1	0	1	0	3.8	3.8	3.8	40.241	339	339	1	-2	3.8	0	0	0	0	0	+			260	578	TRUE	635	913	1247	1247	84	100	39	41
sp|Q14590|ZN235_HUMAN	sp|Q14590|ZN235_HUMAN	1	1	1	Zinc finger protein 235	1	1	1	1	1	1	1	1	1	1	1.8	1.8	1.8	83.976	738	738	0	6.4488	1.8	1.8	0	0	0	0				261	313	TRUE	338	502;503;504;505;506;507;508;509;510;511;512;513;514	709;710;711;712;713;714;715;716;717;718;719;720;721;722;723	722	298		74
sp|Q14596|NBR1_HUMAN	sp|Q14596|NBR1_HUMAN	1	1	1	Next to BRCA1 gene 1 protein	1	1	1	1	0	1	0	1	0	1	0.8	0.8	0.8	107.41	966	966	0	6.8561	0	0.8	747580	0	747580	0				262	32	TRUE	35	73	159	159
sp|Q14721|KCNB1_HUMAN	sp|Q14721|KCNB1_HUMAN	1	1	1	Potassium voltage-gated channel subfamily B member 1	1	1	1	1	0	1	0	1	0	1	1.5	1.5	1.5	95.877	858	858	1	-2	0	1.5	0	0	0	0	+			263	981	TRUE	1077	1517	2029	2029	299	101	540	536
sp|Q15582|BGH3_HUMAN	sp|Q15582|BGH3_HUMAN	1	1	1	Transforming growth factor-beta-induced protein ig-h3	1	1	1	1	1	0	1	0	1	0	1.9	1.9	1.9	74.68	683	683	0.0022173	5.9358	1.9	0	4524600	4524600	0	1				268	445	TRUE	484	695	947	947
sp|Q15696|U2AFM_HUMAN	sp|Q15696|U2AFM_HUMAN	1	1	1	U2 small nuclear ribonucleoprotein auxiliary factor 35 kDa subunit-related protein 2	1	1	1	1	1	1	1	1	1	1	1.9	1.9	1.9	58.044	482	482	1	-2	1.9	1.9	0	0	0	0	+			269	336	TRUE	367;368	554;555	779;780	780	303;304		110;115
sp|Q16706|MA2A1_HUMAN	sp|Q16706|MA2A1_HUMAN	1	1	1	Alpha-mannosidase 2	1	1	1	1	0	1	0	1	0	1	1.1	1.1	1.1	131.14	1144	1144	0	6.5239	0	1.1	2114900	0	2114900	1				271	435	TRUE	474	684	932	932
sp|Q16853|AOC3_HUMAN	sp|Q16853|AOC3_HUMAN	1	1	1	Membrane primary amine oxidase	1	1	1	1	0	1	0	1	0	1	1	1	1	84.621	763	763	0.0042283	5.8621	0	1	139330000	0	139330000	1				273	1759	TRUE	1919	2619	3384	3384
sp|Q17R89|RHG44_HUMAN	sp|Q17R89|RHG44_HUMAN	1	1	1	Rho GTPase-activating protein 44	1	1	1	1	0	1	0	1	0	1	1.7	1.7	1.7	89.246	818	818	1	-2	0	1.7	0	0	0	0	+			274	821	TRUE	901	1282	1706	1706	305;306		107;115
sp|Q17RS7|GEN_HUMAN	sp|Q17RS7|GEN_HUMAN	1	1	1	Flap endonuclease GEN homolog 1	1	1	1	1	1	1	1	1	1	1	1.5	1.5	1.5	102.88	908	908	0.0043478	5.8878	1.5	1.5	1145900000	387090000	758800000	5				275	1001	TRUE	1097	1539;1540	2056;2057;2058;2059;2060	2059		102		1
sp|Q2NKQ1|SGSM1_HUMAN	sp|Q2NKQ1|SGSM1_HUMAN	1	1	1	Small G protein signaling modulator 1	1	1	1	1	1	0	1	0	1	0	1	1	1	129.72	1148	1148	0.0095969	5.7617	1	0	49654000	49654000	0	0				276	985	TRUE	1081	1523	2038	2038		103		1
sp|Q2TAL5|SMTL2_HUMAN	sp|Q2TAL5|SMTL2_HUMAN	1	1	1	Smoothelin-like protein 2	1	1	1	1	1	0	1	0	1	0	3	3	3	50.196	461	461	0.0093458	5.7422	3	0	16073000	16073000	0	1				277	999	TRUE	1095	1537	2054	2054		104		1
sp|Q2TAY7|SMU1_HUMAN	sp|Q2TAY7|SMU1_HUMAN	1	1	1	WD40 repeat-containing protein SMU1	1	1	1	1	1	0	1	0	1	0	2.9	2.9	2.9	57.543	513	513	0.0078585	5.7819	2.9	0	602960000	602960000	0	2				278	1351	TRUE	1480	2050	2670;2671	2671		105;106		425;427
sp|Q3MJ16|PA24E_HUMAN	sp|Q3MJ16|PA24E_HUMAN	1	1	1	Cytosolic phospholipase A2 epsilon	1	1	1	1	0	1	0	1	0	1	1.1	1.1	1.1	97.569	856	856	1	-2	0	1.1	0	0	0	0	+			279	1013	TRUE	1111	1559	2080	2080	307		5
sp|Q49AJ0|F135B_HUMAN	sp|Q49AJ0|F135B_HUMAN	1	1	1	Protein FAM135B	1	1	1	1	1	0	1	0	1	0	0.9	0.9	0.9	155.77	1406	1406	1	-2	0.9	0	0	0	0	0	+			280	262	TRUE	279	414	595	595	86;87	107	447;453	449
sp|Q4G0N8|SL9C1_HUMAN	sp|Q4G0N8|SL9C1_HUMAN	1	1	1	Sodium/hydrogen exchanger 10	1	1	1	1	0	1	0	1	0	1	1.3	1.3	1.3	135.2	1177	1177	1	-2	0	1.3	0	0	0	0	+			281	269	TRUE	286	422	605	605	88	108;109	816	814;817
sp|Q4L180|FIL1L_HUMAN	sp|Q4L180|FIL1L_HUMAN	1	1	1	Filamin A-interacting protein 1-like	1	1	1	1	1	1	1	1	1	1	1.2	1.2	1.2	130.38	1135	1135	0.0043573	5.8954	1.2	1.2	0	0	0	0				282	955	TRUE	1048	1476;1477	1974;1975;1976;1977	1976	89;90;308;309;310;311		315;319;320;322;324;325
sp|Q4LE39|ARI4B_HUMAN	sp|Q4LE39|ARI4B_HUMAN	1	1	1	AT-rich interactive domain-containing protein 4B	1	1	1	1	1	0	1	0	1	0	0.8	0.8	0.8	147.81	1312	1312	0.008	5.8066	0.8	0	0	0	0	0				283	998	TRUE	1094	1536	2053	2053	91	110	446	441
sp|Q5D1D6|GBP1_CHLAE	sp|Q5D1D6|GBP1_CHLAE	1	1	1	Guanylate-binding protein 1	1	1	1	1	1	0	1	0	1	0	1.9	1.9	1.9	67.82	590	590	1	-2	1.9	0	0	0	0	0	+			284	1031	TRUE	1133	1588	2114	2114	92;312	111	572;575	570
sp|Q5JQC9|AKAP4_HUMAN	sp|Q5JQC9|AKAP4_HUMAN	1	1	1	A-kinase anchor protein 4	1	1	1	1	1	0	1	0	1	0	1.1	1.1	1.1	94.476	854	854	1	-2	1.1	0	0	0	0	0	+			285	1196	TRUE	1319	1836	2420	2420	313;314		691;695
sp|Q5ST30|SYVM_HUMAN	sp|Q5ST30|SYVM_HUMAN	1	1	1	Valine--tRNA ligase, mitochondrial	1	1	1	1	1	0	1	0	1	0	1	1	1	118.49	1063	1063	0.0062112	5.8414	1	0	0	0	0	1				287	1495	TRUE	1636	2247	2920	2920
sp|Q5T013|HYI_HUMAN	sp|Q5T013|HYI_HUMAN	1	1	1	Putative hydroxypyruvate isomerase	1	1	1	1	1	0	1	0	1	0	4.3	4.3	4.3	30.405	277	277	1	-2	4.3	0	4288900	4288900	0	1	+			288	27	TRUE	30	67	153	153		112		125
sp|Q5T2S8|ARMC4_HUMAN	sp|Q5T2S8|ARMC4_HUMAN	1	1	1	Armadillo repeat-containing protein 4	1	1	1	1	1	1	1	1	1	1	1.3	1.3	1.3	115.68	1044	1044	0.0092421	5.7352	1.3	1.3	0	0	0	0				289	1088	TRUE	1200	1681;1682	2233;2234	2234	93;315;316		87;89;98
sp|Q5T442|CXG2_HUMAN	sp|Q5T442|CXG2_HUMAN	1	1	1	Gap junction gamma-2 protein	1	1	1	1	0	1	0	1	0	1	3.4	3.4	3.4	47.002	439	439	0.0095238	5.7551	0	3.4	0	0	0	0				290	53	TRUE	57	100	193	193	317		356
sp|Q5T655|CFA58_HUMAN	sp|Q5T655|CFA58_HUMAN	1	1	1	Cilia- and flagella-associated protein 58	1	1	1	1	0	1	0	1	0	1	1.7	1.7	1.7	103.42	872	872	0	6.5201	0	1.7	0	0	0	0				291	1113	TRUE	1225;1226	1712;1713;1714;1715	2267;2268;2269;2270;2271;2272	2272	94;95;318		416;422;423
sp|Q5T6F0|DCA12_HUMAN	sp|Q5T6F0|DCA12_HUMAN	1	1	1	DDB1- and CUL4-associated factor 12	1	1	1	1	1	0	1	0	1	0	3.5	3.5	3.5	50.517	453	453	0.006237	5.8434	3.5	0	0	0	0	0				292	160	TRUE	174	261;262	397;398;399;400	398	96;319;320		110;118;121
sp|Q5TB80|CE162_HUMAN	sp|Q5TB80|CE162_HUMAN	1	1	1	Centrosomal protein of 162 kDa	1	1	1	1	1	0	1	0	1	0	1.2	1.2	1.2	161.94	1403	1403	1	-2	1.2	0	0	0	0	0	+			293	287	TRUE	306	455	653	653	97;98		1237;1241
sp|Q5TCX8|M3KL4_HUMAN	sp|Q5TCX8|M3KL4_HUMAN	1	1	1	Mitogen-activated protein kinase kinase kinase MLK4	1	1	1	1	0	1	0	1	0	1	1.1	1.1	1.1	113.96	1036	1036	0.0021978	5.9183	0	1.1	1752900	0	1752900	1				294	846	TRUE	926	1308	1740	1740		113		428
sp|Q5TID7|CC181_HUMAN	sp|Q5TID7|CC181_HUMAN	1	1	1	Coiled-coil domain-containing protein 181	1	1	1	1	1	0	1	0	1	0	2	2	2	60.102	509	509	1	-2	2	0	0	0	0	0	+			295	324	TRUE	350	528	743	743	99	114	55	59
sp|Q5VTB9|RN220_HUMAN	sp|Q5VTB9|RN220_HUMAN	1	1	1	E3 ubiquitin-protein ligase RNF220	1	1	1	1	1	0	1	0	1	0	2.5	2.5	2.5	62.765	566	566	1	-2	2.5	0	0	0	0	0	+			296	1163	TRUE	1282	1786	2357	2357	100	115	255	262
sp|Q5VTL8|PR38B_HUMAN	sp|Q5VTL8|PR38B_HUMAN	1	1	1	Pre-mRNA-splicing factor 38B	1	1	1	1	1	0	1	0	1	0	2	2	2	64.467	546	546	1	-2	2	0	0	0	0	0	+			297	1097	TRUE	1209	1691	2243	2243	101;321		228;232
sp|Q5VZQ5|TEX36_HUMAN	sp|Q5VZQ5|TEX36_HUMAN	1	1	1	Testis-expressed sequence 36 protein	1	1	1	1	0	1	0	1	0	1	9.1	9.1	9.1	21.544	186	186	1	-2	0	9.1	0	0	0	0	+			298	302	TRUE	325	486	688	688	102;103;322		62;66;75
sp|Q687X5|STEA4_HUMAN	sp|Q687X5|STEA4_HUMAN	1	1	1	Metalloreductase STEAP4	1	1	1	1	1	0	1	0	1	0	3.5	3.5	3.5	51.981	459	459	1	-2	3.5	0	0	0	0	0	+			299	1115	TRUE	1228	1717	2274	2274	104	116	172	178
sp|Q68CP9|ARID2_HUMAN	sp|Q68CP9|ARID2_HUMAN	1	1	1	AT-rich interactive domain-containing protein 2	1	1	1	1	1	0	1	0	1	0	0.8	0.8	0.8	197.39	1835	1835	0.0042373	5.864	0.8	0	0	0	0	0				300	805	TRUE	885	1262	1685	1685	105		1308
sp|Q68DL7|CR063_HUMAN	sp|Q68DL7|CR063_HUMAN	1	1	1	Uncharacterized protein C18orf63	1	1	1	1	0	1	0	1	0	1	2.2	2.2	2.2	77.23	685	685	1	-2	0	2.2	0	0	0	0	+			301	1544	TRUE	1688	2309	2993	2993	323	117;118	40	41;43
sp|Q68VN5|RL33_RICTY	sp|Q68VN5|RL33_RICTY	1	1	1	50S ribosomal protein L33	1	1	1	1	1	1	1	1	1	1	23.2	23.2	23.2	6.6319	56	56	0	6.4036	23.2	23.2	16555000	14447000	2108100	1				302	973	TRUE	1068	1505;1506	2014;2015	2014
sp|Q68VR3|SYGA_RICTY	sp|Q68VR3|SYGA_RICTY	1	1	1	Glycine--tRNA ligase alpha subunit	1	1	1	1	1	0	1	0	1	0	4.5	4.5	4.5	33.493	289	289	0.008016	5.8085	4.5	0	0	0	0	0				308	1752	TRUE	1911	2609	3371	3371	106		208
sp|Q68VS1|OBG_RICTY	sp|Q68VS1|OBG_RICTY	1	1	1	GTPase Obg	1	1	1	1	1	0	1	0	1	0	5.2	5.2	5.2	36.321	330	330	0	7.025	5.2	0	14254000	14254000	0	1				310	470	TRUE	514	737	1009	1009
sp|Q68VX7|FABH_RICTY	sp|Q68VX7|FABH_RICTY	1	1	1	3-oxoacyl-[acyl-carrier-protein] synthase 3	1	1	1	1	1	0	1	0	1	0	4.7	4.7	4.7	34.552	317	317	0	6.2493	4.7	0	26262000	26262000	0	1				318	548	TRUE	603	869	1200	1200
sp|Q68VY3|KGUA_RICTY	sp|Q68VY3|KGUA_RICTY	1	1	1	Guanylate kinase	1	1	1	1	1	0	1	0	1	0	4.6	4.6	4.6	22.892	197	197	0	6.0109	4.6	0	9389700	9389700	0	1				319	142	TRUE	156	238	369	369
sp|Q68VY6|ACP_RICTY	sp|Q68VY6|ACP_RICTY	1	1	1	Acyl carrier protein	1	1	1	1	1	0	1	0	1	0	11.6	11.6	11.6	9.8873	86	86	0	6.1575	11.6	0	112560000	112560000	0	1				320	197	TRUE	211	321	481	481
sp|Q68VZ0|MNME_RICTY	sp|Q68VZ0|MNME_RICTY	1	1	1	tRNA modification GTPase MnmE	1	1	1	1	1	0	1	0	1	0	2.9	2.9	2.9	49.892	445	445	0	6.1517	2.9	0	6212000	6212000	0	1				323	1095	TRUE	1207	1689	2241	2241
sp|Q68VZ9|RL21_RICTY	sp|Q68VZ9|RL21_RICTY	1	1	1	50S ribosomal protein L21	1	1	1	1	1	0	1	0	1	0	12.4	12.4	12.4	11.976	105	105	0	7.128	12.4	0	7396000	7396000	0	1				324	441	TRUE	480	691	943	943
sp|Q68W05|GLRX2_RICTY	sp|Q68W05|GLRX2_RICTY	1	1	1	Probable monothiol glutaredoxin-2	1	1	1	1	1	0	1	0	1	0	6.3	6.3	6.3	12.637	111	111	0	26.427	6.3	0	0	0	0	1				325	1012	TRUE	1110	1558	2079	2079
sp|Q68W27|DNLJ_RICTY	sp|Q68W27|DNLJ_RICTY	1	1	1	DNA ligase	1	1	1	1	1	0	1	0	1	0	2.3	2.3	2.3	78.482	693	693	0.0043103	5.8735	2.3	0	10915000	10915000	0	1				327	42	TRUE	46	88	178	178
sp|Q68W50|SYV_RICTY	sp|Q68W50|SYV_RICTY	1	1	1	Valine--tRNA ligase	1	1	1	1	1	0	1	0	1	0	1.1	1.1	1.1	94.425	814	814	0.0021834	5.9053	1.1	0	9505100	9505100	0	1				328	1485	TRUE	1626	2236	2902	2902
sp|Q68W53|KTHY_RICTY	sp|Q68W53|KTHY_RICTY	1	1	1	Thymidylate kinase	1	1	1	1	1	0	1	0	1	0	5.9	5.9	5.9	23.619	203	203	0	6.5497	5.9	0	5865700	5865700	0	1				329	397	TRUE	431	633	872	872
sp|Q68W54|SYM_RICTY	sp|Q68W54|SYM_RICTY	1	1	1	Methionine--tRNA ligase	1	1	1	1	1	0	1	0	1	0	2.8	2.8	2.8	58.324	507	507	0	6.1165	2.8	0	10143000	10143000	0	2				330	51	TRUE	55	98	190;191	190
sp|Q68W63|EX7L_RICTY	sp|Q68W63|EX7L_RICTY	1	1	1	Exodeoxyribonuclease 7 large subunit	1	1	1	1	1	0	1	0	1	0	3.5	3.5	3.5	50.952	453	453	0	6.3127	3.5	0	3912300	3912300	0	1				332	457	TRUE	500	723	994	994
sp|Q68W69|CSPA_RICTY	sp|Q68W69|CSPA_RICTY	1	1	1	Cold shock-like protein CspA	1	1	1	1	1	0	1	0	1	0	25.7	25.7	25.7	7.9109	70	70	0.0061983	5.8374	25.7	0	16616000	16616000	0	1				333	1080	TRUE	1190	1666	2207	2207
sp|Q68W79|RL4_RICTY	sp|Q68W79|RL4_RICTY	1	1	1	50S ribosomal protein L4	1	1	1	1	1	0	1	0	1	0	7.7	7.7	7.7	23.08	207	207	0	7.4407	7.7	0	4682200	4682200	0	0				338	679	TRUE	745	1054	1424	1424
sp|Q68W82|RS19_RICTY	sp|Q68W82|RS19_RICTY	1	1	1	30S ribosomal protein S19	1	1	1	1	1	0	1	0	1	0	10.9	10.9	10.9	10.585	92	92	0.0022272	5.9467	10.9	0	17803000	17803000	0	1				341	504	TRUE	557	805	1121	1121
sp|Q68W96|RL30_RICTY	sp|Q68W96|RL30_RICTY	1	1	1	50S ribosomal protein L30	1	1	1	1	1	0	1	0	1	0	15.9	15.9	15.9	7.1085	63	63	0	9.0729	15.9	0	8988000	8988000	0	1				351	954	TRUE	1047	1475	1973	1973
sp|Q68WE9|IPYR_RICTY	sp|Q68WE9|IPYR_RICTY	1	1	1	Inorganic pyrophosphatase	1	1	1	1	0	1	0	1	0	1	9	9	9	20.37	178	178	0	6.7276	0	9	6028100	0	6028100	1				362	61	TRUE	65	108	201	201
sp|Q68WF7|MURA_RICTY	sp|Q68WF7|MURA_RICTY	1	1	1	UDP-N-acetylglucosamine 1-carboxyvinyltransferase	1	1	1	1	1	1	1	1	1	1	3.1	3.1	3.1	45.34	419	419	0	7.5714	3.1	3.1	55388000	52383000	3005200	2				365	524	TRUE	577;578	830;831;832	1151;1152;1153	1152		127		325
sp|Q68WH4|NTRXL_RICTY	sp|Q68WH4|NTRXL_RICTY	1	1	1	Putative response regulator NtrX-like	1	1	1	1	1	0	1	0	1	0	2.1	2.1	2.1	53.893	475	475	0	7.7471	2.1	0	13194000	13194000	0	1				367	1543	TRUE	1687	2308	2992	2992
sp|Q68WH9|SYY_RICTY	sp|Q68WH9|SYY_RICTY	1	1	1	Tyrosine--tRNA ligase	1	1	1	1	1	0	1	0	1	0	4.1	4.1	4.1	46.658	411	411	0	6.7502	4.1	0	5438800	5438800	0	1				368	353	TRUE	387	579	806	806
sp|Q68WI9|RADA_RICTY	sp|Q68WI9|RADA_RICTY	1	1	1	DNA repair protein RadA	1	1	1	1	1	0	1	0	1	0	2.9	2.9	2.9	48.603	445	445	0	7.1598	2.9	0	8688500	8688500	0	1				370	315	TRUE	340	516	725	725
sp|Q68WJ2|DNAB_RICTY	sp|Q68WJ2|DNAB_RICTY	1	1	1	Replicative DNA helicase	1	1	1	1	1	0	1	0	1	0	3.8	3.8	3.8	56.193	497	497	0	9.3577	3.8	0	4205500	4205500	0	2				371	696	TRUE	763	1075	1447;1448	1448
sp|Q68WK7|RF1_RICTY	sp|Q68WK7|RF1_RICTY	1	1	1	Peptide chain release factor 1	1	1	1	1	1	1	1	1	1	1	4.5	4.5	4.5	40.062	355	355	0	6.3318	4.5	4.5	24590000	23118000	1472300	3				373	739	TRUE	808	1150;1151	1545;1546;1547	1546
sp|Q68WL5|CLPP_RICTY	sp|Q68WL5|CLPP_RICTY	1	1	1	ATP-dependent Clp protease proteolytic subunit	1	1	1	1	1	0	1	0	1	0	5.5	5.5	5.5	22.576	201	201	0	7.1461	5.5	0	39399000	39399000	0	1				376	392	TRUE	426	628	866	866
sp|Q68WW0|DPO3B_RICTY	sp|Q68WW0|DPO3B_RICTY	1	1	1	DNA polymerase III subunit beta	1	1	1	1	1	0	1	0	1	0	4.7	4.7	4.7	42.821	381	381	0	8.5854	4.7	0	13235000	13235000	0	1				387	179	TRUE	193	294	447	447
sp|Q68WZ1|RUVA_RICTY	sp|Q68WZ1|RUVA_RICTY	1	1	1	Holliday junction ATP-dependent DNA helicase RuvA	1	1	1	1	1	0	1	0	1	0	8	8	8	22.15	200	200	0	6.9657	8	0	8708100	8708100	0	2				390	385	TRUE	419	618	850;851	851
sp|Q68WZ3|SYP_RICTY	sp|Q68WZ3|SYP_RICTY	1	1	1	Proline--tRNA ligase	1	1	1	1	1	0	1	0	1	0	3.7	3.7	3.7	48.92	428	428	0	6.3388	3.7	0	6692300	6692300	0	1				391	1100	TRUE	1212	1694	2246	2246
sp|Q68X23|EX7S_RICTY	sp|Q68X23|EX7S_RICTY	1	1	1	Exodeoxyribonuclease 7 small subunit	1	1	1	1	1	0	1	0	1	0	22.5	22.5	22.5	9.2014	80	80	0.0062241	5.8429	22.5	0	0	0	0	0				396	783	TRUE	856;857	1213;1214	1624;1625	1625	324		31
sp|Q68X73|MUTS_RICTY	sp|Q68X73|MUTS_RICTY	1	1	1	DNA mismatch repair protein MutS	1	1	1	1	1	0	1	0	1	0	1.2	1.2	1.2	100.71	891	891	0	6.4193	1.2	0	4281700	4281700	0	1				401	1162	TRUE	1281	1785	2356	2356
sp|Q68X76|Y286_RICTY	sp|Q68X76|Y286_RICTY	1	1	1	Uncharacterized protein RT0286	1	1	1	1	1	0	1	0	1	0	3.7	3.7	3.7	34.468	295	295	1	-2	3.7	0	0	0	0	0	+			402	745	TRUE	814	1157	1553	1553	111;325		32;39
sp|Q68X96|RF2_RICTY	sp|Q68X96|RF2_RICTY	1	1	1	Peptide chain release factor 2	1	1	1	1	1	0	1	0	1	0	2.7	2.7	2.7	41.973	369	369	0	7.7471	2.7	0	9136300	9136300	0	1				403	1323	TRUE	1450	2005	2607	2607
sp|Q68XD4|RS9_RICTY	sp|Q68XD4|RS9_RICTY	1	1	1	30S ribosomal protein S9	1	1	1	1	1	1	1	1	1	1	7.5	7.5	7.5	18.141	161	161	0	9.6105	7.5	7.5	139620000	133980000	5648100	0				409	596	TRUE	653	934;935	1274;1275	1274
sp|Q68XD5|RL13_RICTY	sp|Q68XD5|RL13_RICTY	1	1	1	50S ribosomal protein L13	1	1	1	1	1	0	1	0	1	0	7.1	7.1	7.1	17.574	155	155	0.009542	5.7576	7.1	0	3768200	3768200	0	1				410	1542	TRUE	1686	2307	2991	2991
sp|Q68XE1|PARE_RICTY	sp|Q68XE1|PARE_RICTY	1	1	1	DNA topoisomerase 4 subunit B	1	1	1	1	1	0	1	0	1	0	3.2	3.2	3.2	74.506	663	663	0	19.46	3.2	0	15441000	15441000	0	1				411	1503	TRUE	1644	2258	2932	2932
sp|Q68XH5|DAPD_RICTY	sp|Q68XH5|DAPD_RICTY	1	1	1	2,3,4,5-tetrahydropyridine-2,6-dicarboxylate N-succinyltransferase	1	1	1	1	1	0	1	0	1	0	2.9	2.9	2.9	30.112	274	274	0.0061224	5.823	2.9	0	39850000	39850000	0	1				415	1670	TRUE	1819	2482	3206	3206
sp|Q68XJ6|DBH_RICTY	sp|Q68XJ6|DBH_RICTY	1	1	1	DNA-binding protein HU	1	1	1	1	1	1	1	1	1	1	12.1	12.1	12.1	11.119	99	99	0	38.304	12.1	12.1	1777200000	1707100000	70078000	8				421	1044	TRUE	1148;1149	1607;1608;1609;1610	2136;2137;2138;2139;2140;2141;2142;2143	2137		139		78
sp|Q68XQ0|ATPL_RICTY	sp|Q68XQ0|ATPL_RICTY	1	1	1	ATP synthase subunit c	1	1	1	1	1	0	1	0	1	0	13.5	13.5	13.5	7.6702	74	74	0	7.9606	13.5	0	21830000	21830000	0	1				436	1142	TRUE	1260	1761	2327	2327
sp|Q68XS7|TLCA_RICTY	sp|Q68XS7|TLCA_RICTY	1	1	1	ADP,ATP carrier protein 1	1	1	1	1	1	0	1	0	1	0	2.2	2.2	2.2	56.881	498	498	0.0042827	5.8731	2.2	0	3901600	3901600	0	1				441	506	TRUE	559	808	1124	1124
sp|Q68XT6|KDSA_RICTY	sp|Q68XT6|KDSA_RICTY	1	1	1	2-dehydro-3-deoxyphosphooctonate aldolase	1	1	1	1	1	0	1	0	1	0	9.5	9.5	9.5	30.158	274	274	0	6.21	9.5	0	38844000	38844000	0	1				444	1322	TRUE	1449	2004	2606	2606
sp|Q68XU1|PARC_RICTY	sp|Q68XU1|PARC_RICTY	1	1	1	DNA topoisomerase 4 subunit A	1	1	1	1	1	0	1	0	1	0	1.8	1.8	1.8	83.413	737	737	0	6.1236	1.8	0	15300000	15300000	0	1				447	607	TRUE	665	949	1290	1290
sp|Q68XV2|SECG_RICTY	sp|Q68XV2|SECG_RICTY	1	1	1	Protein-export membrane protein SecG	1	1	1	1	1	0	1	0	1	0	21	21	21	10.682	100	100	0	6.0152	21	0	0	0	0	0				449	1302	TRUE	1427	1972	2572	2572	125;126	147	37;38	39
sp|Q68XV4|SYC_RICTY	sp|Q68XV4|SYC_RICTY	1	1	1	Cysteine--tRNA ligase	1	1	1	1	1	0	1	0	1	0	2.2	2.2	2.2	53.142	457	457	0	7.7469	2.2	0	37044000	37044000	0	1				450	1111	TRUE	1223	1709	2264	2264
sp|Q68XY3|NUOF_RICTY	sp|Q68XY3|NUOF_RICTY	1	1	1	NADH-quinone oxidoreductase subunit F	1	1	1	1	1	0	1	0	1	0	3.1	3.1	3.1	46.347	421	421	0	6.4242	3.1	0	0	0	0	1				459	74	TRUE	79	123	218	218
sp|Q68XZ4|LPXD_RICTY	sp|Q68XZ4|LPXD_RICTY	1	1	1	UDP-3-O-acylglucosamine N-acyltransferase	1	1	1	1	1	0	1	0	1	0	4.9	4.9	4.9	37.25	346	346	0	6.982	4.9	0	10797000	10797000	0	2				460	677	TRUE	743	1052	1421;1422	1421
sp|Q68Y00|THIO_RICTY	sp|Q68Y00|THIO_RICTY	1	1	1	Thioredoxin	1	1	1	1	1	1	1	1	1	1	7.6	7.6	7.6	12.065	105	105	0	6.2056	7.6	7.6	49214000	46902000	2312000	2				462	1329	TRUE	1456	2016;2017	2619;2620	2619
sp|Q6IQ21|ZN770_HUMAN	sp|Q6IQ21|ZN770_HUMAN	1	1	1	Zinc finger protein 770	1	1	1	1	0	1	0	1	0	1	1	1	1	80.006	691	691	1	-2	0	1	0	0	0	0	+			467	980	TRUE	1076	1516	2028	2028	127	148	5	2
sp|Q6MZW2|FSTL4_HUMAN	sp|Q6MZW2|FSTL4_HUMAN	1	1	1	Follistatin-related protein 4	1	1	1	1	1	0	1	0	1	0	1.8	1.8	1.8	93.095	842	842	1	-2	1.8	0	0	0	0	0	+			468	1065	TRUE	1175	1650	2190	2190	128;129		496;508
sp|Q6P1L8|RM14_HUMAN	sp|Q6P1L8|RM14_HUMAN	1	1	1	39S ribosomal protein L14, mitochondrial	1	1	1	1	1	0	1	0	1	0	13.1	13.1	13.1	15.947	145	145	0	7.4742	13.1	0	3014800	3014800	0	1				469	383	TRUE	417	616	848	848
sp|Q6P4R8|NFRKB_HUMAN	sp|Q6P4R8|NFRKB_HUMAN	1	1	1	Nuclear factor related to kappa-B-binding protein	1	1	1	1	1	0	1	0	1	0	0.8	0.8	0.8	139	1299	1299	1	-2	0.8	0	138580000	138580000	0	1	+			470	743	TRUE	812	1155	1551	1551		149;150		976;977
sp|Q6TUJ8|SECA_RICTY	sp|Q6TUJ8|SECA_RICTY	1	1	1	Protein translocase subunit SecA	1	1	1	1	1	0	1	0	1	0	1.1	1.1	1.1	103.34	905	905	0	6.6949	1.1	0	8645600	8645600	0	1				471	1644	TRUE	1791	2447	3165	3165
sp|Q6W2J9|BCOR_HUMAN	sp|Q6W2J9|BCOR_HUMAN	1	1	1	BCL-6 corepressor	1	1	1	1	1	1	1	1	1	1	0.7	0.7	0.7	192.19	1755	1755	1	-2	0.7	0.7	0	0	0	0	+			472	1149	TRUE	1267	1768;1769	2336;2337	2336	130		762
sp|Q6WKZ4|RFIP1_HUMAN	sp|Q6WKZ4|RFIP1_HUMAN	1	1	1	Rab11 family-interacting protein 1	1	1	1	1	0	1	0	1	0	1	1.2	1.2	1.2	137.17	1283	1283	1	-2	0	1.2	0	0	0	0	+			473	198	TRUE	212	322	482	482	330	151	147	149
sp|Q6ZNB5|TRC2L_HUMAN	sp|Q6ZNB5|TRC2L_HUMAN	1	1	1	Putative short transient receptor potential channel 2-like protein	1	1	1	1	1	0	1	0	1	0	14.8	14.8	14.8	15.763	142	142	1	-2	14.8	0	0	0	0	0	+			474	1187	TRUE	1309	1825	2407	2407	331	152	102	95
sp|Q7L190|DPPA4_HUMAN	sp|Q7L190|DPPA4_HUMAN	1	1	1	Developmental pluripotency-associated protein 4	1	1	1	1	0	1	0	1	0	1	7.9	7.9	7.9	33.54	304	304	0	6.0994	0	7.9	0	0	0	0				475	268	TRUE	285	421	604	604	131;132;332		34;35;37
sp|Q7Z4L5|TT21B_HUMAN	sp|Q7Z4L5|TT21B_HUMAN	1	1	1	Tetratricopeptide repeat protein 21B	1	1	1	1	0	1	0	1	0	1	0.5	0.5	0.5	150.94	1316	1316	1	-2	0	0.5	0	0	0	1	+			476	686	TRUE	753	1063	1433	1433		153		921
sp|Q7Z5V6|PPR32_HUMAN	sp|Q7Z5V6|PPR32_HUMAN	1	1	1	Protein phosphatase 1 regulatory subunit 32	1	1	1	1	0	1	0	1	0	1	4.7	4.7	4.7	47.294	425	425	1	-2	0	4.7	0	0	0	0	+			477	348	TRUE	382	574	801	801	133;134	154	324;325	327
sp|Q7Z6J8|UBE3D_HUMAN	sp|Q7Z6J8|UBE3D_HUMAN	1	1	1	E3 ubiquitin-protein ligase E3D	1	1	1	1	0	1	0	1	0	1	3.1	3.1	3.1	43.656	389	389	1	-2	0	3.1	0	0	0	0	+			478	849	TRUE	929	1312	1744	1744	135		204
sp|Q7Z7L1|SLN11_HUMAN	sp|Q7Z7L1|SLN11_HUMAN	1	1	1	Schlafen family member 11	1	1	1	1	0	1	0	1	0	1	1.1	1.1	1.1	102.83	901	901	1	-2	0	1.1	0	0	0	0	+			479	1745	TRUE	1902	2596	3357	3357	333	155	742	745
sp|Q86UT8|CCD84_HUMAN	sp|Q86UT8|CCD84_HUMAN	1	1	1	Coiled-coil domain-containing protein 84	1	1	1	1	1	0	1	0	1	0	3	3	3	37.974	332	332	0.0096154	5.7619	3	0	0	0	0	0				480	1612	TRUE	1758	2408	3116	3116	334		154
sp|Q86XU0|ZN677_HUMAN	sp|Q86XU0|ZN677_HUMAN	1	1	1	Zinc finger protein 677	1	1	1	1	1	0	1	0	1	0	2.1	2.1	2.1	67.996	584	584	1	-2	2.1	0	0	0	0	0	+			481	1125	TRUE	1239	1733	2294	2294	136;335		127;134
sp|Q8IV04|TB10C_HUMAN	sp|Q8IV04|TB10C_HUMAN	1	1	1	Carabin	1	1	1	1	0	1	0	1	0	1	2	2	2	49.712	446	446	0.0061856	5.8363	0	2	1210200000	0	1210200000	1				482	820	TRUE	900	1281	1705	1705
sp|Q8IVU3|HERC6_HUMAN	sp|Q8IVU3|HERC6_HUMAN	1	1	1	Probable E3 ubiquitin-protein ligase HERC6	1	1	1	1	0	1	0	1	0	1	1.3	1.3	1.3	115.12	1022	1022	1	-2	0	1.3	0	0	0	0	+			483	996	TRUE	1092	1534	2051	2051	137;336	156	1005;1011	1000
sp|Q8IWA6|CCD60_HUMAN	sp|Q8IWA6|CCD60_HUMAN	1	1	1	Coiled-coil domain-containing protein 60	1	1	1	1	1	0	1	0	1	0	2	2	2	63.09	550	550	1	-2	2	0	0	0	0	0	+			484	1535	TRUE	1678	2298	2980	2980	138;337	157	315;318	317
sp|Q8IY33|MILK2_HUMAN	sp|Q8IY33|MILK2_HUMAN	1	1	1	MICAL-like protein 2	1	1	1	1	1	0	1	0	1	0	2	2	2	97.501	904	904	1	-2	2	0	0	0	0	0	+			485	1186	TRUE	1308	1824	2406	2406	338;339		687;692
sp|Q8IYK8|REM2_HUMAN	sp|Q8IYK8|REM2_HUMAN	1	1	1	GTP-binding protein REM 2	1	1	1	1	1	0	1	0	1	0	5.9	5.9	5.9	37.138	340	340	1	-2	5.9	0	0	0	0	0	+			486	187	TRUE	201	308	464	464	340		186
sp|Q8IZH2|XRN1_HUMAN	sp|Q8IZH2|XRN1_HUMAN	1	1	1	5-3 exoribonuclease 1	1	1	1	1	1	0	1	0	1	0	1	1	1	194.1	1706	1706	1	-2	1	0	0	0	0	0	+			487	1230	TRUE	1354	1880	2467	2467	139;140;141		1315;1320;1326
sp|Q8L2J6|CAPD_RICTY	sp|Q8L2J6|CAPD_RICTY	1	1	1	UDP-glucose 4-epimerase	1	1	1	1	0	1	0	1	0	1	2.6	2.6	2.6	38.278	341	341	0	6.0021	0	2.6	1186100	0	1186100	2				490	11	TRUE	13	40	119;120	120
sp|Q8MJJ9|FBLN1_CHLAE	sp|Q8MJJ9|FBLN1_CHLAE	1	1	1	Fibulin-1 (Fragment)	1	1	1	1	1	0	1	0	1	0	1.7	1.7	1.7	65.516	598	598	0	6.9058	1.7	0	118360000	118360000	0	1				491	543	TRUE	598	857	1186	1186
sp|Q8N283|ANR35_HUMAN	sp|Q8N283|ANR35_HUMAN	1	1	1	Ankyrin repeat domain-containing protein 35	1	1	1	1	0	1	0	1	0	1	0.8	0.8	0.8	109.96	1001	1001	0.0022472	5.9791	0	0.8	0	0	0	0				492	555	TRUE	610	879	1210	1210	342		240
sp|Q8N7U9|CQ054_HUMAN	sp|Q8N7U9|CQ054_HUMAN	1	1	1	Putative uncharacterized protein encoded by LINC00469	1	1	1	1	1	0	1	0	1	0	7.8	7.8	7.8	15.976	141	141	1	-2	7.8	0	0	0	0	0	+			493	1198	TRUE	1321	1838	2422	2422	145;146;343		87;90;96
sp|Q8N883|ZN614_HUMAN	sp|Q8N883|ZN614_HUMAN	1	1	1	Zinc finger protein 614	1	1	1	1	1	0	1	0	1	0	2.1	2.1	2.1	67.214	585	585	1	-2	2.1	0	0	0	0	0	+			494	1395	TRUE	1529	2116	2757	2757	147;148;344		105;107;108
sp|Q8NC56|LEMD2_HUMAN	sp|Q8NC56|LEMD2_HUMAN	1	1	1	LEM domain-containing protein 2	1	1	1	1	0	1	0	1	0	1	2.8	2.8	2.8	56.974	503	503	0	7.4649	0	2.8	6166100	0	6166100	1				495	839	TRUE	919	1301	1732	1732		165;166		411;414
sp|Q8NDH3|PEPL1_HUMAN	sp|Q8NDH3|PEPL1_HUMAN	1	1	1	Probable aminopeptidase NPEPL1	1	1	1	1	1	1	1	1	1	1	2.3	2.3	2.3	55.86	523	523	0	11.477	2.3	2.3	0	0	0	0				496	1525	TRUE	1667	2284;2285	2962;2963	2963	149		339
sp|Q8NEG5|ZSWM2_HUMAN	sp|Q8NEG5|ZSWM2_HUMAN	1	1	1	E3 ubiquitin-protein ligase ZSWIM2	1	1	1	1	0	1	0	1	0	1	1.6	1.6	1.6	72.731	633	633	0.0080808	5.816	0	1.6	0	0	0	0				497	1764	TRUE	1924	2624	3389	3389	150		596
sp|Q8NEH6|MNS1_HUMAN	sp|Q8NEH6|MNS1_HUMAN	1	1	1	Meiosis-specific nuclear structural protein 1	1	1	1	1	1	0	1	0	1	0	2.2	2.2	2.2	60.571	495	495	1	-2	2.2	0	0	0	0	0	+			498	1145	TRUE	1263	1764	2331	2331	151;345	167	40;41	42
sp|Q8NEU8|DP13B_HUMAN	sp|Q8NEU8|DP13B_HUMAN	1	1	1	DCC-interacting protein 13-beta	1	1	1	1	1	0	1	0	1	0	3.2	3.2	3.2	74.493	664	664	1	-2	3.2	0	0	0	0	0	+			499	62	TRUE	66	109	202	202	152	168	528	538
sp|Q8NHQ1|CEP70_HUMAN	sp|Q8NHQ1|CEP70_HUMAN	1	1	1	Centrosomal protein of 70 kDa	1	1	1	1	0	1	0	1	0	1	2	2	2	69.751	597	597	1	-2	0	2	0	0	0	0	+			500	208	TRUE	222	335	497	497	346;347;348		148;151;155
sp|Q8NI51|CTCFL_HUMAN	sp|Q8NI51|CTCFL_HUMAN	1	1	1	Transcriptional repressor CTCFL	1	1	1	1	1	0	1	0	1	0	2.4	2.4	2.4	75.746	663	663	0.0091575	5.7237	2.4	0	0	0	0	0				501	840	TRUE	920	1302	1733	1733	153;349;350		186;189;190
sp|Q8TCS8|PNPT1_HUMAN	sp|Q8TCS8|PNPT1_HUMAN	1	1	1	Polyribonucleotide nucleotidyltransferase 1, mitochondrial	1	1	1	1	1	0	1	0	1	0	1.1	1.1	1.1	85.95	783	783	0.0092764	5.7362	1.1	0	9730500	9730500	0	1				502	148	TRUE	162	247	383	383
sp|Q8TD47|RS4Y2_HUMAN	sp|Q8TD47|RS4Y2_HUMAN	1	1	1	40S ribosomal protein S4, Y isoform 2	1	1	1	1	1	0	1	0	1	0	9.1	9.1	9.1	29.295	263	263	1	-2	9.1	0	0	0	0	0	+			503	384	TRUE	418	617	849	849	154;155	169	179;197	182
sp|Q8TDW7|FAT3_HUMAN	sp|Q8TDW7|FAT3_HUMAN	1	1	1	Protocadherin Fat 3	1	1	1	1	1	0	1	0	1	0	0.3	0.3	0.3	505.52	4589	4589	0.0022026	5.9191	0.3	0	0	0	0	0				504	1474	TRUE	1613	2219	2883	2883	156	170	3871	3875
sp|Q8TDY2|RBCC1_HUMAN	sp|Q8TDY2|RBCC1_HUMAN	1	1	1	RB1-inducible coiled-coil protein 1	1	1	1	1	0	1	0	1	0	1	0.4	0.4	0.4	183.09	1594	1594	1	-2	0	0.4	0	0	0	0	+			505	831	TRUE	911	1293	1722	1722	157;158;351	171	356;357;358	359
sp|Q8TE73|DYH5_HUMAN	sp|Q8TE73|DYH5_HUMAN	1	1	1	Dynein heavy chain 5, axonemal	1	1	1	1	1	0	1	0	1	0	0.3	0.3	0.3	529.01	4624	4624	0.0061728	5.8347	0.3	0	0	0	0	0				506	338	TRUE	370	558	783	783	159	172	2911	2912
sp|Q8WVN8|UB2Q2_HUMAN	sp|Q8WVN8|UB2Q2_HUMAN	1	1	1	Ubiquitin-conjugating enzyme E2 Q2	1	1	1	1	1	0	1	0	1	0	4.3	4.3	4.3	42.818	375	375	1	-2	4.3	0	0	0	0	0	+			507	126	TRUE	140	218	345	345	160;161;352;353		338;342;344;345
sp|Q8WZ60|KLHL6_HUMAN	sp|Q8WZ60|KLHL6_HUMAN	1	1	1	Kelch-like protein 6	1	1	1	1	1	0	1	0	1	0	1.6	1.6	1.6	70.358	621	621	1	-2	1.6	0	0	0	0	0	+			509	97	TRUE	103	162	275	275	162	173	103	100
sp|Q92558|WASF1_HUMAN	sp|Q92558|WASF1_HUMAN	1	1	1	Wiskott-Aldrich syndrome protein family member 1	1	1	1	1	1	0	1	0	1	0	1.4	1.4	1.4	61.651	559	559	0.0097087	5.7718	1.4	0	0	0	0	0				510	1216	TRUE	1340	1865	2452	2452	354;355		179;181
sp|Q92562|FIG4_HUMAN	sp|Q92562|FIG4_HUMAN	1	1	1	Polyphosphoinositide phosphatase	1	1	1	1	0	1	0	1	0	1	1.5	1.5	1.5	103.63	907	907	0	6.2053	0	1.5	4924800	0	4924800	1				511	1025	TRUE	1126	1578	2101	2101		174		1
sp|Q92930|RAB8B_HUMAN	sp|Q92930|RAB8B_HUMAN	1	1	1	Ras-related protein Rab-8B	1	1	1	1	1	0	1	0	1	0	5.8	5.8	5.8	23.584	207	207	0	6.4209	5.8	0	2575700	2575700	0	1				512	1098	TRUE	1210	1692	2244	2244
sp|Q93034|CUL5_HUMAN	sp|Q93034|CUL5_HUMAN	1	1	1	Cullin-5	1	1	1	1	1	0	1	0	1	0	1.8	1.8	1.8	90.954	780	780	1	-2	1.8	0	0	0	0	0	+			513	1133	TRUE	1251	1751	2316	2316	163;164;165		516;517;527
sp|Q969F2|NKD2_HUMAN	sp|Q969F2|NKD2_HUMAN	1	1	1	Protein naked cuticle homolog 2	1	1	1	1	1	0	1	0	1	0	2.4	2.4	2.4	50.055	451	451	0.006263	5.8459	2.4	0	0	0	0	0				514	935	TRUE	1027	1450	1942	1942	356		5
sp|Q969G3|SMCE1_HUMAN	sp|Q969G3|SMCE1_HUMAN	1	1	1	SWI/SNF-related matrix-associated actin-dependent regulator of chromatin subfamily E member 1	1	1	1	1	1	0	1	0	1	0	4.9	4.9	4.9	46.649	411	411	0.0091912	5.7287	4.9	0	0	0	0	0				515	1363	TRUE	1493	2069	2698	2698	357;358		315;324
sp|Q96B01|R51A1_HUMAN	sp|Q96B01|R51A1_HUMAN	1	1	1	RAD51-associated protein 1	1	1	1	1	1	0	1	0	1	0	2.6	2.6	2.6	38.457	352	352	0.0080483	5.8149	2.6	0	1089800000	1089800000	0	1				516	775	TRUE	848	1205	1612	1612
sp|Q96EK5|KBP_HUMAN	sp|Q96EK5|KBP_HUMAN	1	1	1	KIF1-binding protein	1	1	1	1	1	0	1	0	1	0	1.6	1.6	1.6	71.813	621	621	1	-2	1.6	0	0	0	0	0	+			517	694	TRUE	761	1073	1445	1445	166;167		508;510
sp|Q96G01|BICD1_HUMAN	sp|Q96G01|BICD1_HUMAN	1	1	1	Protein bicaudal D homolog 1	1	1	1	1	1	0	1	0	1	0	1	1	1	110.75	975	975	1	-2	1	0	0	0	0	0	+			518	1234	TRUE	1358	1884	2471	2471	359;360;361	175	331;332;335	334
sp|Q96GC9|VMP1_HUMAN	sp|Q96GC9|VMP1_HUMAN	1	1	1	Vacuole membrane protein 1	1	1	1	1	1	0	1	0	1	0	2.7	2.7	2.7	46.237	406	406	0.0042735	5.872	2.7	0	0	0	0	0				519	1067	TRUE	1177	1652	2192	2192	168;362		7;10
sp|Q96IM9|DYDC2_HUMAN	sp|Q96IM9|DYDC2_HUMAN	1	1	1	DPY30 domain-containing protein 2	1	1	1	1	0	1	0	1	0	1	4.5	4.5	4.5	20.586	177	177	0	6.0201	0	4.5	0	0	0	0				520	1024	TRUE	1125	1576;1577	2099;2100	2099	169	176	156	151
sp|Q96KN1|FA84B_HUMAN	sp|Q96KN1|FA84B_HUMAN	1	1	1	Protein FAM84B	1	1	1	1	0	1	0	1	0	1	6.5	6.5	6.5	34.474	310	310	1	-2	0	6.5	0	0	0	0	+			522	1292	TRUE	1417	1960	2559	2559	170;171		111;114
sp|Q96N77|ZN641_HUMAN	sp|Q96N77|ZN641_HUMAN	1	1	1	Zinc finger protein 641	1	1	1	1	0	1	0	1	0	1	2.3	2.3	2.3	49.528	438	438	1	-2	0	2.3	0	0	0	0	+			523	1203	TRUE	1326	1845	2429	2429	363		272
sp|Q96PN6|ADCYA_HUMAN	sp|Q96PN6|ADCYA_HUMAN	1	1	1	Adenylate cyclase type 10	1	1	1	1	1	0	1	0	1	0	0.5	0.5	0.5	187.15	1610	1610	0.0080321	5.8093	0.5	0	0	0	0	0				524	621	TRUE	679	965	1310	1310	172;364;365		329;331;333
sp|Q96RK0|CIC_HUMAN	sp|Q96RK0|CIC_HUMAN	1	1	1	Protein capicua homolog	1	1	1	1	1	0	1	0	1	0	0.7	0.7	0.7	163.82	1608	1608	0.0095602	5.758	0.7	0	0	0	0	0				525	561	TRUE	617	889	1220	1220	173;174;366		224;225;227
sp|Q99689|FEZ1_HUMAN	sp|Q99689|FEZ1_HUMAN	1	1	1	Fasciculation and elongation protein zeta-1	1	1	1	1	1	0	1	0	1	0	4.6	4.6	4.6	45.118	392	392	1	-2	4.6	0	0	0	0	0	+			528	494	TRUE	542	777	1062	1062	367		300
sp|Q99714|HCD2_HUMAN	sp|Q99714|HCD2_HUMAN	1	1	1	3-hydroxyacyl-CoA dehydrogenase type-2	1	1	1	1	1	0	1	0	1	0	6.5	6.5	6.5	26.923	261	261	0	8.6156	6.5	0	9025100	9025100	0	1				529	962	TRUE	1056	1488	1991	1991
sp|Q9AKD5|MFD_RICTY	sp|Q9AKD5|MFD_RICTY	1	1	1	Transcription-repair-coupling factor	1	1	1	1	1	0	1	0	1	0	1.2	1.2	1.2	127.96	1120	1120	0	6.8569	1.2	0	4049500	4049500	0	1				532	1105	TRUE	1217	1701	2254	2254
sp|Q9AKE4|DAPA_RICTY	sp|Q9AKE4|DAPA_RICTY	1	1	1	4-hydroxy-tetrahydrodipicolinate synthase	1	1	1	1	1	0	1	0	1	0	4.1	4.1	4.1	32.766	294	294	0	6.4578	4.1	0	70560000	70560000	0	1				534	1303	TRUE	1428	1973	2573	2573
sp|Q9BQS8|FYCO1_HUMAN	sp|Q9BQS8|FYCO1_HUMAN	1	1	1	FYVE and coiled-coil domain-containing protein 1	1	1	1	1	0	1	0	1	0	1	1	1	1	166.98	1478	1478	0.0094877	5.7508	0	1	0	0	0	0				535	1479	TRUE	1618	2224	2889	2889	176;368;369;370		828;829;833;834
sp|Q9BTX3|TM208_HUMAN	sp|Q9BTX3|TM208_HUMAN	1	1	1	Transmembrane protein 208	1	1	1	1	1	0	1	0	1	0	6.4	6.4	6.4	19.642	173	173	1	-2	6.4	0	0	0	0	0	+			536	1210	TRUE	1334	1859	2446	2446	177;371		14;19
sp|Q9BUT1|BDH2_HUMAN	sp|Q9BUT1|BDH2_HUMAN	1	1	1	3-hydroxybutyrate dehydrogenase type 2	1	1	1	1	1	0	1	0	1	0	6.1	6.1	6.1	26.724	245	245	1	-2	6.1	0	0	0	0	0	+			537	1300	TRUE	1425	1970	2570	2570	178;179	178	127;130	131
sp|Q9BV40|VAMP8_HUMAN	sp|Q9BV40|VAMP8_HUMAN	1	1	1	Vesicle-associated membrane protein 8	1	1	1	1	1	0	1	0	1	0	13	13	13	11.438	100	100	1	-2	13	0	0	0	0	0	+			538	267	TRUE	284	420	603	603	180		10
sp|Q9BWT7|CAR10_HUMAN	sp|Q9BWT7|CAR10_HUMAN	1	1	1	Caspase recruitment domain-containing protein 10	1	1	1	1	1	0	1	0	1	0	1.2	1.2	1.2	115.93	1032	1032	0.007874	5.7825	1.2	0	0	0	0	0				539	716	TRUE	785	1118	1511	1511	372;373		408;411
sp|Q9BX79|STRA6_HUMAN	sp|Q9BX79|STRA6_HUMAN	1	1	1	Stimulated by retinoic acid gene 6 protein homolog	1	1	1	1	1	0	1	0	1	0	1.3	1.3	1.3	73.502	667	667	1	-2	1.3	0	0	0	0	0	+			540	1264	TRUE	1389	1923	2516;2517	2516	374		75
sp|Q9BYX4|IFIH1_HUMAN	sp|Q9BYX4|IFIH1_HUMAN	1	1	1	Interferon-induced helicase C domain-containing protein 1	1	1	1	1	0	1	0	1	0	1	1.3	1.3	1.3	116.69	1025	1025	0.0079051	5.7888	0	1.3	0	0	0	0				541	1188	TRUE	1310	1826	2408	2408	181;375;376	179	768;769;771	766
sp|Q9H0B6|KLC2_HUMAN	sp|Q9H0B6|KLC2_HUMAN	1	1	1	Kinesin light chain 2	1	1	1	1	1	0	1	0	1	0	1.9	1.9	1.9	68.934	622	622	0	6.0198	1.9	0	0	0	0	0				542	1009	TRUE	1106	1553	2074	2074	182;183	180	584;587	577
sp|Q9H469|FXL15_HUMAN	sp|Q9H469|FXL15_HUMAN	1	1	1	F-box/LRR-repeat protein 15	1	1	1	1	1	0	1	0	1	0	6.7	6.7	6.7	32.998	300	300	1	-2	6.7	0	0	0	0	0	+			544	1334	TRUE	1461	2024	2627	2627	184;185;377		203;205;212
sp|Q9H720|PG2IP_HUMAN	sp|Q9H720|PG2IP_HUMAN	1	1	1	PGAP2-interacting protein	1	1	1	1	1	0	1	0	1	0	2.1	2.1	2.1	78.583	699	699	0.0080645	5.8154	2.1	0	220840000	220840000	0	2				545	729	TRUE	798	1137	1530;1531	1530		181		640
sp|Q9H792|PEAK1_HUMAN	sp|Q9H792|PEAK1_HUMAN	1	1	1	Pseudopodium-enriched atypical kinase 1	1	1	1	1	1	0	1	0	1	0	0.5	0.5	0.5	193.1	1746	1746	0	6.0437	0.5	0	0	0	0	0				546	328	TRUE	354	533	748;749;750	749	378	182	1448	1451
sp|Q9H8L6|MMRN2_HUMAN	sp|Q9H8L6|MMRN2_HUMAN	1	1	1	Multimerin-2	1	1	1	1	0	1	0	1	0	1	1.3	1.3	1.3	104.41	949	949	0	7.9277	0	1.3	1627300	0	1627300	1				547	1698	TRUE	1853	2533	3275	3275
sp|Q9H9B4|SFXN1_HUMAN	sp|Q9H9B4|SFXN1_HUMAN	1	1	1	Sideroflexin-1	1	1	1	1	1	0	1	0	1	0	4	4	4	35.619	322	322	0	6.7844	4	0	3766300	3766300	0	1				548	1103	TRUE	1215	1699	2252	2252
sp|Q9HAE3|EFCB1_HUMAN	sp|Q9HAE3|EFCB1_HUMAN	1	1	1	EF-hand calcium-binding domain-containing protein 1	1	1	1	1	0	1	0	1	0	1	7.1	7.1	7.1	24.488	211	211	1	-2	0	7.1	0	0	0	0	+			549	1068	TRUE	1178	1653	2193	2193	186;187;188		16;21;26
sp|Q9HAV4|XPO5_HUMAN	sp|Q9HAV4|XPO5_HUMAN	1	1	1	Exportin-5	1	1	1	1	1	0	1	0	1	0	0.9	0.9	0.9	136.31	1204	1204	0.0062893	5.8547	0.9	0	0	0	0	0				550	947	TRUE	1039	1465	1963	1963	189;379;380		929;932;935
sp|Q9HCJ3|RAVR2_HUMAN	sp|Q9HCJ3|RAVR2_HUMAN	1	1	1	Ribonucleoprotein PTB-binding 2	1	1	1	1	0	1	0	1	0	1	1	1	1	74.338	691	691	1	-2	0	1	0	0	0	0	+			551	1643	TRUE	1790	2446	3164	3164	190;381	183	330;331	327
sp|Q9NPG4|PCD12_HUMAN	sp|Q9NPG4|PCD12_HUMAN	1	1	1	Protocadherin-12	1	1	1	1	1	0	1	0	1	0	1.5	1.5	1.5	128.99	1184	1184	1	-2	1.5	0	0	0	0	0	+			554	1225	TRUE	1349	1875	2462	2462	193;194;382;383		445;449;454;456
sp|Q9NQG5|RPR1B_HUMAN	sp|Q9NQG5|RPR1B_HUMAN	1	1	1	Regulation of nuclear pre-mRNA domain-containing protein 1B	1	1	1	1	0	1	0	1	0	1	4.6	4.6	4.6	36.899	326	326	1	-2	0	4.6	0	0	0	0	+			555	1263	TRUE	1388	1922	2515	2515	195;384;385	184	263;264;265	257
sp|Q9NQT8|KI13B_HUMAN	sp|Q9NQT8|KI13B_HUMAN	1	1	1	Kinesin-like protein KIF13B	1	1	1	1	1	0	1	0	1	0	0.9	0.9	0.9	202.79	1826	1826	0.0079208	5.7915	0.9	0	1992600	1992600	0	0				556	1405	TRUE	1540	2129	2776	2776		185;186		113;114
sp|Q9NRC6|SPTN5_HUMAN	sp|Q9NRC6|SPTN5_HUMAN	1	1	1	Spectrin beta chain, non-erythrocytic 5	1	1	1	1	0	1	0	1	0	1	0.4	0.4	0.4	416.75	3674	3674	1	-2	0	0.4	0	0	0	0	+			557	1195	TRUE	1318	1835	2419	2419	386;387	187	2242;2249	2244
sp|Q9NRW7|VPS45_HUMAN	sp|Q9NRW7|VPS45_HUMAN	1	1	1	Vacuolar protein sorting-associated protein 45	1	1	1	1	0	1	0	1	0	1	1.8	1.8	1.8	65.076	570	570	1	-2	0	1.8	3737200	0	3737200	0	+			558	600	TRUE	657	940	1280	1280		188		63
sp|Q9NTI7|F212B_HUMAN	sp|Q9NTI7|F212B_HUMAN	1	1	1	Protein FAM212B	1	1	1	1	1	0	1	0	1	0	7.1	7.1	7.1	32.759	297	297	1	-2	7.1	0	0	0	0	0	+			559	354	TRUE	388	580	807	807	196;388;389	189;190	30;32;34	36;37
sp|Q9NU22|MDN1_HUMAN	sp|Q9NU22|MDN1_HUMAN	1	1	1	Midasin	1	1	1	1	1	0	1	0	1	0	0.2	0.2	0.2	632.81	5596	5596	0	6.1556	0.2	0	43890000	43890000	0	1				560	63	TRUE	67	110	203	203
sp|Q9NVI1|FANCI_HUMAN	sp|Q9NVI1|FANCI_HUMAN	1	1	1	Fanconi anemia group I protein	1	1	1	1	0	1	0	1	0	1	1.3	1.3	1.3	149.32	1328	1328	0	6.4952	0	1.3	0	0	0	0				561	1166	TRUE	1285	1790	2362	2362	197;390	191	621;625	624
sp|Q9NVR2|INT10_HUMAN	sp|Q9NVR2|INT10_HUMAN	1	1	1	Integrator complex subunit 10	1	1	1	1	1	0	1	0	1	0	2.1	2.1	2.1	82.235	710	710	1	-2	2.1	0	70009000	70009000	0	1	+			562	620	TRUE	678	964	1309	1309		192		455
sp|Q9NX78|TM260_HUMAN	sp|Q9NX78|TM260_HUMAN	1	1	1	Transmembrane protein 260	1	1	1	1	1	0	1	0	1	0	3	3	3	79.535	707	707	1	-2	3	0	0	0	0	0	+			563	1432	TRUE	1568	2162	2814	2814	198;199;391		299;301;308
sp|Q9NXV6|CARF_HUMAN	sp|Q9NXV6|CARF_HUMAN	1	1	1	CDKN2A-interacting protein	1	1	1	1	1	0	1	0	1	0	2.2	2.2	2.2	61.124	580	580	1	-2	2.2	0	5818600	5818600	0	0	+			564	1639	TRUE	1786	2440	3157	3157		193;194		97;103
sp|Q9NYQ3|HAOX2_HUMAN	sp|Q9NYQ3|HAOX2_HUMAN	1	1	1	Hydroxyacid oxidase 2	1	1	1	1	1	0	1	0	1	0	4	4	4	38.838	351	351	1	-2	4	0	0	0	0	0	+			565	1389	TRUE	1523	2108	2743	2743	200;201;392		342;344;347
sp|Q9NZW5|MPP6_HUMAN	sp|Q9NZW5|MPP6_HUMAN	1	1	1	MAGUK p55 subfamily member 6	1	1	1	1	0	1	0	1	0	1	3.5	3.5	3.5	61.116	540	540	1	-2	0	3.5	0	0	0	0	+			566	356	TRUE	390	582	809	809	202;203;393		179;185;191
sp|Q9P2J9|PDP2_HUMAN	sp|Q9P2J9|PDP2_HUMAN	1	1	1	[Pyruvate dehydrogenase [acetyl-transferring]]-phosphatase 2, mitochondrial	1	1	1	1	1	0	1	0	1	0	2.8	2.8	2.8	59.977	529	529	0.0096712	5.7693	2.8	0	0	0	0	0				567	1185	TRUE	1307	1823	2405	2405	204;394	195	447;457	451
sp|Q9RLA0|DPO1_RICTY	sp|Q9RLA0|DPO1_RICTY	1	1	1	DNA polymerase I	1	1	1	1	1	0	1	0	1	0	1.5	1.5	1.5	99.308	872	872	0	7.2571	1.5	0	14074000	14074000	0	1				568	294	TRUE	314	466	666	666
sp|Q9UBP4|DKK3_HUMAN	sp|Q9UBP4|DKK3_HUMAN	1	1	1	Dickkopf-related protein 3	1	1	1	1	1	0	1	0	1	0	4	4	4	38.39	350	350	0	6.8823	4	0	8347000	8347000	0	1				569	1276	TRUE	1401	1940	2538	2538
sp|Q9UFE4|CCD39_HUMAN	sp|Q9UFE4|CCD39_HUMAN	1	1	1	Coiled-coil domain-containing protein 39	1	1	1	1	0	1	0	1	0	1	1.6	1.6	1.6	109.9	941	941	0	6.2937	0	1.6	0	0	0	0				571	1201	TRUE	1324	1841	2425	2425	205;395		555;562
sp|Q9UHD2|TBK1_HUMAN	sp|Q9UHD2|TBK1_HUMAN	1	1	1	Serine/threonine-protein kinase TBK1	1	1	1	1	1	0	1	0	1	0	1.4	1.4	1.4	83.641	729	729	1	-2	1.4	0	0	0	0	0	+			572	247	TRUE	264	397	575	575	206	196	124	123
sp|Q9UHP3|UBP25_HUMAN	sp|Q9UHP3|UBP25_HUMAN	1	1	1	Ubiquitin carboxyl-terminal hydrolase 25	1	1	1	1	1	0	1	0	1	0	1.3	1.3	1.3	122.22	1055	1055	1	-2	1.3	0	0	0	0	0	+			573	1526	TRUE	1668	2286	2964	2964	207;396;397;398		5;6;9;14
sp|Q9UHY7|ENOPH_HUMAN	sp|Q9UHY7|ENOPH_HUMAN	1	1	1	Enolase-phosphatase E1	1	1	1	1	1	0	1	0	1	0	7.7	7.7	7.7	28.932	261	261	1	-2	7.7	0	0	0	0	0	+			574	576	TRUE	633	911	1244	1244	208;209		205;206
sp|Q9UIF8|BAZ2B_HUMAN	sp|Q9UIF8|BAZ2B_HUMAN	1	1	1	Bromodomain adjacent to zinc finger domain protein 2B	1	1	1	1	1	0	1	0	1	0	0.8	0.8	0.8	240.46	2168	2168	1	-2	0.8	0	0	0	0	0	+			575	50	TRUE	54	97	189	189	210;211		413;415
sp|Q9ULQ1|TPC1_HUMAN	sp|Q9ULQ1|TPC1_HUMAN	1	1	1	Two pore calcium channel protein 1	1	1	1	1	0	1	0	1	0	1	1.7	1.7	1.7	94.146	816	816	1	-2	0	1.7	0	0	0	0	+			576	895	TRUE	980	1388	1855	1855	399		352
sp|Q9Y228|T3JAM_HUMAN	sp|Q9Y228|T3JAM_HUMAN	1	1	1	TRAF3-interacting JNK-activating modulator	1	1	1	1	1	0	1	0	1	0	2.2	2.2	2.2	63.626	551	551	0.0079681	5.7958	2.2	0	0	0	0	0				577	1016	TRUE	1116	1565	2088	2088	400;401;402;403		299;300;302;305
sp|Q9Y2Q9|RT28_HUMAN	sp|Q9Y2Q9|RT28_HUMAN	1	1	1	28S ribosomal protein S28, mitochondrial	1	1	1	1	1	0	1	0	1	0	4.8	4.8	4.8	20.843	187	187	0.0022371	5.9591	4.8	0	10204000	10204000	0	1				578	885	TRUE	969	1370	1832	1832
sp|Q9Y305|ACOT9_HUMAN	sp|Q9Y305|ACOT9_HUMAN	1	1	1	Acyl-coenzyme A thioesterase 9, mitochondrial	1	1	1	1	1	0	1	0	1	0	3	3	3	49.901	439	439	0	6.6429	3	0	3487300	3487300	0	1				579	1539	TRUE	1683	2304	2988	2988
sp|Q9Y345|SC6A5_HUMAN	sp|Q9Y345|SC6A5_HUMAN	1	1	1	Sodium- and chloride-dependent glycine transporter 2	1	1	1	1	1	0	1	0	1	0	1.4	1.4	1.4	87.433	797	797	1	-2	1.4	0	4751300	4751300	0	1	+			580	987	TRUE	1083	1525	2040	2040		197		9
sp|Q9Y462|ZN711_HUMAN	sp|Q9Y462|ZN711_HUMAN	1	1	1	Zinc finger protein 711	1	1	1	1	1	0	1	0	1	0	2.4	2.4	2.4	86.244	761	761	0	6.1103	2.4	0	0	0	0	0				581	1378	TRUE	1509	2091	2722	2722	212;404;405		338;341;349
sp|Q9Y485|DMXL1_HUMAN	sp|Q9Y485|DMXL1_HUMAN	1	1	1	DmX-like protein 1	1	1	1	1	1	0	1	0	1	0	0.4	0.4	0.4	337.83	3027	3027	1	-2	0.4	0	0	0	0	0	+			582	800	TRUE	880	1253	1675	1675	406		102
sp|Q9Y4E1|FA21C_HUMAN	sp|Q9Y4E1|FA21C_HUMAN	1	1	1	WASH complex subunit FAM21C	1	1	1	1	1	0	1	0	1	0	0.7	0.7	0.7	144.67	1318	1318	0	6.0311	0.7	0	0	0	0	0				584	1242	TRUE	1367	1895	2486	2486	407;408		596;598
sp|Q9Y4I1|MYO5A_HUMAN	sp|Q9Y4I1|MYO5A_HUMAN	1	1	1	Unconventional myosin-Va	1	1	1	1	0	1	0	1	0	1	0.5	0.5	0.5	215.4	1855	1855	0.0022222	5.9456	0	0.5	1884500000	0	1884500000	2				585	1634	TRUE	1780	2433	3146;3147	3147
sp|Q9Y4P1|ATG4B_HUMAN	sp|Q9Y4P1|ATG4B_HUMAN	1	1	1	Cysteine protease ATG4B	1	1	1	1	1	0	1	0	1	0	4.1	4.1	4.1	44.294	393	393	1	-2	4.1	0	0	0	0	0	+			586	1310	TRUE	1435	1981	2583	2583	409;410		141;150
sp|Q9Y6E7|SIR4_HUMAN	sp|Q9Y6E7|SIR4_HUMAN	1	1	1	NAD-dependent protein lipoamidase sirtuin-4, mitochondrial	1	1	1	1	0	1	0	1	0	1	4.1	4.1	4.1	35.187	314	314	0.006135	5.8236	0	4.1	2660300000	0	2660300000	1				587	1008	TRUE	1105	1552	2073	2073		198		1
sp|Q9Y6N5|SQRD_HUMAN	sp|Q9Y6N5|SQRD_HUMAN	1	1	1	Sulfide:quinone oxidoreductase, mitochondrial	1	1	1	1	1	0	1	0	1	0	3.1	3.1	3.1	49.96	450	450	0	6.754	3.1	0	8698400	8698400	0	1				588	1407	TRUE	1542	2131	2778	2778
sp|Q9Y6Q5|AP1M2_HUMAN	sp|Q9Y6Q5|AP1M2_HUMAN	1	1	1	AP-1 complex subunit mu-2	1	1	1	1	0	1	0	1	0	1	4.5	4.5	4.5	48.108	423	423	1	-2	0	4.5	0	0	0	0	+			589	678	TRUE	744	1053	1423	1423	213;411;412;413		132;137;138;140
sp|Q9Y6R9|CCD61_HUMAN	sp|Q9Y6R9|CCD61_HUMAN	1	1	1	Coiled-coil domain-containing protein 61	1	1	1	1	1	0	1	0	1	0	2.1	2.1	2.1	57.368	512	512	1	-2	2.1	0	0	0	0	0	+			590	293	TRUE	313	465	665	665	214;414	199	367;369	363
tr|Q68VP4|Q68VP4_RICTY	tr|Q68VP4|Q68VP4_RICTY	1	1	1	Glutamine transport ATP-binding protein GlnQ	1	1	1	1	1	0	1	0	1	0	7.9	7.9	7.9	27.319	240	240	0	7.9995	7.9	0	4472500	4472500	0	1				591	675	TRUE	741	1050	1419	1419
tr|Q68VP7|Q68VP7_RICTY;tr|Q68VP8|Q68VP8_RICTY	tr|Q68VP7|Q68VP7_RICTY;tr|Q68VP8|Q68VP8_RICTY	1;1	1;1	1;1	DNA nucleotidyltransferase (DNA-directed) ;DNA nucleotidyltransferase (DNA-directed)	2	1	1	1	1	0	1	0	1	0	3.8	3.8	3.8	45.318	400	400;507	0	9.6145	3.8	0	13539000	13539000	0	1				592	170	TRUE	184	282	434	434
tr|Q68VR0|Q68VR0_RICTY	tr|Q68VR0|Q68VR0_RICTY	1	1	1	Uncharacterized protein	1	1	1	1	0	1	0	1	0	1	5	5	5	36.446	321	321	0.0042644	5.8698	0	5	0	0	0	0				594	1021	TRUE	1122	1573	2096	2096	215	200	11	1
tr|Q68VR9|Q68VR9_RICTY	tr|Q68VR9|Q68VR9_RICTY	1	1	1	DNA polymerase, bacteriophage-type	1	1	1	1	1	0	1	0	1	0	5.8	5.8	5.8	29.445	258	258	0.009311	5.7405	5.8	0	3791500	3791500	0	1				595	376	TRUE	410	608	840	840
tr|Q68VX8|Q68VX8_RICTY	tr|Q68VX8|Q68VX8_RICTY	1	1	1	Peptidoglycan-associated lipoprotein	1	1	1	1	1	0	1	0	1	0	5.8	5.8	5.8	17.343	155	155	0.0022124	5.9282	5.8	0	127980000	127980000	0	1				601	250	TRUE	267	400	578	578
tr|Q68VY5|Q68VY5_RICTY	tr|Q68VY5|Q68VY5_RICTY	1	1	1	3-oxoacyl-[acyl-carrier-protein] synthase 2	1	1	1	1	1	1	1	1	1	1	3.1	3.1	3.1	45.467	426	426	0	8.059	3.1	3.1	45348000	42142000	3205800	2				603	1447	TRUE	1585	2185;2186	2845;2846	2845
tr|Q68VY9|Q68VY9_RICTY	tr|Q68VY9|Q68VY9_RICTY	1	1	1	Uncharacterized protein	1	1	1	1	0	1	0	1	0	1	2.4	2.4	2.4	47.753	420	420	1	-2	0	2.4	0	0	0	0	+			604	1221	TRUE	1346	1872	2459	2459	216;415;416		264;269;271
tr|Q68W55|Q68W55_RICTY	tr|Q68W55|Q68W55_RICTY	1	1	1	Uncharacterized protein	1	1	1	1	1	0	1	0	1	0	5.5	5.5	5.5	32.991	293	293	0	6.9206	5.5	0	8593200	8593200	0	1				608	894	TRUE	979	1387	1854	1854
tr|Q68WH8|Q68WH8_RICTY	tr|Q68WH8|Q68WH8_RICTY	1	1	1	Uncharacterized protein	1	1	1	1	1	0	1	0	1	0	0.5	0.5	0.5	215.45	1893	1893	0	6.4136	0.5	0	21299000	21299000	0	1				614	1560	TRUE	1704	2329	3022	3022
tr|Q68WL8|Q68WL8_RICTY	tr|Q68WL8|Q68WL8_RICTY	1	1	1	Uncharacterized protein	1	1	1	1	1	0	1	0	1	0	9.2	9.2	9.2	20.448	185	185	0.0093284	5.7417	9.2	0	5930400	5930400	0	1				620	632	TRUE	692	980	1330	1330
tr|Q68WM3|Q68WM3_RICTY	tr|Q68WM3|Q68WM3_RICTY	1	1	1	Ribonucleoside-diphosphate reductase subunit beta	1	1	1	1	1	0	1	0	1	0	5.2	5.2	5.2	38.015	324	324	0	7.0341	5.2	0	16537000	16537000	0	2				622	7	TRUE	7;8	27;28	71;72	71		203		321
tr|Q68WM6|Q68WM6_RICTY	tr|Q68WM6|Q68WM6_RICTY	1	1	1	Phosphomannose mutase	1	1	1	1	1	0	1	0	1	0	2.2	2.2	2.2	55.71	497	497	0	6.5092	2.2	0	11675000	11675000	0	1				624	1376	TRUE	1507	2089	2720	2720
tr|Q68WR0|Q68WR0_RICTY	tr|Q68WR0|Q68WR0_RICTY	1	1	1	Uncharacterized protein	1	1	1	1	1	0	1	0	1	0	11	11	11	16.586	146	146	0.0080972	5.8164	11	0	16208000	16208000	0	1				628	285	TRUE	304	453	650	650
tr|Q68WT9|Q68WT9_RICTY	tr|Q68WT9|Q68WT9_RICTY	1	1	1	Uncharacterized protein	1	1	1	1	1	0	1	0	1	0	4.3	4.3	4.3	44.541	391	391	0	17.8	4.3	0	0	0	0	0				632	1536	TRUE	1679	2299	2981	2981	219		43
tr|Q68WV7|Q68WV7_RICTY	tr|Q68WV7|Q68WV7_RICTY	1	1	1	Ribonuclease D	1	1	1	1	1	0	1	0	1	0	5.9	5.9	5.9	23.718	203	203	0.007984	5.8064	5.9	0	10960000	10960000	0	1				633	329	TRUE	355	534	751	751
tr|Q68WX7|Q68WX7_RICTY	tr|Q68WX7|Q68WX7_RICTY	1	1	1	Soluble lytic transglycosylase domain containing protein	1	1	1	1	1	0	1	0	1	0	3.2	3.2	3.2	75.641	651	651	0.0094697	5.7506	3.2	0	0	0	0	0				634	514	TRUE	567	817	1134	1134	418	204	541	535
tr|Q68X55|Q68X55_RICTY	tr|Q68X55|Q68X55_RICTY	1	1	1	Protein kinase C inhibitor 1	1	1	1	1	1	0	1	0	1	0	10	10	10	13.618	120	120	0	8.4217	10	0	17090000	17090000	0	1				641	1077	TRUE	1187	1663	2204	2204
tr|Q68X57|Q68X57_RICTY	tr|Q68X57|Q68X57_RICTY	1	1	1	Alkaline proteinase secretion ATP-binding protein	1	1	1	1	1	0	1	0	1	0	3.6	3.6	3.6	64.117	583	583	0	18.889	3.6	0	10228000	10228000	0	1				642	412	TRUE	448	653	897	897
tr|Q68X79|Q68X79_RICTY	tr|Q68X79|Q68X79_RICTY	1	1	1	VirB11 protein of the type IV secretion system	1	1	1	1	1	0	1	0	1	0	3	3	3	36.998	334	334	0.0062762	5.8508	3	0	27619000	27619000	0	1				643	362	TRUE	396	588	818	818
tr|Q68X80|Q68X80_RICTY	tr|Q68X80|Q68X80_RICTY	1	1	1	VirB10 protein of the type IV secretion system	1	1	1	1	1	0	1	0	1	0	2.5	2.5	2.5	52.442	483	483	0	6.0469	2.5	0	3693500	3693500	0	1				644	1712	TRUE	1867	2549	3291	3291
tr|Q68XC9|Q68XC9_RICTY	tr|Q68XC9|Q68XC9_RICTY	1	1	1	Uncharacterized protein	1	1	1	1	1	0	1	0	1	0	19.6	19.6	19.6	11.936	107	107	0	6.3961	19.6	0	17418000	17418000	0	2				649	136	TRUE	150	228	355;356	356
tr|Q68XD9|Q68XD9_RICTY	tr|Q68XD9|Q68XD9_RICTY	1	1	1	Histidine kinase sensor protein	1	1	1	1	1	0	1	0	1	0	2.8	2.8	2.8	56.966	498	498	0	6.2198	2.8	0	3859100	3859100	0	1				650	1475	TRUE	1614	2220	2884	2884
tr|Q68XE6|Q68XE6_RICTY	tr|Q68XE6|Q68XE6_RICTY	1	1	1	Uncharacterized protein	1	1	1	1	1	0	1	0	1	0	10.4	10.4	10.4	13.218	115	115	0	6.4525	10.4	0	1764500	1764500	0	2				651	1306	TRUE	1431	1977	2577;2578	2578
tr|Q68XH1|Q68XH1_RICTY	tr|Q68XH1|Q68XH1_RICTY	1	1	1	Uncharacterized protein	1	1	1	1	1	0	1	0	1	0	5.8	5.8	5.8	35.875	313	313	0	6.1041	5.8	0	4348700	4348700	0	1				653	742	TRUE	811	1154	1550	1550
tr|Q68XH2|Q68XH2_RICTY	tr|Q68XH2|Q68XH2_RICTY	1	1	1	Uncharacterized protein	1	1	1	1	1	1	1	1	1	1	8.1	8.1	8.1	17.245	148	148	0	6.4999	8.1	8.1	100710000	94188000	6521600	3				654	565	TRUE	622	894;895	1226;1227;1228	1227
tr|Q68XP5|Q68XP5_RICTY	tr|Q68XP5|Q68XP5_RICTY	1	1	1	Protease activity modulator protein HflK	1	1	1	1	1	0	1	0	1	0	3.2	3.2	3.2	39.4	344	344	0	11.312	3.2	0	3105900	3105900	0	1				659	292	TRUE	312	464	664	664
tr|Q68XQ7|Q68XQ7_RICTY	tr|Q68XQ7|Q68XQ7_RICTY	1	1	1	Uncharacterized protein	1	1	1	1	1	0	1	0	1	0	4.6	4.6	4.6	25.62	219	219	0	6.4487	4.6	0	5050300	5050300	0	1				661	1487	TRUE	1628	2238	2904	2904
tr|Q68XS3|Q68XS3_RICTY	tr|Q68XS3|Q68XS3_RICTY	1	1	1	Uncharacterized protein	1	1	1	1	1	0	1	0	1	0	5.9	5.9	5.9	44.511	388	388	0	9.6458	5.9	0	3131800	3131800	0	2				663	1154	TRUE	1272	1774	2343;2344	2344

## Sheet: SINGLE_369
Protein IDs	Majority protein IDs	Peptide counts (all)	Peptide counts (razor+unique)	Peptide counts (unique)	Fasta headers	Number of proteins	Peptides	Razor + unique peptides	Unique peptides	Peptides anti virD4	Peptides Pre-immune	Razor + unique peptides anti virD4	Razor + unique peptides Pre-immune	Unique peptides anti virD4	Unique peptides Pre-immune	Sequence coverage [%]	Unique + razor sequence coverage [%]	Unique sequence coverage [%]	Mol. weight [kDa]	Sequence length	Sequence lengths	Q-value	Score	Sequence coverage anti virD4 [%]	Sequence coverage Pre-immune [%]	Intensity	Intensity anti virD4	Intensity Pre-immune	MS/MS count	Only identified by site	Reverse	Potential contaminant	id	Peptide IDs	Peptide is razor	Mod. peptide IDs	Evidence IDs	MS/MS IDs	Best MS/MS	Deamidation (NQ) site IDs	Oxidation (M) site IDs	Deamidation (NQ) site positions	Oxidation (M) site positions
CON__P01966	CON__P01966	1	1	1		1	1	1	1	0	1	0	1	0	1	8.5	8.5	8.5	15.184	142	142	0	6.8393	0	8.5	12572000	0	12572000	1			+	4	398	TRUE	432	634	873	873
sp|P02768|ALBU_HUMAN;CON__P02768-1	sp|P02768|ALBU_HUMAN;CON__P02768-1	1;1	1;1	1;1	Serum albumin ;	2	1	1	1	0	1	0	1	0	1	1.5	1.5	1.5	69.366	609	609;609	0	6.4158	0	1.5	1208800000	0	1208800000	1			+	8	1240	TRUE	1365	1893	2484	2484
CON__P41361	CON__P41361	1	1	1		1	1	1	1	0	1	0	1	0	1	2.6	2.6	2.6	52.347	465	465	0	16.061	0	2.6	17472000	0	17472000	1			+	16	350	TRUE	384	576	803	803		9		456
sp|Q14CN4|K2C72_HUMAN;CON__Q14CN4-1;CON__Q6IME9;sp|Q3SY84|K2C71_HUMAN;CON__Q3SY84;sp|Q7RTS7|K2C74_HUMAN;CON__Q7RTS7;sp|Q86Y46|K2C73_HUMAN;CON__Q32MB2	sp|Q14CN4|K2C72_HUMAN;CON__Q14CN4-1;CON__Q6IME9;sp|Q3SY84|K2C71_HUMAN;CON__Q3SY84;sp|Q7RTS7|K2C74_HUMAN;CON__Q7RTS7;sp|Q86Y46|K2C73_HUMAN;CON__Q32MB2	1;1;1;1;1;1;1;1;1	1;1;1;1;1;1;1;1;1	1;1;1;1;1;1;1;1;1	Keratin, type II cytoskeletal 72 ;;;Keratin, type II cytoskeletal 71 ;;Keratin, type II cytoskeletal 74 ;;Keratin, type II cytoskeletal 73 ;	9	1	1	1	0	1	0	1	0	1	2.3	2.3	2.3	55.877	511	511;511;520;523;523;529;529;540;540	0	6.8864	0	2.3	1260900	0	1260900	1			+	19	401	TRUE	435	637	876	876
CON__Q29RQ1	CON__Q29RQ1	1	1	1		1	1	1	1	0	1	0	1	0	1	1.5	1.5	1.5	93.089	843	843	0	21.232	0	1.5	28656000	0	28656000	3			+	21	943	TRUE	1035	1459	1952;1953;1954	1952
CON__Q2HJF0	CON__Q2HJF0	1	1	1		1	1	1	1	1	1	1	1	1	1	1.9	1.9	1.9	69.182	622	622	0	7.6346	1.9	1.9	0	0	0	0			+	22	510	TRUE	563	812;813	1129;1130	1130	234		130
CON__Q2KIG3	CON__Q2KIG3	1	1	1		1	1	1	1	0	1	0	1	0	1	2.6	2.6	2.6	48.821	423	423	0	8.4209	0	2.6	2829000	0	2829000	1			+	23	159	TRUE	173	260	396	396
sp|P19961|AMY2B_HUMAN;sp|P04746|AMYP_HUMAN;sp|P04745|AMY1_HUMAN;CON__Q3MHH8	sp|P19961|AMY2B_HUMAN;sp|P04746|AMYP_HUMAN;sp|P04745|AMY1_HUMAN;CON__Q3MHH8	1;1;1;1	1;1;1;1	1;1;1;1	Alpha-amylase 2B ;Pancreatic alpha-amylase ;Alpha-amylase 1 ;	4	1	1	1	0	1	0	1	0	1	2.3	2.3	2.3	57.709	511	511;511;511;511	0	7.6874	0	2.3	2522300	0	2522300	1			+	27	92	TRUE	97	150	253	253
CON__Q58D62	CON__Q58D62	1	1	1		1	1	1	1	0	1	0	1	0	1	2.3	2.3	2.3	42.663	387	387	0	6.4485	0	2.3	809370000	0	809370000	3			+	29	184	TRUE	198	303;304	457;458;459	458
REV__CON__Q61726	REV__CON__Q61726	1	1	1		1	1	1	1	0	1	0	1	0	1	0	0	0	52.809	479	479	1	-2	0	0	0	0	0	0	+	+	+	33	1020	TRUE	1121	1572	2095	2095	14		159
REV__sp|O14977|AZIN1_HUMAN	REV__sp|O14977|AZIN1_HUMAN	1	1	1	Antizyme inhibitor 1	1	1	1	1	1	0	1	0	1	0	0	0	0	49.535	448	448	1	-2	0	0	0	0	0	0	+	+		34	665	TRUE	729	1030	1388	1388	15		314
REV__sp|P00846|ATP6_HUMAN	REV__sp|P00846|ATP6_HUMAN	1	1	1	ATP synthase subunit a	1	1	1	1	0	1	0	1	0	1	0	0	0	24.817	226	226	1	-2	0	0	0	0	0	0	+	+		35	518	TRUE	571	824	1144	1144		12		167
REV__sp|P0CB47|UBFL1_HUMAN	REV__sp|P0CB47|UBFL1_HUMAN	1	1	1	Upstream-binding factor 1-like protein 1	1	1	1	1	0	1	0	1	0	1	0	0	0	46.134	393	393	0.0081633	5.8223	0	0	1105900	0	1105900	1		+		36	403	TRUE	438	641	881	881
REV__sp|Q13308|PTK7_HUMAN	REV__sp|Q13308|PTK7_HUMAN	1	1	1	Inactive tyrosine-protein kinase 7	1	1	1	1	0	1	0	1	0	1	0	0	0	118.39	1070	1070	1	-2	0	0	0	0	0	0	+	+		37	1256	TRUE	1381	1915	2508	2508	238		231
REV__sp|Q5T292|CJ128_HUMAN	REV__sp|Q5T292|CJ128_HUMAN	1	1	1	Putative uncharacterized protein C10orf128	1	1	1	1	1	0	1	0	1	0	0	0	0	11.325	105	105	0.0098039	5.7809	0	0	1675100	1675100	0	1		+		38	1719	TRUE	1874	2560	3302	3302
REV__sp|Q5VVP1|S31A6_HUMAN;REV__sp|Q8IWB4|S31A7_HUMAN;REV__sp|Q5VU36|S31A5_HUMAN;REV__sp|Q5TZJ5|S31A1_HUMAN	REV__sp|Q5VVP1|S31A6_HUMAN;REV__sp|Q8IWB4|S31A7_HUMAN;REV__sp|Q5VU36|S31A5_HUMAN;REV__sp|Q5TZJ5|S31A1_HUMAN	1;1;1;1	1;1;1;1	1;1;1;1	Spermatogenesis-associated protein 31A6 ;Spermatogenesis-associated protein 31A7 ;Spermatogenesis-associated protein 31A5 ;Spermatogenesis-associated protein 31A1	4	1	1	1	0	1	0	1	0	1	0	0	0	147.82	1343	1343;1347;1347;1347	1	-2	0	0	4166700	0	4166700	1	+	+		39	209	TRUE	223	336	498	498		13		724
REV__sp|Q68WU5|SUCC_RICTY	REV__sp|Q68WU5|SUCC_RICTY	1	1	1	Succinate--CoA ligase [ADP-forming] subunit beta	1	1	1	1	1	0	1	0	1	0	0	0	0	41.904	386	386	0.0022676	5.9962	0	0	83248000	83248000	0	2		+		40	173	TRUE	187	286;287	438;439	438
REV__sp|Q9HBE4|IL21_HUMAN	REV__sp|Q9HBE4|IL21_HUMAN	1	1	1	Interleukin-21	1	1	1	1	0	1	0	1	0	1	0	0	0	17.923	155	155	0.0043668	5.9003	0	0	4166000	0	4166000	1		+		41	1509	TRUE	1650	2265	2940	2940
REV__sp|Q9UMZ3|PTPRQ_HUMAN	REV__sp|Q9UMZ3|PTPRQ_HUMAN	1	1	1	Phosphatidylinositol phosphatase PTPRQ	1	1	1	1	0	1	0	1	0	1	0	0	0	260.92	2332	2332	0.0063291	5.8588	0	0	486710000	0	486710000	1		+		42	866	TRUE	948	1344	1797	1797
sp|A0A0J9YWL9|TX13C_HUMAN	sp|A0A0J9YWL9|TX13C_HUMAN	1	1	1	Testis-expressed sequence 13C protein	1	1	1	1	0	1	0	1	0	1	3.8	3.8	3.8	109.8	993	993	1	-2	0	3.8	301180	0	301180	0	+			43	1656	TRUE	1805	2465	3186	3186		14		637
sp|A2RUR9|C144A_HUMAN	sp|A2RUR9|C144A_HUMAN	1	1	1	Coiled-coil domain-containing protein 144A	1	1	1	1	0	1	0	1	0	1	0.9	0.9	0.9	165.12	1427	1427	1	-2	0	0.9	0	0	0	0	+			44	1022	TRUE	1123	1574	2097	2097	16;239	15	804;812	803
sp|A6NC05|YD286_HUMAN	sp|A6NC05|YD286_HUMAN	1	1	1	Glutaredoxin-like protein C5orf63	1	1	1	1	1	1	1	1	1	1	12.3	12.3	12.3	15.764	138	138	0.0042194	5.8607	12.3	12.3	0	0	0	0				45	1357	TRUE	1486	2059;2060	2682;2683;2684;2685	2685	240	16	85	82
sp|A6NJG6|ARGFX_HUMAN	sp|A6NJG6|ARGFX_HUMAN	1	1	1	Arginine-fifty homeobox	1	1	1	1	0	1	0	1	0	1	5.1	5.1	5.1	35.616	315	315	0.0078431	5.7818	0	5.1	0	0	0	0				46	1152	TRUE	1270	1772	2340;2341	2340	17;241	17	9;11	5
sp|B1AJZ9|FHAD1_HUMAN	sp|B1AJZ9|FHAD1_HUMAN	1	1	1	Forkhead-associated domain-containing protein 1	1	1	1	1	1	0	1	0	1	0	1.3	1.3	1.3	161.9	1412	1412	0.0093985	5.7442	1.3	0	0	0	0	0				47	448	TRUE	487	698	952	952	18;242;243;244		675;677;678;679
sp|B6SEH8|ERVV1_HUMAN;sp|B6SEH9|ERVV2_HUMAN	sp|B6SEH8|ERVV1_HUMAN;sp|B6SEH9|ERVV2_HUMAN	1;1	1;1	1;1	Endogenous retrovirus group V member 1 Env polyprotein ;Endogenous retrovirus group V member 2 Env polyprotein	2	1	1	1	1	0	1	0	1	0	2.3	2.3	2.3	52.557	477	477;535	1	-2	2.3	0	0	0	0	0	+			48	1124	TRUE	1238	1731;1732	2292;2293	2292	19;20		351;358
sp|C4AMC7|WASH3_HUMAN	sp|C4AMC7|WASH3_HUMAN	1	1	1	Putative WAS protein family homolog 3	1	1	1	1	1	0	1	0	1	0	2.2	2.2	2.2	49.994	463	463	1	-2	2.2	0	0	0	0	0	+			49	802	TRUE	882	1255	1677	1677	245;246;247		390;391;394
sp|O00237|RN103_HUMAN	sp|O00237|RN103_HUMAN	1	1	1	E3 ubiquitin-protein ligase RNF103	1	1	1	1	0	1	0	1	0	1	2	2	2	79.404	685	685	0.0079523	5.7928	0	2	0	0	0	0				50	1566	TRUE	1710	2336	3030	3030	21;22;23		267;270;273
sp|O00238|BMR1B_HUMAN	sp|O00238|BMR1B_HUMAN	1	1	1	Bone morphogenetic protein receptor type-1B	1	1	1	1	1	0	1	0	1	0	2.4	2.4	2.4	56.93	502	502	1	-2	2.4	0	0	0	0	0	+			51	1211	TRUE	1335	1860	2447	2447	248;249	18	203;209	206
sp|O00299|CLIC1_HUMAN	sp|O00299|CLIC1_HUMAN	1	1	1	Chloride intracellular channel protein 1	1	1	1	1	1	0	1	0	1	0	5	5	5	26.922	241	241	0	7.6811	5	0	10315000	10315000	0	1				52	1165	TRUE	1284	1789	2361	2361
sp|O14786|NRP1_HUMAN	sp|O14786|NRP1_HUMAN	1	1	1	Neuropilin-1	1	1	1	1	1	0	1	0	1	0	1.4	1.4	1.4	103.13	923	923	0.009434	5.7479	1.4	0	10482000	10482000	0	1				54	433	TRUE	471	680	926	926
sp|O14818|PSA7_HUMAN;sp|Q8TAA3|PSA7L_HUMAN	sp|O14818|PSA7_HUMAN;sp|Q8TAA3|PSA7L_HUMAN	1;1	1;1	1;1	Proteasome subunit alpha type-7 ;Proteasome subunit alpha type-7-like	2	1	1	1	1	0	1	0	1	0	5.6	5.6	5.6	27.887	248	248;256	0.0022422	5.9601	5.6	0	21390000	21390000	0	0				55	959	TRUE	1052	1482	1982	1982
sp|O14980|XPO1_HUMAN	sp|O14980|XPO1_HUMAN	1	1	1	Exportin-1	1	1	1	1	0	1	0	1	0	1	0.9	0.9	0.9	123.38	1071	1071	1	-2	0	0.9	0	0	0	0	+			56	919	TRUE	1008	1427	1910	1910	26	19	131	132
sp|O15016|TRI66_HUMAN	sp|O15016|TRI66_HUMAN	1	1	1	Tripartite motif-containing protein 66	1	1	1	1	0	1	0	1	0	1	1.2	1.2	1.2	134.66	1216	1216	1	-2	0	1.2	0	0	0	0	+			57	38	TRUE	41	81	170	170	27		854
sp|O15164|TIF1A_HUMAN	sp|O15164|TIF1A_HUMAN	1	1	1	Transcription intermediary factor 1-alpha	1	1	1	1	1	0	1	0	1	0	1	1	1	116.83	1050	1050	1	-2	1	0	7920600	7920600	0	0	+			59	1141	TRUE	1259	1760	2326	2326		20		943
sp|O15240|VGF_HUMAN	sp|O15240|VGF_HUMAN	1	1	1	Neurosecretory protein VGF	1	1	1	1	1	0	1	0	1	0	1.8	1.8	1.8	67.257	615	615	0	6.7885	1.8	0	3332800	3332800	0	2				60	1252	TRUE	1377	1910	2501;2502	2501
sp|O33582|FMT_RICTY	sp|O33582|FMT_RICTY	1	1	1	Methionyl-tRNA formyltransferase	1	1	1	1	1	0	1	0	1	0	3	3	3	33.912	303	303	0.004329	5.8774	3	0	2133400	2133400	0	1				61	87	TRUE	92	145	248	248
sp|O43247|TEX33_HUMAN	sp|O43247|TEX33_HUMAN	1	1	1	Testis-expressed sequence 33 protein	1	1	1	1	0	1	0	1	0	1	7.1	7.1	7.1	30.724	280	280	1	-2	0	7.1	0	0	0	0	+			62	1061	TRUE	1171	1646	2186	2186	28;29	21	255;272	257
sp|O43307|ARHG9_HUMAN	sp|O43307|ARHG9_HUMAN	1	1	1	Rho guanine nucleotide exchange factor 9	1	1	1	1	0	1	0	1	0	1	3.5	3.5	3.5	60.982	516	516	1	-2	0	3.5	0	0	0	0	+			63	1610	TRUE	1756	2406	3114	3114	30;255	22	151;159	160
sp|O43615|TIM44_HUMAN	sp|O43615|TIM44_HUMAN	1	1	1	Mitochondrial import inner membrane translocase subunit TIM44	1	1	1	1	1	0	1	0	1	0	2.7	2.7	2.7	51.355	452	452	0	6.2151	2.7	0	4782400	4782400	0	1				64	1258	TRUE	1383	1917	2510	2510
sp|O43687|AKA7A_HUMAN;sp|Q9P0M2|AKA7G_HUMAN	sp|O43687|AKA7A_HUMAN;sp|Q9P0M2|AKA7G_HUMAN	1;1	1;1	1;1	A-kinase anchor protein 7 isoforms alpha and beta ;A-kinase anchor protein 7 isoform gamma	2	1	1	1	1	0	1	0	1	0	11.5	11.5	11.5	11.464	104	104;348	1	-2	11.5	0	0	0	0	0	+			65	153	TRUE	167	253	389	389	31;256;257;258		69;70;76;77
sp|O60303|K0556_HUMAN	sp|O60303|K0556_HUMAN	1	1	1	Uncharacterized protein KIAA0556	1	1	1	1	1	0	1	0	1	0	0.6	0.6	0.6	180.92	1618	1618	1	-2	0.6	0	0	0	0	0	+			67	180	TRUE	194	295	448	448	259		4
sp|O60308|CE104_HUMAN	sp|O60308|CE104_HUMAN	1	1	1	Centrosomal protein of 104 kDa	1	1	1	1	1	0	1	0	1	0	1.5	1.5	1.5	104.45	925	925	0	6.0222	1.5	0	895760	895760	0	0				68	1262	TRUE	1387	1921	2514	2514
sp|O60361|NDK8_HUMAN;sp|P22392|NDKB_HUMAN;sp|P15531|NDKA_HUMAN	sp|O60361|NDK8_HUMAN;sp|P22392|NDKB_HUMAN;sp|P15531|NDKA_HUMAN	1;1;1	1;1;1	1;1;1	Putative nucleoside diphosphate kinase ;Nucleoside diphosphate kinase B ;Nucleoside diphosphate kinase A	3	1	1	1	0	1	0	1	0	1	12.4	12.4	12.4	15.529	137	137;152;152	0	11.654	0	12.4	4113700	0	4113700	2				69	1645	TRUE	1792	2448	3166;3167	3167
sp|O60423|AT8B3_HUMAN	sp|O60423|AT8B3_HUMAN	1	1	1	Phospholipid-transporting ATPase IK	1	1	1	1	1	0	1	0	1	0	1.2	1.2	1.2	146.75	1300	1300	0	6.6313	1.2	0	0	0	0	1				70	416	TRUE	452	657	901	901		23		285
sp|O60508|PRP17_HUMAN	sp|O60508|PRP17_HUMAN	1	1	1	Pre-mRNA-processing factor 17	1	1	1	1	0	1	0	1	0	1	2.4	2.4	2.4	65.521	579	579	1	-2	0	2.4	0	0	0	1	+			72	162	TRUE	176	264	402	402		24		38
sp|O75764|TCEA3_HUMAN	sp|O75764|TCEA3_HUMAN	1	1	1	Transcription elongation factor A protein 3	1	1	1	1	1	0	1	0	1	0	2.6	2.6	2.6	38.971	348	348	0.0063158	5.8563	2.6	0	45510000	45510000	0	1				73	1062	TRUE	1172	1647	2187	2187		25		287
sp|O75882|ATRN_HUMAN	sp|O75882|ATRN_HUMAN	1	1	1	Attractin	1	1	1	1	1	0	1	0	1	0	0.7	0.7	0.7	158.54	1429	1429	0.0079365	5.7921	0.7	0	0	0	0	0				75	224	TRUE	240	358	526	526	32	26	757	753
sp|Q13153|PAK1_HUMAN;sp|O75914|PAK3_HUMAN	sp|Q13153|PAK1_HUMAN;sp|O75914|PAK3_HUMAN	1;1	1;1	1;1	Serine/threonine-protein kinase PAK 1 ;Serine/threonine-protein kinase PAK 3	2	1	1	1	1	0	1	0	1	0	2.6	2.6	2.6	60.646	545	545;559	0.0043384	5.8819	2.6	0	0	0	0	0				76	307	TRUE	331	494	698	698	33	27	314	319
sp|O76031|CLPX_HUMAN	sp|O76031|CLPX_HUMAN	1	1	1	ATP-dependent Clp protease ATP-binding subunit clpX-like, mitochondrial	1	1	1	1	1	0	1	0	1	0	2.4	2.4	2.4	69.223	633	633	0	6.062	2.4	0	2110800	2110800	0	1				77	1298	TRUE	1423	1968	2568	2568
sp|O94804|STK10_HUMAN	sp|O94804|STK10_HUMAN	1	1	1	Serine/threonine-protein kinase 10	1	1	1	1	1	1	1	1	1	1	1.1	1.1	1.1	112.13	968	968	1	-2	1.1	1.1	0	0	0	0	+			79	337	TRUE	369	556;557	781;782	781	262;263	41	783;785	784
sp|O94844|RHBT1_HUMAN	sp|O94844|RHBT1_HUMAN	1	1	1	Rho-related BTB domain-containing protein 1	1	1	1	1	0	1	0	1	0	1	1.4	1.4	1.4	79.416	696	696	1	-2	0	1.4	0	0	0	0	+			80	322	TRUE	348	526	741	741	264	42	386	385
sp|O95470|SGPL1_HUMAN	sp|O95470|SGPL1_HUMAN	1	1	1	Sphingosine-1-phosphate lyase 1	1	1	1	1	1	0	1	0	1	0	1.6	1.6	1.6	63.523	568	568	0.0092937	5.7363	1.6	0	4953900	4953900	0	1				81	1191	TRUE	1313	1829	2411	2411		43		8
sp|O95497|VNN1_HUMAN	sp|O95497|VNN1_HUMAN	1	1	1	Pantetheinase	1	1	1	1	1	0	1	0	1	0	1.8	1.8	1.8	57.011	513	513	0	6.5355	1.8	0	65425000	65425000	0	1				82	394	TRUE	428	630	869	869
sp|P00352|AL1A1_HUMAN	sp|P00352|AL1A1_HUMAN	1	1	1	Retinal dehydrogenase 1	1	1	1	1	0	1	0	1	0	1	2.8	2.8	2.8	54.861	501	501	0	6.6004	0	2.8	1433100	0	1433100	1				83	619	TRUE	677	963	1308	1308
sp|P00734|THRB_HUMAN	sp|P00734|THRB_HUMAN	1	1	1	Prothrombin	1	1	1	1	1	1	1	1	1	1	1.8	1.8	1.8	70.036	622	622	0	6.5071	1.8	1.8	64226000	61638000	2588100	2				87	326	TRUE	352	530;531	745;746	745
sp|P00738|HPT_HUMAN	sp|P00738|HPT_HUMAN	1	1	1	Haptoglobin	1	1	1	1	0	1	0	1	0	1	3.9	3.9	3.9	45.205	406	406	0	6.2362	0	3.9	0	0	0	0				88	1695	TRUE	1850	2529	3271	3271	265		244
sp|P00742|FA10_HUMAN	sp|P00742|FA10_HUMAN	1	1	1	Coagulation factor X	1	1	1	1	1	0	1	0	1	0	2.3	2.3	2.3	54.731	488	488	0	8.4809	2.3	0	64732000	64732000	0	1				89	349	TRUE	383	575	802	802
sp|P01008|ANT3_HUMAN	sp|P01008|ANT3_HUMAN	1	1	1	Antithrombin-III	1	1	1	1	1	1	1	1	1	1	5	5	5	52.602	464	464	0	8.2051	5	5	178610000	47242000	131360000	4				92	35	TRUE	38	76;77	162;163;164;165	162
sp|P01594|KV102_HUMAN	sp|P01594|KV102_HUMAN	1	1	1	Ig kappa chain V-I region AU	1	1	1	1	0	1	0	1	0	1	14.8	14.8	14.8	11.939	108	108	0	6.6409	0	14.8	9725700	0	9725700	1				96	897	TRUE	982	1390	1857	1857
sp|P01608|KV116_HUMAN	sp|P01608|KV116_HUMAN	1	1	1	Ig kappa chain V-I region Roy	1	1	1	1	0	1	0	1	0	1	7.4	7.4	7.4	11.782	108	108	0.0092081	5.7288	0	7.4	55280000	0	55280000	1				97	896	TRUE	981	1389	1856	1856
sp|P01859|IGHG2_HUMAN;sp|P01861|IGHG4_HUMAN;sp|P01857|IGHG1_HUMAN;sp|P01860|IGHG3_HUMAN	sp|P01859|IGHG2_HUMAN;sp|P01861|IGHG4_HUMAN;sp|P01857|IGHG1_HUMAN;sp|P01860|IGHG3_HUMAN	1;1;1;1	1;1;1;1	1;1;1;1	Ig gamma-2 chain C region ;Ig gamma-4 chain C region ;Ig gamma-1 chain C region ;Ig gamma-3 chain C region	4	1	1	1	1	1	1	1	1	1	2.1	2.1	2.1	35.9	326	326;327;330;377	0.002193	5.9146	2.1	2.1	27309000000	19499000000	7810600000	9				98	242	TRUE	258;259	388;389;390;391	560;561;562;563;564;565;566;567;568	561		46		131
sp|P02489|CRYAA_HUMAN	sp|P02489|CRYAA_HUMAN	1	1	1	Alpha-crystallin A chain	1	1	1	1	1	0	1	0	1	0	6.9	6.9	6.9	19.909	173	173	1	-2	6.9	0	0	0	0	1	+			100	993	TRUE	1089	1531	2048	2048		47		1
sp|P02647|APOA1_HUMAN	sp|P02647|APOA1_HUMAN	1	1	1	Apolipoprotein A-I	1	1	1	1	1	1	1	1	1	1	4.1	4.1	4.1	30.777	267	267	0	9.1643	4.1	4.1	1716200000	1542100000	174120000	3				102	1205	TRUE	1328	1847;1848	2431;2432;2433	2432
sp|P02787|TRFE_HUMAN	sp|P02787|TRFE_HUMAN	1	1	1	Serotransferrin	1	1	1	1	1	1	1	1	1	1	1.6	1.6	1.6	77.063	698	698	0	6.1818	1.6	1.6	63146000	15165000	47981000	2				107	281	TRUE	300	444;445	639;640	640
sp|P02788|TRFL_HUMAN	sp|P02788|TRFL_HUMAN	1	1	1	Lactotransferrin	1	1	1	1	0	1	0	1	0	1	1.3	1.3	1.3	78.181	710	710	0.0022075	5.9204	0	1.3	5422800	0	5422800	1				108	1655	TRUE	1804	2464	3185	3185
sp|P03951|FA11_HUMAN	sp|P03951|FA11_HUMAN	1	1	1	Coagulation factor XI	1	1	1	1	0	1	0	1	0	1	1.6	1.6	1.6	70.108	625	625	0	6.104	0	1.6	18162000	0	18162000	1				109	1504	TRUE	1645	2259	2933	2933
sp|P04196|HRG_HUMAN	sp|P04196|HRG_HUMAN	1	1	1	Histidine-rich glycoprotein	1	1	1	1	1	1	1	1	1	1	1.7	1.7	1.7	59.578	525	525	0	6.7001	1.7	1.7	1076100000	155180000	920880000	2				113	183	TRUE	197	301;302	455;456	455
sp|P05156|CFAI_HUMAN	sp|P05156|CFAI_HUMAN	1	1	1	Complement factor I	1	1	1	1	0	1	0	1	0	1	2.4	2.4	2.4	65.75	583	583	0	6.0485	0	2.4	8719400	0	8719400	1				117	1549	TRUE	1693	2314	3000	3000
sp|P05166|PCCB_HUMAN	sp|P05166|PCCB_HUMAN	1	1	1	Propionyl-CoA carboxylase beta chain, mitochondrial	1	1	1	1	1	0	1	0	1	0	3	3	3	58.215	539	539	0	11.489	3	0	7618600	7618600	0	1				118	1398	TRUE	1532	2119	2761	2761
sp|P05546|HEP2_HUMAN	sp|P05546|HEP2_HUMAN	1	1	1	Heparin cofactor 2	1	1	1	1	0	1	0	1	0	1	1.4	1.4	1.4	57.07	499	499	0.0095785	5.7613	0	1.4	490990	0	490990	1				119	1671	TRUE	1820	2483	3207	3207		55		325
sp|P07237|PDIA1_HUMAN	sp|P07237|PDIA1_HUMAN	1	1	1	Protein disulfide-isomerase	1	1	1	1	1	0	1	0	1	0	2	2	2	57.116	508	508	0.0081136	5.8165	2	0	4918300	4918300	0	1				123	254	TRUE	271	404	582	582
sp|Q9GKL8|CATL1_CHLAE;sp|P07711|CATL1_HUMAN	sp|Q9GKL8|CATL1_CHLAE;sp|P07711|CATL1_HUMAN	1;1	1;1	1;1	Cathepsin L1 ;Cathepsin L1	2	1	1	1	1	0	1	0	1	0	3.3	3.3	3.3	37.43	333	333;333	0.0092593	5.7356	3.3	0	0	0	0	1				125	976	TRUE	1072	1511	2021	2021		61		42
sp|P07741|APT_HUMAN	sp|P07741|APT_HUMAN	1	1	1	Adenine phosphoribosyltransferase	1	1	1	1	1	1	1	1	1	1	7.8	7.8	7.8	19.608	180	180	0	6.4381	7.8	7.8	0	0	0	0				126	979	TRUE	1075	1514;1515	2025;2026;2027	2025	270;271		7;11
sp|P07954|FUMH_HUMAN	sp|P07954|FUMH_HUMAN	1	1	1	Fumarate hydratase, mitochondrial	1	1	1	1	1	0	1	0	1	0	3.5	3.5	3.5	54.636	510	510	0	9.5515	3.5	0	11380000	11380000	0	1				128	758	TRUE	827	1173	1572	1572
sp|P08151|GLI1_HUMAN	sp|P08151|GLI1_HUMAN	1	1	1	Zinc finger protein GLI1	1	1	1	1	0	1	0	1	0	1	0.9	0.9	0.9	117.9	1106	1106	1	-2	0	0.9	0	0	0	0	+			130	845	TRUE	925	1307	1739	1739	272		811
sp|P08294|SODE_HUMAN	sp|P08294|SODE_HUMAN	1	1	1	Extracellular superoxide dismutase [Cu-Zn]	1	1	1	1	1	1	1	1	1	1	5.4	5.4	5.4	25.851	240	240	0.0061602	5.8326	5.4	5.4	28482000	27196000	1285400	2				132	157	TRUE	171	257;258	393;394	394
sp|P08559|ODPA_HUMAN	sp|P08559|ODPA_HUMAN	1	1	1	Pyruvate dehydrogenase E1 component subunit alpha, somatic form, mitochondrial	1	1	1	1	1	0	1	0	1	0	2.3	2.3	2.3	43.295	390	390	0.0094162	5.7458	2.3	0	5978600	5978600	0	1				133	1727	TRUE	1882	2571	3319	3319
sp|P09871|C1S_HUMAN;sp|P48740|MASP1_HUMAN	sp|P09871|C1S_HUMAN;sp|P48740|MASP1_HUMAN	1;1	1;1	1;1	Complement C1s subcomponent ;Mannan-binding lectin serine protease 1	2	1	1	1	1	0	1	0	1	0	1.2	1.2	1.2	76.684	688	688;699	0.0022624	5.9948	1.2	0	316520000	316520000	0	1				134	1278	TRUE	1403	1942	2540	2540
sp|P09972|ALDOC_HUMAN	sp|P09972|ALDOC_HUMAN	1	1	1	Fructose-bisphosphate aldolase C	1	1	1	1	0	1	0	1	0	1	7.1	7.1	7.1	39.455	364	364	0.0081301	5.8171	0	7.1	6629500	0	6629500	1				135	1557	TRUE	1701	2325	3018	3018
sp|P62987|RL40_HUMAN;sp|P62979|RS27A_HUMAN;sp|P0CG47|UBB_HUMAN;sp|P0CG48|UBC_HUMAN	sp|P62987|RL40_HUMAN;sp|P62979|RS27A_HUMAN;sp|P0CG47|UBB_HUMAN;sp|P0CG48|UBC_HUMAN	1;1;1;1	1;1;1;1	1;1;1;1	Ubiquitin-60S ribosomal protein L40 ;Ubiquitin-40S ribosomal protein S27a ;Polyubiquitin-B ;Polyubiquitin-C	4	1	1	1	1	0	1	0	1	0	12.5	12.5	12.5	14.728	128	128;156;229;685	0	15.468	12.5	0	12007000	12007000	0	1				137	1461	TRUE	1600	2204	2867	2867
sp|P0CJ71|HMN4_HUMAN	sp|P0CJ71|HMN4_HUMAN	1	1	1	Humanin-like 4	1	1	1	1	0	1	0	1	0	1	75	75	75	3.2468	28	28	0.00625	5.8448	0	75	0	0	0	0				138	986	TRUE	1082	1524	2039	2039	273	62	4	20
sp|P10909|CLUS_HUMAN	sp|P10909|CLUS_HUMAN	1	1	1	Clusterin	1	1	1	1	1	0	1	0	1	0	1.8	1.8	1.8	52.494	449	449	0	6.2909	1.8	0	67617000	67617000	0	2				140	407	TRUE	442	645	885;886	886
sp|P11177|ODPB_HUMAN	sp|P11177|ODPB_HUMAN	1	1	1	Pyruvate dehydrogenase E1 component subunit beta, mitochondrial	1	1	1	1	0	1	0	1	0	1	4.5	4.5	4.5	39.233	359	359	0	6.2226	0	4.5	6011000	0	6011000	1				143	683	TRUE	750	1060	1430	1430
sp|P13591|NCAM1_HUMAN	sp|P13591|NCAM1_HUMAN	1	1	1	Neural cell adhesion molecule 1	1	1	1	1	1	0	1	0	1	0	1.5	1.5	1.5	94.573	858	858	0.0097656	5.778	1.5	0	2618300	2618300	0	1				147	844	TRUE	924	1306	1738	1738
sp|P13796|PLSL_HUMAN;sp|P13797|PLST_HUMAN	sp|P13796|PLSL_HUMAN;sp|P13797|PLST_HUMAN	1;1	1;1	1;1	Plastin-2 ;Plastin-3	2	1	1	1	1	0	1	0	1	0	2.1	2.1	2.1	70.288	627	627;630	0	6.0733	2.1	0	8059600	8059600	0	1				149	1002	TRUE	1098	1541	2061	2061
sp|P13804|ETFA_HUMAN	sp|P13804|ETFA_HUMAN	1	1	1	Electron transfer flavoprotein subunit alpha, mitochondrial	1	1	1	1	1	0	1	0	1	0	5.7	5.7	5.7	35.079	333	333	0	6.2088	5.7	0	10511000	10511000	0	1				150	8	TRUE	9	29	73	73
sp|P60660|MYL6_HUMAN;sp|P14649|MYL6B_HUMAN	sp|P60660|MYL6_HUMAN;sp|P14649|MYL6B_HUMAN	1;1	1;1	1;1	Myosin light polypeptide 6 ;Myosin light chain 6B	2	1	1	1	1	1	1	1	1	1	8.6	8.6	8.6	16.93	151	151;208	0	6.311	8.6	8.6	39753000	33174000	6578900	2				151	81	TRUE	86	134;135	233;234	234
sp|P15259|PGAM2_HUMAN	sp|P15259|PGAM2_HUMAN	1	1	1	Phosphoglycerate mutase 2	1	1	1	1	0	1	0	1	0	1	4.3	4.3	4.3	28.766	253	253	0.0042918	5.8731	0	4.3	625170	0	625170	2				153	542	TRUE	597	856	1184;1185	1185
sp|P15907|SIAT1_HUMAN	sp|P15907|SIAT1_HUMAN	1	1	1	Beta-galactoside alpha-2,6-sialyltransferase 1	1	1	1	1	0	1	0	1	0	1	3.7	3.7	3.7	46.604	406	406	0.0096525	5.764	0	3.7	0	0	0	0				154	908	TRUE	994	1407	1883	1883	274	65	235	232
sp|P16260|GDC_HUMAN	sp|P16260|GDC_HUMAN	1	1	1	Graves disease carrier protein	1	1	1	1	1	0	1	0	1	0	3.9	3.9	3.9	36.223	332	332	1	-2	3.9	0	0	0	0	0	+			155	1261	TRUE	1386	1920	2513	2513	275		269
sp|P18124|RL7_HUMAN	sp|P18124|RL7_HUMAN	1	1	1	60S ribosomal protein L7	1	1	1	1	1	0	1	0	1	0	4.4	4.4	4.4	29.225	248	248	0	6.0826	4.4	0	2923100	2923100	0	1				157	581	TRUE	638	917	1252	1252
sp|P22695|QCR2_HUMAN	sp|P22695|QCR2_HUMAN	1	1	1	Cytochrome b-c1 complex subunit 2, mitochondrial	1	1	1	1	1	0	1	0	1	0	3.5	3.5	3.5	48.442	453	453	0	6.3122	3.5	0	3588800	3588800	0	1				162	1456	TRUE	1594	2197	2859	2859
sp|P24821|TENA_HUMAN	sp|P24821|TENA_HUMAN	1	1	1	Tenascin	1	1	1	1	1	0	1	0	1	0	0.5	0.5	0.5	240.85	2201	2201	0	10.802	0.5	0	9008100	9008100	0	1				163	1127	TRUE	1242	1739	2303	2303
sp|P26572|MGAT1_HUMAN	sp|P26572|MGAT1_HUMAN	1	1	1	Alpha-1,3-mannosyl-glycoprotein 2-beta-N-acetylglucosaminyltransferase	1	1	1	1	0	1	0	1	0	1	2.5	2.5	2.5	50.878	445	445	1	-2	0	2.5	0	0	0	0	+			167	1700	TRUE	1855	2535	3277	3277	277		367
sp|P26927|HGFL_HUMAN;sp|Q2TV78|MST1L_HUMAN	sp|P26927|HGFL_HUMAN;sp|Q2TV78|MST1L_HUMAN	1;1	1;1	1;1	Hepatocyte growth factor-like protein ;Putative macrophage stimulating 1-like protein	2	1	1	1	0	1	0	1	0	1	1.4	1.4	1.4	80.319	711	711;715	0.0092251	5.733	0	1.4	1709600	0	1709600	1				168	1674	TRUE	1825	2488	3212	3212
sp|P27348|1433T_HUMAN	sp|P27348|1433T_HUMAN	1	1	1	14-3-3 protein theta	1	1	1	1	1	0	1	0	1	0	5.7	5.7	5.7	27.764	245	245	0	10.543	5.7	0	15735000	15735000	0	1				170	154	TRUE	168	254	390	390
sp|P27694|RFA1_HUMAN	sp|P27694|RFA1_HUMAN	1	1	1	Replication protein A 70 kDa DNA-binding subunit	1	1	1	1	1	0	1	0	1	0	2.6	2.6	2.6	68.137	616	616	1	-2	2.6	0	0	0	0	0	+			171	1190	TRUE	1312	1828	2410	2410	55;278;279		143;145;146
sp|P27918|PROP_HUMAN	sp|P27918|PROP_HUMAN	1	1	1	Properdin	1	1	1	1	1	0	1	0	1	0	2.1	2.1	2.1	51.276	469	469	0.0063025	5.8549	2.1	0	5424700	5424700	0	1				172	1004	TRUE	1100	1543	2063	2063		67		1
sp|P28072|PSB6_HUMAN	sp|P28072|PSB6_HUMAN	1	1	1	Proteasome subunit beta type-6	1	1	1	1	1	0	1	0	1	0	4.6	4.6	4.6	25.357	239	239	0	6.6016	4.6	0	34444000	34444000	0	1				174	807	TRUE	887	1264	1687	1687
sp|P28074|PSB5_HUMAN	sp|P28074|PSB5_HUMAN	1	1	1	Proteasome subunit beta type-5	1	1	1	1	1	0	1	0	1	0	3.8	3.8	3.8	28.48	263	263	0	6.0497	3.8	0	11701000	11701000	0	1				175	544	TRUE	599	858	1187	1187
sp|P28324|ELK4_HUMAN	sp|P28324|ELK4_HUMAN	1	1	1	ETS domain-containing protein Elk-4	1	1	1	1	0	1	0	1	0	1	2.3	2.3	2.3	46.899	431	431	0.0094518	5.7505	0	2.3	0	0	0	0				176	799	TRUE	879	1252	1674	1674	56;57;58	68	50;53;55	54
sp|P28331|NDUS1_HUMAN	sp|P28331|NDUS1_HUMAN	1	1	1	NADH-ubiquinone oxidoreductase 75 kDa subunit, mitochondrial	1	1	1	1	1	0	1	0	1	0	2.8	2.8	2.8	79.467	727	727	1	-2	2.8	0	0	0	0	0	+			177	1646	TRUE	1793	2449	3168	3168	59;280	69	514;522	513
sp|P28358|HXD10_HUMAN	sp|P28358|HXD10_HUMAN	1	1	1	Homeobox protein Hox-D10	1	1	1	1	1	0	1	0	1	0	3.5	3.5	3.5	38.41	340	340	1	-2	3.5	0	9258200	9258200	0	1	+			178	1017	TRUE	1117	1566	2089	2089		70		201
sp|P29375|KDM5A_HUMAN	sp|P29375|KDM5A_HUMAN	1	1	1	Lysine-specific demethylase 5A	1	1	1	1	1	0	1	0	1	0	0.5	0.5	0.5	192.09	1690	1690	0	6.1457	0.5	0	0	0	0	0				179	880	TRUE	962	1361	1821	1821	281;282		896;899
sp|P30048|PRDX3_HUMAN	sp|P30048|PRDX3_HUMAN	1	1	1	Thioredoxin-dependent peroxide reductase, mitochondrial	1	1	1	1	1	0	1	0	1	0	4.7	4.7	4.7	27.692	256	256	0.0097466	5.774	4.7	0	49794000	49794000	0	1				180	489	TRUE	536	770	1053	1053
sp|Q4VIT4|PDIA3_CHLAE;sp|P30101|PDIA3_HUMAN	sp|Q4VIT4|PDIA3_CHLAE;sp|P30101|PDIA3_HUMAN	1;1	1;1	1;1	Protein disulfide-isomerase A3 ;Protein disulfide-isomerase A3	2	1	1	1	1	0	1	0	1	0	3	3	3	56.779	505	505;505	0	6.1029	3	0	5681300	5681300	0	2				181	622	TRUE	680	966	1311;1312	1312
sp|P36406|TRI23_HUMAN	sp|P36406|TRI23_HUMAN	1	1	1	E3 ubiquitin-protein ligase TRIM23	1	1	1	1	1	0	1	0	1	0	1.6	1.6	1.6	64.066	574	574	0.0093809	5.7438	1.6	0	268280000	268280000	0	1				188	855	TRUE	935	1319	1754	1754
sp|P36776|LONM_HUMAN	sp|P36776|LONM_HUMAN	1	1	1	Lon protease homolog, mitochondrial	1	1	1	1	1	0	1	0	1	0	1.6	1.6	1.6	106.49	959	959	0.0061475	5.8315	1.6	0	21733000	21733000	0	1				190	864	TRUE	946	1342	1795	1795
sp|P37802|TAGL2_HUMAN	sp|P37802|TAGL2_HUMAN	1	1	1	Transgelin-2	1	1	1	1	1	0	1	0	1	0	5.5	5.5	5.5	22.391	199	199	0	6.0429	5.5	0	1060300	1060300	0	1				192	1082	TRUE	1192	1669	2210	2210
sp|P38117|ETFB_HUMAN	sp|P38117|ETFB_HUMAN	1	1	1	Electron transfer flavoprotein subunit beta	1	1	1	1	1	0	1	0	1	0	3.5	3.5	3.5	27.843	255	255	0.0043197	5.8754	3.5	0	8916200	8916200	0	1				193	1414	TRUE	1549	2138	2785	2785
sp|P40189|IL6RB_HUMAN	sp|P40189|IL6RB_HUMAN	1	1	1	Interleukin-6 receptor subunit beta	1	1	1	1	0	1	0	1	0	1	1.1	1.1	1.1	103.54	918	918	0	7.7466	0	1.1	11869000	0	11869000	1				195	663	TRUE	727	1027	1385	1385
sp|P40222|TXLNA_HUMAN	sp|P40222|TXLNA_HUMAN	1	1	1	Alpha-taxilin	1	1	1	1	1	0	1	0	1	0	2.6	2.6	2.6	61.89	546	546	1	-2	2.6	0	0	0	0	0	+			196	827	TRUE	907	1288	1715	1715	62;63;283		475;479;482
sp|P40939|ECHA_HUMAN	sp|P40939|ECHA_HUMAN	1	1	1	Trifunctional enzyme subunit alpha, mitochondrial	1	1	1	1	1	0	1	0	1	0	1.8	1.8	1.8	82.999	763	763	0	6.892	1.8	0	3482200	3482200	0	1				198	1473	TRUE	1612	2218	2882	2882
sp|P42331|RHG25_HUMAN	sp|P42331|RHG25_HUMAN	1	1	1	Rho GTPase-activating protein 25	1	1	1	1	1	0	1	0	1	0	2	2	2	73.434	645	645	0.0022321	5.9549	2	0	0	0	0	0				199	1048	TRUE	1154	1616	2149	2149	284	77	567	556
sp|P46781|RS9_HUMAN	sp|P46781|RS9_HUMAN	1	1	1	40S ribosomal protein S9	1	1	1	1	1	0	1	0	1	0	7.7	7.7	7.7	22.591	194	194	0	6.3906	7.7	0	0	0	0	1				201	782	TRUE	855	1212	1623	1623
sp|P47893|OR3A2_HUMAN;sp|P47888|OR3A3_HUMAN	sp|P47893|OR3A2_HUMAN;sp|P47888|OR3A3_HUMAN	1;1	1;1	1;1	Olfactory receptor 3A2 ;Olfactory receptor 3A3	2	1	1	1	1	1	1	1	1	1	4.7	4.7	4.7	35.206	321	321;321	0	6.129	4.7	4.7	31165000	19789000	11376000	2				202	1039	TRUE	1143	1601;1602	2130;2131	2130		78;79		1;7
sp|P47897|SYQ_HUMAN	sp|P47897|SYQ_HUMAN	1	1	1	Glutamine--tRNA ligase	1	1	1	1	0	1	0	1	0	1	1.2	1.2	1.2	87.798	775	775	0.0078895	5.7829	0	1.2	2560900	0	2560900	1				203	420	TRUE	457	663	907	907
sp|P48050|KCNJ4_HUMAN	sp|P48050|KCNJ4_HUMAN	1	1	1	Inward rectifier potassium channel 4	1	1	1	1	0	1	0	1	0	1	3.8	3.8	3.8	49.5	445	445	1	-2	0	3.8	0	0	0	0	+			204	1087	TRUE	1199	1680	2232	2232	64;65		34;37
sp|P48163|MAOX_HUMAN	sp|P48163|MAOX_HUMAN	1	1	1	NADP-dependent malic enzyme	1	1	1	1	0	1	0	1	0	1	1.9	1.9	1.9	64.149	572	572	0.0095057	5.752	0	1.9	5285400	0	5285400	1				205	1419	TRUE	1554	2144	2792	2792
sp|P49069|CAMLG_HUMAN	sp|P49069|CAMLG_HUMAN	1	1	1	Calcium signal-modulating cyclophilin ligand	1	1	1	1	1	0	1	0	1	0	5.7	5.7	5.7	32.952	296	296	1	-2	5.7	0	0	0	0	0	+			206	901	TRUE	987	1399	1872	1872	66		45
sp|P49454|CENPF_HUMAN	sp|P49454|CENPF_HUMAN	1	1	1	Centromere protein F	1	1	1	1	1	0	1	0	1	0	0.7	0.7	0.7	367.76	3210	3210	1	-2	0.7	0	0	0	0	0	+			208	1138	TRUE	1256	1757	2323	2323	67;68;69;285;286		2590;2591;2596;2600;2604
sp|P49721|PSB2_HUMAN	sp|P49721|PSB2_HUMAN	1	1	1	Proteasome subunit beta type-2	1	1	1	1	1	0	1	0	1	0	7.5	7.5	7.5	22.836	201	201	0.0096339	5.7632	7.5	0	12498000	12498000	0	1				209	1092	TRUE	1204	1686	2238	2238
sp|P50454|SERPH_HUMAN	sp|P50454|SERPH_HUMAN	1	1	1	Serpin H1	1	1	1	1	0	1	0	1	0	1	2.6	2.6	2.6	46.44	418	418	0	6.0271	0	2.6	17205000	0	17205000	1				210	526	TRUE	580	835	1157	1157
sp|P51043|CISY_RICTY	sp|P51043|CISY_RICTY	1	1	1	Citrate synthase	1	1	1	1	1	0	1	0	1	0	2.8	2.8	2.8	49.288	436	436	0	6.2295	2.8	0	17654000	17654000	0	1				211	130	TRUE	144	222	349	349
sp|P51148|RAB5C_HUMAN	sp|P51148|RAB5C_HUMAN	1	1	1	Ras-related protein Rab-5C	1	1	1	1	1	0	1	0	1	0	5.6	5.6	5.6	23.482	216	216	0	6.912	5.6	0	3444700	3444700	0	1				212	522	TRUE	575	828	1149	1149
sp|P52209|6PGD_HUMAN	sp|P52209|6PGD_HUMAN	1	1	1	6-phosphogluconate dehydrogenase, decarboxylating	1	1	1	1	0	1	0	1	0	1	3.5	3.5	3.5	53.139	483	483	0.0091743	5.7269	0	3.5	2284000	0	2284000	1				214	479	TRUE	524	751	1027	1027
sp|P54764|EPHA4_HUMAN	sp|P54764|EPHA4_HUMAN	1	1	1	Ephrin type-A receptor 4	1	1	1	1	0	1	0	1	0	1	0.9	0.9	0.9	109.86	986	986	0	6.1499	0	0.9	917760	0	917760	1				215	1774	TRUE	1934	2638	3408	3408
sp|P55072|TERA_HUMAN	sp|P55072|TERA_HUMAN	1	1	1	Transitional endoplasmic reticulum ATPase	1	1	1	1	1	0	1	0	1	0	1.2	1.2	1.2	89.321	806	806	0.0097847	5.78	1.2	0	9282000	9282000	0	1				217	813	TRUE	893	1273	1696	1696
sp|P57078|RIPK4_HUMAN	sp|P57078|RIPK4_HUMAN	1	1	1	Receptor-interacting serine/threonine-protein kinase 4	1	1	1	1	1	0	1	0	1	0	1.3	1.3	1.3	91.61	832	832	1	-2	1.3	0	0	0	0	0	+			218	910	TRUE	996	1409	1885	1885	287	81	263	262
sp|P59923|ZN445_HUMAN	sp|P59923|ZN445_HUMAN	1	1	1	Zinc finger protein 445	1	1	1	1	0	1	0	1	0	1	1	1	1	118.96	1031	1031	1	-2	0	1	0	0	0	0	+			219	39	TRUE	42	82	171	171	71		804
sp|P61026|RAB10_HUMAN	sp|P61026|RAB10_HUMAN	1	1	1	Ras-related protein Rab-10	1	1	1	1	1	0	1	0	1	0	6	6	6	22.541	200	200	0	7.1652	6	0	2094600	2094600	0	1				222	1096	TRUE	1208	1690	2242	2242
sp|P62070|RRAS2_HUMAN	sp|P62070|RRAS2_HUMAN	1	1	1	Ras-related protein R-Ras2	1	1	1	1	1	0	1	0	1	0	5.9	5.9	5.9	23.399	204	204	0.0097276	5.7739	5.9	0	1840300	1840300	0	1				223	1250	TRUE	1375	1908	2499	2499
sp|P62244|RS15A_HUMAN	sp|P62244|RS15A_HUMAN	1	1	1	40S ribosomal protein S15a	1	1	1	1	0	1	0	1	0	1	13.8	13.8	13.8	14.839	130	130	1	-2	0	13.8	0	0	0	0	+			224	1665	TRUE	1814	2476	3200	3200	73;74	85	5;16	4
sp|P62258|1433E_HUMAN	sp|P62258|1433E_HUMAN	1	1	1	14-3-3 protein epsilon	1	1	1	1	1	0	1	0	1	0	4.7	4.7	4.7	29.174	255	255	0.0081466	5.8213	4.7	0	9720200	9720200	0	1				225	988	TRUE	1084	1526	2041	2041
sp|P62316|SMD2_HUMAN	sp|P62316|SMD2_HUMAN	1	1	1	Small nuclear ribonucleoprotein Sm D2	1	1	1	1	1	0	1	0	1	0	8.5	8.5	8.5	13.527	118	118	1	-2	8.5	0	0	0	0	0	+			226	537	TRUE	592	851	1178	1178	75;76	86	64;69	65
sp|P63244|RACK1_HUMAN	sp|P63244|RACK1_HUMAN	1	1	1	Receptor of activated protein C kinase 1	1	1	1	1	1	0	1	0	1	0	2.5	2.5	2.5	35.076	317	317	0	6.1136	2.5	0	0	0	0	0				229	1043	TRUE	1147	1606	2135	2135	288	88	4	5
sp|P80108|PHLD_HUMAN	sp|P80108|PHLD_HUMAN	1	1	1	Phosphatidylinositol-glycan-specific phospholipase D	1	1	1	1	1	0	1	0	1	0	1.1	1.1	1.1	92.335	840	840	0.0022523	5.9866	1.1	0	30254000	30254000	0	1				235	1147	TRUE	1265	1766	2334	2334
sp|P80404|GABT_HUMAN	sp|P80404|GABT_HUMAN	1	1	1	4-aminobutyrate aminotransferase, mitochondrial	1	1	1	1	0	1	0	1	0	1	2.8	2.8	2.8	56.438	500	500	1	-2	0	2.8	0	0	0	0	+			236	877	TRUE	959	1356	1810	1810	289;290;291	90	117;118;120	124
sp|P82921|RT21_HUMAN	sp|P82921|RT21_HUMAN	1	1	1	28S ribosomal protein S21, mitochondrial	1	1	1	1	1	0	1	0	1	0	16.1	16.1	16.1	10.741	87	87	0.0022573	5.9901	16.1	0	5407300	5407300	0	1				238	1529	TRUE	1671	2289	2968	2968
sp|P98160|PGBM_HUMAN	sp|P98160|PGBM_HUMAN	1	1	1	Basement membrane-specific heparan sulfate proteoglycan core protein	1	1	1	1	0	1	0	1	0	1	0.3	0.3	0.3	468.83	4391	4391	0	6.9195	0	0.3	3168100	0	3168100	2				241	93	TRUE	98	151	254;255	254		97		1819
sp|Q02790|FKBP4_HUMAN	sp|Q02790|FKBP4_HUMAN	1	1	1	Peptidyl-prolyl cis-trans isomerase FKBP4	1	1	1	1	1	0	1	0	1	0	4.6	4.6	4.6	51.804	459	459	0	6.1418	4.6	0	0	0	0	0				245	1631	TRUE	1777	2430	3142	3142	292;293;294		392;397;398
sp|Q04917|1433F_HUMAN	sp|Q04917|1433F_HUMAN	1	1	1	14-3-3 protein eta	1	1	1	1	1	0	1	0	1	0	3.7	3.7	3.7	28.218	246	246	0.0096899	5.7698	3.7	0	0	0	0	0				246	446	TRUE	485	696	948;949;950	950	295		6
sp|Q07065|CKAP4_HUMAN	sp|Q07065|CKAP4_HUMAN	1	1	1	Cytoskeleton-associated protein 4	1	1	1	1	1	0	1	0	1	0	3.2	3.2	3.2	66.022	602	602	0	8.1852	3.2	0	4720800	4720800	0	1				248	842	TRUE	922	1304	1736	1736
sp|Q12800|TFCP2_HUMAN	sp|Q12800|TFCP2_HUMAN	1	1	1	Alpha-globin transcription factor CP2	1	1	1	1	1	1	1	1	1	1	2.4	2.4	2.4	57.255	502	502	0	6.5985	2.4	2.4	159060000	95199000	63865000	2				250	29	TRUE	32	69;70	155;156	155
sp|Q12805|FBLN3_HUMAN	sp|Q12805|FBLN3_HUMAN	1	1	1	EGF-containing fibulin-like extracellular matrix protein 1	1	1	1	1	1	0	1	0	1	0	2.6	2.6	2.6	54.64	493	493	0.0093633	5.7425	2.6	0	6300200	6300200	0	1				251	1243	TRUE	1368	1896	2487	2487
sp|Q13547|HDAC1_HUMAN	sp|Q13547|HDAC1_HUMAN	1	1	1	Histone deacetylase 1	1	1	1	1	1	0	1	0	1	0	3.9	3.9	3.9	55.102	482	482	1	-2	3.9	0	0	0	0	0	+			255	871	TRUE	953	1349	1802	1802	81;82;296	98	349;352;353	350
sp|Q13601|KRR1_HUMAN	sp|Q13601|KRR1_HUMAN	1	1	1	KRR1 small subunit processome component homolog	1	1	1	1	1	0	1	0	1	0	2.4	2.4	2.4	43.664	381	381	0.0042463	5.8692	2.4	0	0	0	0	0				256	70	TRUE	75	119	212	212	297		306
sp|Q13609|DNSL3_HUMAN	sp|Q13609|DNSL3_HUMAN	1	1	1	Deoxyribonuclease gamma	1	1	1	1	1	0	1	0	1	0	4.3	4.3	4.3	35.503	305	305	1	-2	4.3	0	0	0	0	0	+			257	238	TRUE	254	382	554	554	83	99	65	72
sp|Q13822|ENPP2_HUMAN	sp|Q13822|ENPP2_HUMAN	1	1	1	Ectonucleotide pyrophosphatase/phosphodiesterase family member 2	1	1	1	1	0	1	0	1	0	1	1.2	1.2	1.2	98.993	863	863	0	7.7187	0	1.2	24003000	0	24003000	1				259	1540	TRUE	1684	2305	2989	2989
sp|Q14320|FA50A_HUMAN	sp|Q14320|FA50A_HUMAN	1	1	1	Protein FAM50A	1	1	1	1	1	0	1	0	1	0	3.8	3.8	3.8	40.241	339	339	1	-2	3.8	0	0	0	0	0	+			260	578	TRUE	635	913	1247	1247	84	100	39	41
sp|Q14590|ZN235_HUMAN	sp|Q14590|ZN235_HUMAN	1	1	1	Zinc finger protein 235	1	1	1	1	1	1	1	1	1	1	1.8	1.8	1.8	83.976	738	738	0	6.4488	1.8	1.8	0	0	0	0				261	313	TRUE	338	502;503;504;505;506;507;508;509;510;511;512;513;514	709;710;711;712;713;714;715;716;717;718;719;720;721;722;723	722	298		74
sp|Q14596|NBR1_HUMAN	sp|Q14596|NBR1_HUMAN	1	1	1	Next to BRCA1 gene 1 protein	1	1	1	1	0	1	0	1	0	1	0.8	0.8	0.8	107.41	966	966	0	6.8561	0	0.8	747580	0	747580	0				262	32	TRUE	35	73	159	159
sp|Q14721|KCNB1_HUMAN	sp|Q14721|KCNB1_HUMAN	1	1	1	Potassium voltage-gated channel subfamily B member 1	1	1	1	1	0	1	0	1	0	1	1.5	1.5	1.5	95.877	858	858	1	-2	0	1.5	0	0	0	0	+			263	981	TRUE	1077	1517	2029	2029	299	101	540	536
sp|Q15582|BGH3_HUMAN	sp|Q15582|BGH3_HUMAN	1	1	1	Transforming growth factor-beta-induced protein ig-h3	1	1	1	1	1	0	1	0	1	0	1.9	1.9	1.9	74.68	683	683	0.0022173	5.9358	1.9	0	4524600	4524600	0	1				268	445	TRUE	484	695	947	947
sp|Q15696|U2AFM_HUMAN	sp|Q15696|U2AFM_HUMAN	1	1	1	U2 small nuclear ribonucleoprotein auxiliary factor 35 kDa subunit-related protein 2	1	1	1	1	1	1	1	1	1	1	1.9	1.9	1.9	58.044	482	482	1	-2	1.9	1.9	0	0	0	0	+			269	336	TRUE	367;368	554;555	779;780	780	303;304		110;115
sp|Q16706|MA2A1_HUMAN	sp|Q16706|MA2A1_HUMAN	1	1	1	Alpha-mannosidase 2	1	1	1	1	0	1	0	1	0	1	1.1	1.1	1.1	131.14	1144	1144	0	6.5239	0	1.1	2114900	0	2114900	1				271	435	TRUE	474	684	932	932
sp|Q16853|AOC3_HUMAN	sp|Q16853|AOC3_HUMAN	1	1	1	Membrane primary amine oxidase	1	1	1	1	0	1	0	1	0	1	1	1	1	84.621	763	763	0.0042283	5.8621	0	1	139330000	0	139330000	1				273	1759	TRUE	1919	2619	3384	3384
sp|Q17R89|RHG44_HUMAN	sp|Q17R89|RHG44_HUMAN	1	1	1	Rho GTPase-activating protein 44	1	1	1	1	0	1	0	1	0	1	1.7	1.7	1.7	89.246	818	818	1	-2	0	1.7	0	0	0	0	+			274	821	TRUE	901	1282	1706	1706	305;306		107;115
sp|Q17RS7|GEN_HUMAN	sp|Q17RS7|GEN_HUMAN	1	1	1	Flap endonuclease GEN homolog 1	1	1	1	1	1	1	1	1	1	1	1.5	1.5	1.5	102.88	908	908	0.0043478	5.8878	1.5	1.5	1145900000	387090000	758800000	5				275	1001	TRUE	1097	1539;1540	2056;2057;2058;2059;2060	2059		102		1
sp|Q2NKQ1|SGSM1_HUMAN	sp|Q2NKQ1|SGSM1_HUMAN	1	1	1	Small G protein signaling modulator 1	1	1	1	1	1	0	1	0	1	0	1	1	1	129.72	1148	1148	0.0095969	5.7617	1	0	49654000	49654000	0	0				276	985	TRUE	1081	1523	2038	2038		103		1
sp|Q2TAL5|SMTL2_HUMAN	sp|Q2TAL5|SMTL2_HUMAN	1	1	1	Smoothelin-like protein 2	1	1	1	1	1	0	1	0	1	0	3	3	3	50.196	461	461	0.0093458	5.7422	3	0	16073000	16073000	0	1				277	999	TRUE	1095	1537	2054	2054		104		1
sp|Q2TAY7|SMU1_HUMAN	sp|Q2TAY7|SMU1_HUMAN	1	1	1	WD40 repeat-containing protein SMU1	1	1	1	1	1	0	1	0	1	0	2.9	2.9	2.9	57.543	513	513	0.0078585	5.7819	2.9	0	602960000	602960000	0	2				278	1351	TRUE	1480	2050	2670;2671	2671		105;106		425;427
sp|Q3MJ16|PA24E_HUMAN	sp|Q3MJ16|PA24E_HUMAN	1	1	1	Cytosolic phospholipase A2 epsilon	1	1	1	1	0	1	0	1	0	1	1.1	1.1	1.1	97.569	856	856	1	-2	0	1.1	0	0	0	0	+			279	1013	TRUE	1111	1559	2080	2080	307		5
sp|Q49AJ0|F135B_HUMAN	sp|Q49AJ0|F135B_HUMAN	1	1	1	Protein FAM135B	1	1	1	1	1	0	1	0	1	0	0.9	0.9	0.9	155.77	1406	1406	1	-2	0.9	0	0	0	0	0	+			280	262	TRUE	279	414	595	595	86;87	107	447;453	449
sp|Q4G0N8|SL9C1_HUMAN	sp|Q4G0N8|SL9C1_HUMAN	1	1	1	Sodium/hydrogen exchanger 10	1	1	1	1	0	1	0	1	0	1	1.3	1.3	1.3	135.2	1177	1177	1	-2	0	1.3	0	0	0	0	+			281	269	TRUE	286	422	605	605	88	108;109	816	814;817
sp|Q4L180|FIL1L_HUMAN	sp|Q4L180|FIL1L_HUMAN	1	1	1	Filamin A-interacting protein 1-like	1	1	1	1	1	1	1	1	1	1	1.2	1.2	1.2	130.38	1135	1135	0.0043573	5.8954	1.2	1.2	0	0	0	0				282	955	TRUE	1048	1476;1477	1974;1975;1976;1977	1976	89;90;308;309;310;311		315;319;320;322;324;325
sp|Q4LE39|ARI4B_HUMAN	sp|Q4LE39|ARI4B_HUMAN	1	1	1	AT-rich interactive domain-containing protein 4B	1	1	1	1	1	0	1	0	1	0	0.8	0.8	0.8	147.81	1312	1312	0.008	5.8066	0.8	0	0	0	0	0				283	998	TRUE	1094	1536	2053	2053	91	110	446	441
sp|Q5D1D6|GBP1_CHLAE	sp|Q5D1D6|GBP1_CHLAE	1	1	1	Guanylate-binding protein 1	1	1	1	1	1	0	1	0	1	0	1.9	1.9	1.9	67.82	590	590	1	-2	1.9	0	0	0	0	0	+			284	1031	TRUE	1133	1588	2114	2114	92;312	111	572;575	570
sp|Q5JQC9|AKAP4_HUMAN	sp|Q5JQC9|AKAP4_HUMAN	1	1	1	A-kinase anchor protein 4	1	1	1	1	1	0	1	0	1	0	1.1	1.1	1.1	94.476	854	854	1	-2	1.1	0	0	0	0	0	+			285	1196	TRUE	1319	1836	2420	2420	313;314		691;695
sp|Q5ST30|SYVM_HUMAN	sp|Q5ST30|SYVM_HUMAN	1	1	1	Valine--tRNA ligase, mitochondrial	1	1	1	1	1	0	1	0	1	0	1	1	1	118.49	1063	1063	0.0062112	5.8414	1	0	0	0	0	1				287	1495	TRUE	1636	2247	2920	2920
sp|Q5T013|HYI_HUMAN	sp|Q5T013|HYI_HUMAN	1	1	1	Putative hydroxypyruvate isomerase	1	1	1	1	1	0	1	0	1	0	4.3	4.3	4.3	30.405	277	277	1	-2	4.3	0	4288900	4288900	0	1	+			288	27	TRUE	30	67	153	153		112		125
sp|Q5T2S8|ARMC4_HUMAN	sp|Q5T2S8|ARMC4_HUMAN	1	1	1	Armadillo repeat-containing protein 4	1	1	1	1	1	1	1	1	1	1	1.3	1.3	1.3	115.68	1044	1044	0.0092421	5.7352	1.3	1.3	0	0	0	0				289	1088	TRUE	1200	1681;1682	2233;2234	2234	93;315;316		87;89;98
sp|Q5T442|CXG2_HUMAN	sp|Q5T442|CXG2_HUMAN	1	1	1	Gap junction gamma-2 protein	1	1	1	1	0	1	0	1	0	1	3.4	3.4	3.4	47.002	439	439	0.0095238	5.7551	0	3.4	0	0	0	0				290	53	TRUE	57	100	193	193	317		356
sp|Q5T655|CFA58_HUMAN	sp|Q5T655|CFA58_HUMAN	1	1	1	Cilia- and flagella-associated protein 58	1	1	1	1	0	1	0	1	0	1	1.7	1.7	1.7	103.42	872	872	0	6.5201	0	1.7	0	0	0	0				291	1113	TRUE	1225;1226	1712;1713;1714;1715	2267;2268;2269;2270;2271;2272	2272	94;95;318		416;422;423
sp|Q5T6F0|DCA12_HUMAN	sp|Q5T6F0|DCA12_HUMAN	1	1	1	DDB1- and CUL4-associated factor 12	1	1	1	1	1	0	1	0	1	0	3.5	3.5	3.5	50.517	453	453	0.006237	5.8434	3.5	0	0	0	0	0				292	160	TRUE	174	261;262	397;398;399;400	398	96;319;320		110;118;121
sp|Q5TB80|CE162_HUMAN	sp|Q5TB80|CE162_HUMAN	1	1	1	Centrosomal protein of 162 kDa	1	1	1	1	1	0	1	0	1	0	1.2	1.2	1.2	161.94	1403	1403	1	-2	1.2	0	0	0	0	0	+			293	287	TRUE	306	455	653	653	97;98		1237;1241
sp|Q5TCX8|M3KL4_HUMAN	sp|Q5TCX8|M3KL4_HUMAN	1	1	1	Mitogen-activated protein kinase kinase kinase MLK4	1	1	1	1	0	1	0	1	0	1	1.1	1.1	1.1	113.96	1036	1036	0.0021978	5.9183	0	1.1	1752900	0	1752900	1				294	846	TRUE	926	1308	1740	1740		113		428
sp|Q5TID7|CC181_HUMAN	sp|Q5TID7|CC181_HUMAN	1	1	1	Coiled-coil domain-containing protein 181	1	1	1	1	1	0	1	0	1	0	2	2	2	60.102	509	509	1	-2	2	0	0	0	0	0	+			295	324	TRUE	350	528	743	743	99	114	55	59
sp|Q5VTB9|RN220_HUMAN	sp|Q5VTB9|RN220_HUMAN	1	1	1	E3 ubiquitin-protein ligase RNF220	1	1	1	1	1	0	1	0	1	0	2.5	2.5	2.5	62.765	566	566	1	-2	2.5	0	0	0	0	0	+			296	1163	TRUE	1282	1786	2357	2357	100	115	255	262
sp|Q5VTL8|PR38B_HUMAN	sp|Q5VTL8|PR38B_HUMAN	1	1	1	Pre-mRNA-splicing factor 38B	1	1	1	1	1	0	1	0	1	0	2	2	2	64.467	546	546	1	-2	2	0	0	0	0	0	+			297	1097	TRUE	1209	1691	2243	2243	101;321		228;232
sp|Q5VZQ5|TEX36_HUMAN	sp|Q5VZQ5|TEX36_HUMAN	1	1	1	Testis-expressed sequence 36 protein	1	1	1	1	0	1	0	1	0	1	9.1	9.1	9.1	21.544	186	186	1	-2	0	9.1	0	0	0	0	+			298	302	TRUE	325	486	688	688	102;103;322		62;66;75
sp|Q687X5|STEA4_HUMAN	sp|Q687X5|STEA4_HUMAN	1	1	1	Metalloreductase STEAP4	1	1	1	1	1	0	1	0	1	0	3.5	3.5	3.5	51.981	459	459	1	-2	3.5	0	0	0	0	0	+			299	1115	TRUE	1228	1717	2274	2274	104	116	172	178
sp|Q68CP9|ARID2_HUMAN	sp|Q68CP9|ARID2_HUMAN	1	1	1	AT-rich interactive domain-containing protein 2	1	1	1	1	1	0	1	0	1	0	0.8	0.8	0.8	197.39	1835	1835	0.0042373	5.864	0.8	0	0	0	0	0				300	805	TRUE	885	1262	1685	1685	105		1308
sp|Q68DL7|CR063_HUMAN	sp|Q68DL7|CR063_HUMAN	1	1	1	Uncharacterized protein C18orf63	1	1	1	1	0	1	0	1	0	1	2.2	2.2	2.2	77.23	685	685	1	-2	0	2.2	0	0	0	0	+			301	1544	TRUE	1688	2309	2993	2993	323	117;118	40	41;43
sp|Q68VN5|RL33_RICTY	sp|Q68VN5|RL33_RICTY	1	1	1	50S ribosomal protein L33	1	1	1	1	1	1	1	1	1	1	23.2	23.2	23.2	6.6319	56	56	0	6.4036	23.2	23.2	16555000	14447000	2108100	1				302	973	TRUE	1068	1505;1506	2014;2015	2014
sp|Q68VR3|SYGA_RICTY	sp|Q68VR3|SYGA_RICTY	1	1	1	Glycine--tRNA ligase alpha subunit	1	1	1	1	1	0	1	0	1	0	4.5	4.5	4.5	33.493	289	289	0.008016	5.8085	4.5	0	0	0	0	0				308	1752	TRUE	1911	2609	3371	3371	106		208
sp|Q68VS1|OBG_RICTY	sp|Q68VS1|OBG_RICTY	1	1	1	GTPase Obg	1	1	1	1	1	0	1	0	1	0	5.2	5.2	5.2	36.321	330	330	0	7.025	5.2	0	14254000	14254000	0	1				310	470	TRUE	514	737	1009	1009
sp|Q68VX7|FABH_RICTY	sp|Q68VX7|FABH_RICTY	1	1	1	3-oxoacyl-[acyl-carrier-protein] synthase 3	1	1	1	1	1	0	1	0	1	0	4.7	4.7	4.7	34.552	317	317	0	6.2493	4.7	0	26262000	26262000	0	1				318	548	TRUE	603	869	1200	1200
sp|Q68VY3|KGUA_RICTY	sp|Q68VY3|KGUA_RICTY	1	1	1	Guanylate kinase	1	1	1	1	1	0	1	0	1	0	4.6	4.6	4.6	22.892	197	197	0	6.0109	4.6	0	9389700	9389700	0	1				319	142	TRUE	156	238	369	369
sp|Q68VY6|ACP_RICTY	sp|Q68VY6|ACP_RICTY	1	1	1	Acyl carrier protein	1	1	1	1	1	0	1	0	1	0	11.6	11.6	11.6	9.8873	86	86	0	6.1575	11.6	0	112560000	112560000	0	1				320	197	TRUE	211	321	481	481
sp|Q68VZ0|MNME_RICTY	sp|Q68VZ0|MNME_RICTY	1	1	1	tRNA modification GTPase MnmE	1	1	1	1	1	0	1	0	1	0	2.9	2.9	2.9	49.892	445	445	0	6.1517	2.9	0	6212000	6212000	0	1				323	1095	TRUE	1207	1689	2241	2241
sp|Q68VZ9|RL21_RICTY	sp|Q68VZ9|RL21_RICTY	1	1	1	50S ribosomal protein L21	1	1	1	1	1	0	1	0	1	0	12.4	12.4	12.4	11.976	105	105	0	7.128	12.4	0	7396000	7396000	0	1				324	441	TRUE	480	691	943	943
sp|Q68W05|GLRX2_RICTY	sp|Q68W05|GLRX2_RICTY	1	1	1	Probable monothiol glutaredoxin-2	1	1	1	1	1	0	1	0	1	0	6.3	6.3	6.3	12.637	111	111	0	26.427	6.3	0	0	0	0	1				325	1012	TRUE	1110	1558	2079	2079
sp|Q68W27|DNLJ_RICTY	sp|Q68W27|DNLJ_RICTY	1	1	1	DNA ligase	1	1	1	1	1	0	1	0	1	0	2.3	2.3	2.3	78.482	693	693	0.0043103	5.8735	2.3	0	10915000	10915000	0	1				327	42	TRUE	46	88	178	178
sp|Q68W50|SYV_RICTY	sp|Q68W50|SYV_RICTY	1	1	1	Valine--tRNA ligase	1	1	1	1	1	0	1	0	1	0	1.1	1.1	1.1	94.425	814	814	0.0021834	5.9053	1.1	0	9505100	9505100	0	1				328	1485	TRUE	1626	2236	2902	2902
sp|Q68W53|KTHY_RICTY	sp|Q68W53|KTHY_RICTY	1	1	1	Thymidylate kinase	1	1	1	1	1	0	1	0	1	0	5.9	5.9	5.9	23.619	203	203	0	6.5497	5.9	0	5865700	5865700	0	1				329	397	TRUE	431	633	872	872
sp|Q68W54|SYM_RICTY	sp|Q68W54|SYM_RICTY	1	1	1	Methionine--tRNA ligase	1	1	1	1	1	0	1	0	1	0	2.8	2.8	2.8	58.324	507	507	0	6.1165	2.8	0	10143000	10143000	0	2				330	51	TRUE	55	98	190;191	190
sp|Q68W63|EX7L_RICTY	sp|Q68W63|EX7L_RICTY	1	1	1	Exodeoxyribonuclease 7 large subunit	1	1	1	1	1	0	1	0	1	0	3.5	3.5	3.5	50.952	453	453	0	6.3127	3.5	0	3912300	3912300	0	1				332	457	TRUE	500	723	994	994
sp|Q68W69|CSPA_RICTY	sp|Q68W69|CSPA_RICTY	1	1	1	Cold shock-like protein CspA	1	1	1	1	1	0	1	0	1	0	25.7	25.7	25.7	7.9109	70	70	0.0061983	5.8374	25.7	0	16616000	16616000	0	1				333	1080	TRUE	1190	1666	2207	2207
sp|Q68W79|RL4_RICTY	sp|Q68W79|RL4_RICTY	1	1	1	50S ribosomal protein L4	1	1	1	1	1	0	1	0	1	0	7.7	7.7	7.7	23.08	207	207	0	7.4407	7.7	0	4682200	4682200	0	0				338	679	TRUE	745	1054	1424	1424
sp|Q68W82|RS19_RICTY	sp|Q68W82|RS19_RICTY	1	1	1	30S ribosomal protein S19	1	1	1	1	1	0	1	0	1	0	10.9	10.9	10.9	10.585	92	92	0.0022272	5.9467	10.9	0	17803000	17803000	0	1				341	504	TRUE	557	805	1121	1121
sp|Q68W96|RL30_RICTY	sp|Q68W96|RL30_RICTY	1	1	1	50S ribosomal protein L30	1	1	1	1	1	0	1	0	1	0	15.9	15.9	15.9	7.1085	63	63	0	9.0729	15.9	0	8988000	8988000	0	1				351	954	TRUE	1047	1475	1973	1973
sp|Q68WE9|IPYR_RICTY	sp|Q68WE9|IPYR_RICTY	1	1	1	Inorganic pyrophosphatase	1	1	1	1	0	1	0	1	0	1	9	9	9	20.37	178	178	0	6.7276	0	9	6028100	0	6028100	1				362	61	TRUE	65	108	201	201
sp|Q68WF7|MURA_RICTY	sp|Q68WF7|MURA_RICTY	1	1	1	UDP-N-acetylglucosamine 1-carboxyvinyltransferase	1	1	1	1	1	1	1	1	1	1	3.1	3.1	3.1	45.34	419	419	0	7.5714	3.1	3.1	55388000	52383000	3005200	2				365	524	TRUE	577;578	830;831;832	1151;1152;1153	1152		127		325
sp|Q68WH4|NTRXL_RICTY	sp|Q68WH4|NTRXL_RICTY	1	1	1	Putative response regulator NtrX-like	1	1	1	1	1	0	1	0	1	0	2.1	2.1	2.1	53.893	475	475	0	7.7471	2.1	0	13194000	13194000	0	1				367	1543	TRUE	1687	2308	2992	2992
sp|Q68WH9|SYY_RICTY	sp|Q68WH9|SYY_RICTY	1	1	1	Tyrosine--tRNA ligase	1	1	1	1	1	0	1	0	1	0	4.1	4.1	4.1	46.658	411	411	0	6.7502	4.1	0	5438800	5438800	0	1				368	353	TRUE	387	579	806	806
sp|Q68WI9|RADA_RICTY	sp|Q68WI9|RADA_RICTY	1	1	1	DNA repair protein RadA	1	1	1	1	1	0	1	0	1	0	2.9	2.9	2.9	48.603	445	445	0	7.1598	2.9	0	8688500	8688500	0	1				370	315	TRUE	340	516	725	725
sp|Q68WJ2|DNAB_RICTY	sp|Q68WJ2|DNAB_RICTY	1	1	1	Replicative DNA helicase	1	1	1	1	1	0	1	0	1	0	3.8	3.8	3.8	56.193	497	497	0	9.3577	3.8	0	4205500	4205500	0	2				371	696	TRUE	763	1075	1447;1448	1448
sp|Q68WK7|RF1_RICTY	sp|Q68WK7|RF1_RICTY	1	1	1	Peptide chain release factor 1	1	1	1	1	1	1	1	1	1	1	4.5	4.5	4.5	40.062	355	355	0	6.3318	4.5	4.5	24590000	23118000	1472300	3				373	739	TRUE	808	1150;1151	1545;1546;1547	1546
sp|Q68WL5|CLPP_RICTY	sp|Q68WL5|CLPP_RICTY	1	1	1	ATP-dependent Clp protease proteolytic subunit	1	1	1	1	1	0	1	0	1	0	5.5	5.5	5.5	22.576	201	201	0	7.1461	5.5	0	39399000	39399000	0	1				376	392	TRUE	426	628	866	866
sp|Q68WW0|DPO3B_RICTY	sp|Q68WW0|DPO3B_RICTY	1	1	1	DNA polymerase III subunit beta	1	1	1	1	1	0	1	0	1	0	4.7	4.7	4.7	42.821	381	381	0	8.5854	4.7	0	13235000	13235000	0	1				387	179	TRUE	193	294	447	447
sp|Q68WZ1|RUVA_RICTY	sp|Q68WZ1|RUVA_RICTY	1	1	1	Holliday junction ATP-dependent DNA helicase RuvA	1	1	1	1	1	0	1	0	1	0	8	8	8	22.15	200	200	0	6.9657	8	0	8708100	8708100	0	2				390	385	TRUE	419	618	850;851	851
sp|Q68WZ3|SYP_RICTY	sp|Q68WZ3|SYP_RICTY	1	1	1	Proline--tRNA ligase	1	1	1	1	1	0	1	0	1	0	3.7	3.7	3.7	48.92	428	428	0	6.3388	3.7	0	6692300	6692300	0	1				391	1100	TRUE	1212	1694	2246	2246
sp|Q68X23|EX7S_RICTY	sp|Q68X23|EX7S_RICTY	1	1	1	Exodeoxyribonuclease 7 small subunit	1	1	1	1	1	0	1	0	1	0	22.5	22.5	22.5	9.2014	80	80	0.0062241	5.8429	22.5	0	0	0	0	0				396	783	TRUE	856;857	1213;1214	1624;1625	1625	324		31
sp|Q68X73|MUTS_RICTY	sp|Q68X73|MUTS_RICTY	1	1	1	DNA mismatch repair protein MutS	1	1	1	1	1	0	1	0	1	0	1.2	1.2	1.2	100.71	891	891	0	6.4193	1.2	0	4281700	4281700	0	1				401	1162	TRUE	1281	1785	2356	2356
sp|Q68X76|Y286_RICTY	sp|Q68X76|Y286_RICTY	1	1	1	Uncharacterized protein RT0286	1	1	1	1	1	0	1	0	1	0	3.7	3.7	3.7	34.468	295	295	1	-2	3.7	0	0	0	0	0	+			402	745	TRUE	814	1157	1553	1553	111;325		32;39
sp|Q68X96|RF2_RICTY	sp|Q68X96|RF2_RICTY	1	1	1	Peptide chain release factor 2	1	1	1	1	1	0	1	0	1	0	2.7	2.7	2.7	41.973	369	369	0	7.7471	2.7	0	9136300	9136300	0	1				403	1323	TRUE	1450	2005	2607	2607
sp|Q68XD4|RS9_RICTY	sp|Q68XD4|RS9_RICTY	1	1	1	30S ribosomal protein S9	1	1	1	1	1	1	1	1	1	1	7.5	7.5	7.5	18.141	161	161	0	9.6105	7.5	7.5	139620000	133980000	5648100	0				409	596	TRUE	653	934;935	1274;1275	1274
sp|Q68XD5|RL13_RICTY	sp|Q68XD5|RL13_RICTY	1	1	1	50S ribosomal protein L13	1	1	1	1	1	0	1	0	1	0	7.1	7.1	7.1	17.574	155	155	0.009542	5.7576	7.1	0	3768200	3768200	0	1				410	1542	TRUE	1686	2307	2991	2991
sp|Q68XE1|PARE_RICTY	sp|Q68XE1|PARE_RICTY	1	1	1	DNA topoisomerase 4 subunit B	1	1	1	1	1	0	1	0	1	0	3.2	3.2	3.2	74.506	663	663	0	19.46	3.2	0	15441000	15441000	0	1				411	1503	TRUE	1644	2258	2932	2932
sp|Q68XH5|DAPD_RICTY	sp|Q68XH5|DAPD_RICTY	1	1	1	2,3,4,5-tetrahydropyridine-2,6-dicarboxylate N-succinyltransferase	1	1	1	1	1	0	1	0	1	0	2.9	2.9	2.9	30.112	274	274	0.0061224	5.823	2.9	0	39850000	39850000	0	1				415	1670	TRUE	1819	2482	3206	3206
sp|Q68XJ6|DBH_RICTY	sp|Q68XJ6|DBH_RICTY	1	1	1	DNA-binding protein HU	1	1	1	1	1	1	1	1	1	1	12.1	12.1	12.1	11.119	99	99	0	38.304	12.1	12.1	1777200000	1707100000	70078000	8				421	1044	TRUE	1148;1149	1607;1608;1609;1610	2136;2137;2138;2139;2140;2141;2142;2143	2137		139		78
sp|Q68XQ0|ATPL_RICTY	sp|Q68XQ0|ATPL_RICTY	1	1	1	ATP synthase subunit c	1	1	1	1	1	0	1	0	1	0	13.5	13.5	13.5	7.6702	74	74	0	7.9606	13.5	0	21830000	21830000	0	1				436	1142	TRUE	1260	1761	2327	2327
sp|Q68XS7|TLCA_RICTY	sp|Q68XS7|TLCA_RICTY	1	1	1	ADP,ATP carrier protein 1	1	1	1	1	1	0	1	0	1	0	2.2	2.2	2.2	56.881	498	498	0.0042827	5.8731	2.2	0	3901600	3901600	0	1				441	506	TRUE	559	808	1124	1124
sp|Q68XT6|KDSA_RICTY	sp|Q68XT6|KDSA_RICTY	1	1	1	2-dehydro-3-deoxyphosphooctonate aldolase	1	1	1	1	1	0	1	0	1	0	9.5	9.5	9.5	30.158	274	274	0	6.21	9.5	0	38844000	38844000	0	1				444	1322	TRUE	1449	2004	2606	2606
sp|Q68XU1|PARC_RICTY	sp|Q68XU1|PARC_RICTY	1	1	1	DNA topoisomerase 4 subunit A	1	1	1	1	1	0	1	0	1	0	1.8	1.8	1.8	83.413	737	737	0	6.1236	1.8	0	15300000	15300000	0	1				447	607	TRUE	665	949	1290	1290
sp|Q68XV2|SECG_RICTY	sp|Q68XV2|SECG_RICTY	1	1	1	Protein-export membrane protein SecG	1	1	1	1	1	0	1	0	1	0	21	21	21	10.682	100	100	0	6.0152	21	0	0	0	0	0				449	1302	TRUE	1427	1972	2572	2572	125;126	147	37;38	39
sp|Q68XV4|SYC_RICTY	sp|Q68XV4|SYC_RICTY	1	1	1	Cysteine--tRNA ligase	1	1	1	1	1	0	1	0	1	0	2.2	2.2	2.2	53.142	457	457	0	7.7469	2.2	0	37044000	37044000	0	1				450	1111	TRUE	1223	1709	2264	2264
sp|Q68XY3|NUOF_RICTY	sp|Q68XY3|NUOF_RICTY	1	1	1	NADH-quinone oxidoreductase subunit F	1	1	1	1	1	0	1	0	1	0	3.1	3.1	3.1	46.347	421	421	0	6.4242	3.1	0	0	0	0	1				459	74	TRUE	79	123	218	218
sp|Q68XZ4|LPXD_RICTY	sp|Q68XZ4|LPXD_RICTY	1	1	1	UDP-3-O-acylglucosamine N-acyltransferase	1	1	1	1	1	0	1	0	1	0	4.9	4.9	4.9	37.25	346	346	0	6.982	4.9	0	10797000	10797000	0	2				460	677	TRUE	743	1052	1421;1422	1421
sp|Q68Y00|THIO_RICTY	sp|Q68Y00|THIO_RICTY	1	1	1	Thioredoxin	1	1	1	1	1	1	1	1	1	1	7.6	7.6	7.6	12.065	105	105	0	6.2056	7.6	7.6	49214000	46902000	2312000	2				462	1329	TRUE	1456	2016;2017	2619;2620	2619
sp|Q6IQ21|ZN770_HUMAN	sp|Q6IQ21|ZN770_HUMAN	1	1	1	Zinc finger protein 770	1	1	1	1	0	1	0	1	0	1	1	1	1	80.006	691	691	1	-2	0	1	0	0	0	0	+			467	980	TRUE	1076	1516	2028	2028	127	148	5	2
sp|Q6MZW2|FSTL4_HUMAN	sp|Q6MZW2|FSTL4_HUMAN	1	1	1	Follistatin-related protein 4	1	1	1	1	1	0	1	0	1	0	1.8	1.8	1.8	93.095	842	842	1	-2	1.8	0	0	0	0	0	+			468	1065	TRUE	1175	1650	2190	2190	128;129		496;508
sp|Q6P1L8|RM14_HUMAN	sp|Q6P1L8|RM14_HUMAN	1	1	1	39S ribosomal protein L14, mitochondrial	1	1	1	1	1	0	1	0	1	0	13.1	13.1	13.1	15.947	145	145	0	7.4742	13.1	0	3014800	3014800	0	1				469	383	TRUE	417	616	848	848
sp|Q6P4R8|NFRKB_HUMAN	sp|Q6P4R8|NFRKB_HUMAN	1	1	1	Nuclear factor related to kappa-B-binding protein	1	1	1	1	1	0	1	0	1	0	0.8	0.8	0.8	139	1299	1299	1	-2	0.8	0	138580000	138580000	0	1	+			470	743	TRUE	812	1155	1551	1551		149;150		976;977
sp|Q6TUJ8|SECA_RICTY	sp|Q6TUJ8|SECA_RICTY	1	1	1	Protein translocase subunit SecA	1	1	1	1	1	0	1	0	1	0	1.1	1.1	1.1	103.34	905	905	0	6.6949	1.1	0	8645600	8645600	0	1				471	1644	TRUE	1791	2447	3165	3165
sp|Q6W2J9|BCOR_HUMAN	sp|Q6W2J9|BCOR_HUMAN	1	1	1	BCL-6 corepressor	1	1	1	1	1	1	1	1	1	1	0.7	0.7	0.7	192.19	1755	1755	1	-2	0.7	0.7	0	0	0	0	+			472	1149	TRUE	1267	1768;1769	2336;2337	2336	130		762
sp|Q6WKZ4|RFIP1_HUMAN	sp|Q6WKZ4|RFIP1_HUMAN	1	1	1	Rab11 family-interacting protein 1	1	1	1	1	0	1	0	1	0	1	1.2	1.2	1.2	137.17	1283	1283	1	-2	0	1.2	0	0	0	0	+			473	198	TRUE	212	322	482	482	330	151	147	149
sp|Q6ZNB5|TRC2L_HUMAN	sp|Q6ZNB5|TRC2L_HUMAN	1	1	1	Putative short transient receptor potential channel 2-like protein	1	1	1	1	1	0	1	0	1	0	14.8	14.8	14.8	15.763	142	142	1	-2	14.8	0	0	0	0	0	+			474	1187	TRUE	1309	1825	2407	2407	331	152	102	95
sp|Q7L190|DPPA4_HUMAN	sp|Q7L190|DPPA4_HUMAN	1	1	1	Developmental pluripotency-associated protein 4	1	1	1	1	0	1	0	1	0	1	7.9	7.9	7.9	33.54	304	304	0	6.0994	0	7.9	0	0	0	0				475	268	TRUE	285	421	604	604	131;132;332		34;35;37
sp|Q7Z4L5|TT21B_HUMAN	sp|Q7Z4L5|TT21B_HUMAN	1	1	1	Tetratricopeptide repeat protein 21B	1	1	1	1	0	1	0	1	0	1	0.5	0.5	0.5	150.94	1316	1316	1	-2	0	0.5	0	0	0	1	+			476	686	TRUE	753	1063	1433	1433		153		921
sp|Q7Z5V6|PPR32_HUMAN	sp|Q7Z5V6|PPR32_HUMAN	1	1	1	Protein phosphatase 1 regulatory subunit 32	1	1	1	1	0	1	0	1	0	1	4.7	4.7	4.7	47.294	425	425	1	-2	0	4.7	0	0	0	0	+			477	348	TRUE	382	574	801	801	133;134	154	324;325	327
sp|Q7Z6J8|UBE3D_HUMAN	sp|Q7Z6J8|UBE3D_HUMAN	1	1	1	E3 ubiquitin-protein ligase E3D	1	1	1	1	0	1	0	1	0	1	3.1	3.1	3.1	43.656	389	389	1	-2	0	3.1	0	0	0	0	+			478	849	TRUE	929	1312	1744	1744	135		204
sp|Q7Z7L1|SLN11_HUMAN	sp|Q7Z7L1|SLN11_HUMAN	1	1	1	Schlafen family member 11	1	1	1	1	0	1	0	1	0	1	1.1	1.1	1.1	102.83	901	901	1	-2	0	1.1	0	0	0	0	+			479	1745	TRUE	1902	2596	3357	3357	333	155	742	745
sp|Q86UT8|CCD84_HUMAN	sp|Q86UT8|CCD84_HUMAN	1	1	1	Coiled-coil domain-containing protein 84	1	1	1	1	1	0	1	0	1	0	3	3	3	37.974	332	332	0.0096154	5.7619	3	0	0	0	0	0				480	1612	TRUE	1758	2408	3116	3116	334		154
sp|Q86XU0|ZN677_HUMAN	sp|Q86XU0|ZN677_HUMAN	1	1	1	Zinc finger protein 677	1	1	1	1	1	0	1	0	1	0	2.1	2.1	2.1	67.996	584	584	1	-2	2.1	0	0	0	0	0	+			481	1125	TRUE	1239	1733	2294	2294	136;335		127;134
sp|Q8IV04|TB10C_HUMAN	sp|Q8IV04|TB10C_HUMAN	1	1	1	Carabin	1	1	1	1	0	1	0	1	0	1	2	2	2	49.712	446	446	0.0061856	5.8363	0	2	1210200000	0	1210200000	1				482	820	TRUE	900	1281	1705	1705
sp|Q8IVU3|HERC6_HUMAN	sp|Q8IVU3|HERC6_HUMAN	1	1	1	Probable E3 ubiquitin-protein ligase HERC6	1	1	1	1	0	1	0	1	0	1	1.3	1.3	1.3	115.12	1022	1022	1	-2	0	1.3	0	0	0	0	+			483	996	TRUE	1092	1534	2051	2051	137;336	156	1005;1011	1000
sp|Q8IWA6|CCD60_HUMAN	sp|Q8IWA6|CCD60_HUMAN	1	1	1	Coiled-coil domain-containing protein 60	1	1	1	1	1	0	1	0	1	0	2	2	2	63.09	550	550	1	-2	2	0	0	0	0	0	+			484	1535	TRUE	1678	2298	2980	2980	138;337	157	315;318	317
sp|Q8IY33|MILK2_HUMAN	sp|Q8IY33|MILK2_HUMAN	1	1	1	MICAL-like protein 2	1	1	1	1	1	0	1	0	1	0	2	2	2	97.501	904	904	1	-2	2	0	0	0	0	0	+			485	1186	TRUE	1308	1824	2406	2406	338;339		687;692
sp|Q8IYK8|REM2_HUMAN	sp|Q8IYK8|REM2_HUMAN	1	1	1	GTP-binding protein REM 2	1	1	1	1	1	0	1	0	1	0	5.9	5.9	5.9	37.138	340	340	1	-2	5.9	0	0	0	0	0	+			486	187	TRUE	201	308	464	464	340		186
sp|Q8IZH2|XRN1_HUMAN	sp|Q8IZH2|XRN1_HUMAN	1	1	1	5-3 exoribonuclease 1	1	1	1	1	1	0	1	0	1	0	1	1	1	194.1	1706	1706	1	-2	1	0	0	0	0	0	+			487	1230	TRUE	1354	1880	2467	2467	139;140;141		1315;1320;1326
sp|Q8L2J6|CAPD_RICTY	sp|Q8L2J6|CAPD_RICTY	1	1	1	UDP-glucose 4-epimerase	1	1	1	1	0	1	0	1	0	1	2.6	2.6	2.6	38.278	341	341	0	6.0021	0	2.6	1186100	0	1186100	2				490	11	TRUE	13	40	119;120	120
sp|Q8MJJ9|FBLN1_CHLAE	sp|Q8MJJ9|FBLN1_CHLAE	1	1	1	Fibulin-1 (Fragment)	1	1	1	1	1	0	1	0	1	0	1.7	1.7	1.7	65.516	598	598	0	6.9058	1.7	0	118360000	118360000	0	1				491	543	TRUE	598	857	1186	1186
sp|Q8N283|ANR35_HUMAN	sp|Q8N283|ANR35_HUMAN	1	1	1	Ankyrin repeat domain-containing protein 35	1	1	1	1	0	1	0	1	0	1	0.8	0.8	0.8	109.96	1001	1001	0.0022472	5.9791	0	0.8	0	0	0	0				492	555	TRUE	610	879	1210	1210	342		240
sp|Q8N7U9|CQ054_HUMAN	sp|Q8N7U9|CQ054_HUMAN	1	1	1	Putative uncharacterized protein encoded by LINC00469	1	1	1	1	1	0	1	0	1	0	7.8	7.8	7.8	15.976	141	141	1	-2	7.8	0	0	0	0	0	+			493	1198	TRUE	1321	1838	2422	2422	145;146;343		87;90;96
sp|Q8N883|ZN614_HUMAN	sp|Q8N883|ZN614_HUMAN	1	1	1	Zinc finger protein 614	1	1	1	1	1	0	1	0	1	0	2.1	2.1	2.1	67.214	585	585	1	-2	2.1	0	0	0	0	0	+			494	1395	TRUE	1529	2116	2757	2757	147;148;344		105;107;108
sp|Q8NC56|LEMD2_HUMAN	sp|Q8NC56|LEMD2_HUMAN	1	1	1	LEM domain-containing protein 2	1	1	1	1	0	1	0	1	0	1	2.8	2.8	2.8	56.974	503	503	0	7.4649	0	2.8	6166100	0	6166100	1				495	839	TRUE	919	1301	1732	1732		165;166		411;414
sp|Q8NDH3|PEPL1_HUMAN	sp|Q8NDH3|PEPL1_HUMAN	1	1	1	Probable aminopeptidase NPEPL1	1	1	1	1	1	1	1	1	1	1	2.3	2.3	2.3	55.86	523	523	0	11.477	2.3	2.3	0	0	0	0				496	1525	TRUE	1667	2284;2285	2962;2963	2963	149		339
sp|Q8NEG5|ZSWM2_HUMAN	sp|Q8NEG5|ZSWM2_HUMAN	1	1	1	E3 ubiquitin-protein ligase ZSWIM2	1	1	1	1	0	1	0	1	0	1	1.6	1.6	1.6	72.731	633	633	0.0080808	5.816	0	1.6	0	0	0	0				497	1764	TRUE	1924	2624	3389	3389	150		596
sp|Q8NEH6|MNS1_HUMAN	sp|Q8NEH6|MNS1_HUMAN	1	1	1	Meiosis-specific nuclear structural protein 1	1	1	1	1	1	0	1	0	1	0	2.2	2.2	2.2	60.571	495	495	1	-2	2.2	0	0	0	0	0	+			498	1145	TRUE	1263	1764	2331	2331	151;345	167	40;41	42
sp|Q8NEU8|DP13B_HUMAN	sp|Q8NEU8|DP13B_HUMAN	1	1	1	DCC-interacting protein 13-beta	1	1	1	1	1	0	1	0	1	0	3.2	3.2	3.2	74.493	664	664	1	-2	3.2	0	0	0	0	0	+			499	62	TRUE	66	109	202	202	152	168	528	538
sp|Q8NHQ1|CEP70_HUMAN	sp|Q8NHQ1|CEP70_HUMAN	1	1	1	Centrosomal protein of 70 kDa	1	1	1	1	0	1	0	1	0	1	2	2	2	69.751	597	597	1	-2	0	2	0	0	0	0	+			500	208	TRUE	222	335	497	497	346;347;348		148;151;155
sp|Q8NI51|CTCFL_HUMAN	sp|Q8NI51|CTCFL_HUMAN	1	1	1	Transcriptional repressor CTCFL	1	1	1	1	1	0	1	0	1	0	2.4	2.4	2.4	75.746	663	663	0.0091575	5.7237	2.4	0	0	0	0	0				501	840	TRUE	920	1302	1733	1733	153;349;350		186;189;190
sp|Q8TCS8|PNPT1_HUMAN	sp|Q8TCS8|PNPT1_HUMAN	1	1	1	Polyribonucleotide nucleotidyltransferase 1, mitochondrial	1	1	1	1	1	0	1	0	1	0	1.1	1.1	1.1	85.95	783	783	0.0092764	5.7362	1.1	0	9730500	9730500	0	1				502	148	TRUE	162	247	383	383
sp|Q8TD47|RS4Y2_HUMAN	sp|Q8TD47|RS4Y2_HUMAN	1	1	1	40S ribosomal protein S4, Y isoform 2	1	1	1	1	1	0	1	0	1	0	9.1	9.1	9.1	29.295	263	263	1	-2	9.1	0	0	0	0	0	+			503	384	TRUE	418	617	849	849	154;155	169	179;197	182
sp|Q8TDW7|FAT3_HUMAN	sp|Q8TDW7|FAT3_HUMAN	1	1	1	Protocadherin Fat 3	1	1	1	1	1	0	1	0	1	0	0.3	0.3	0.3	505.52	4589	4589	0.0022026	5.9191	0.3	0	0	0	0	0				504	1474	TRUE	1613	2219	2883	2883	156	170	3871	3875
sp|Q8TDY2|RBCC1_HUMAN	sp|Q8TDY2|RBCC1_HUMAN	1	1	1	RB1-inducible coiled-coil protein 1	1	1	1	1	0	1	0	1	0	1	0.4	0.4	0.4	183.09	1594	1594	1	-2	0	0.4	0	0	0	0	+			505	831	TRUE	911	1293	1722	1722	157;158;351	171	356;357;358	359
sp|Q8TE73|DYH5_HUMAN	sp|Q8TE73|DYH5_HUMAN	1	1	1	Dynein heavy chain 5, axonemal	1	1	1	1	1	0	1	0	1	0	0.3	0.3	0.3	529.01	4624	4624	0.0061728	5.8347	0.3	0	0	0	0	0				506	338	TRUE	370	558	783	783	159	172	2911	2912
sp|Q8WVN8|UB2Q2_HUMAN	sp|Q8WVN8|UB2Q2_HUMAN	1	1	1	Ubiquitin-conjugating enzyme E2 Q2	1	1	1	1	1	0	1	0	1	0	4.3	4.3	4.3	42.818	375	375	1	-2	4.3	0	0	0	0	0	+			507	126	TRUE	140	218	345	345	160;161;352;353		338;342;344;345
sp|Q8WZ60|KLHL6_HUMAN	sp|Q8WZ60|KLHL6_HUMAN	1	1	1	Kelch-like protein 6	1	1	1	1	1	0	1	0	1	0	1.6	1.6	1.6	70.358	621	621	1	-2	1.6	0	0	0	0	0	+			509	97	TRUE	103	162	275	275	162	173	103	100
sp|Q92558|WASF1_HUMAN	sp|Q92558|WASF1_HUMAN	1	1	1	Wiskott-Aldrich syndrome protein family member 1	1	1	1	1	1	0	1	0	1	0	1.4	1.4	1.4	61.651	559	559	0.0097087	5.7718	1.4	0	0	0	0	0				510	1216	TRUE	1340	1865	2452	2452	354;355		179;181
sp|Q92562|FIG4_HUMAN	sp|Q92562|FIG4_HUMAN	1	1	1	Polyphosphoinositide phosphatase	1	1	1	1	0	1	0	1	0	1	1.5	1.5	1.5	103.63	907	907	0	6.2053	0	1.5	4924800	0	4924800	1				511	1025	TRUE	1126	1578	2101	2101		174		1
sp|Q92930|RAB8B_HUMAN	sp|Q92930|RAB8B_HUMAN	1	1	1	Ras-related protein Rab-8B	1	1	1	1	1	0	1	0	1	0	5.8	5.8	5.8	23.584	207	207	0	6.4209	5.8	0	2575700	2575700	0	1				512	1098	TRUE	1210	1692	2244	2244
sp|Q93034|CUL5_HUMAN	sp|Q93034|CUL5_HUMAN	1	1	1	Cullin-5	1	1	1	1	1	0	1	0	1	0	1.8	1.8	1.8	90.954	780	780	1	-2	1.8	0	0	0	0	0	+			513	1133	TRUE	1251	1751	2316	2316	163;164;165		516;517;527
sp|Q969F2|NKD2_HUMAN	sp|Q969F2|NKD2_HUMAN	1	1	1	Protein naked cuticle homolog 2	1	1	1	1	1	0	1	0	1	0	2.4	2.4	2.4	50.055	451	451	0.006263	5.8459	2.4	0	0	0	0	0				514	935	TRUE	1027	1450	1942	1942	356		5
sp|Q969G3|SMCE1_HUMAN	sp|Q969G3|SMCE1_HUMAN	1	1	1	SWI/SNF-related matrix-associated actin-dependent regulator of chromatin subfamily E member 1	1	1	1	1	1	0	1	0	1	0	4.9	4.9	4.9	46.649	411	411	0.0091912	5.7287	4.9	0	0	0	0	0				515	1363	TRUE	1493	2069	2698	2698	357;358		315;324
sp|Q96B01|R51A1_HUMAN	sp|Q96B01|R51A1_HUMAN	1	1	1	RAD51-associated protein 1	1	1	1	1	1	0	1	0	1	0	2.6	2.6	2.6	38.457	352	352	0.0080483	5.8149	2.6	0	1089800000	1089800000	0	1				516	775	TRUE	848	1205	1612	1612
sp|Q96EK5|KBP_HUMAN	sp|Q96EK5|KBP_HUMAN	1	1	1	KIF1-binding protein	1	1	1	1	1	0	1	0	1	0	1.6	1.6	1.6	71.813	621	621	1	-2	1.6	0	0	0	0	0	+			517	694	TRUE	761	1073	1445	1445	166;167		508;510
sp|Q96G01|BICD1_HUMAN	sp|Q96G01|BICD1_HUMAN	1	1	1	Protein bicaudal D homolog 1	1	1	1	1	1	0	1	0	1	0	1	1	1	110.75	975	975	1	-2	1	0	0	0	0	0	+			518	1234	TRUE	1358	1884	2471	2471	359;360;361	175	331;332;335	334
sp|Q96GC9|VMP1_HUMAN	sp|Q96GC9|VMP1_HUMAN	1	1	1	Vacuole membrane protein 1	1	1	1	1	1	0	1	0	1	0	2.7	2.7	2.7	46.237	406	406	0.0042735	5.872	2.7	0	0	0	0	0				519	1067	TRUE	1177	1652	2192	2192	168;362		7;10
sp|Q96IM9|DYDC2_HUMAN	sp|Q96IM9|DYDC2_HUMAN	1	1	1	DPY30 domain-containing protein 2	1	1	1	1	0	1	0	1	0	1	4.5	4.5	4.5	20.586	177	177	0	6.0201	0	4.5	0	0	0	0				520	1024	TRUE	1125	1576;1577	2099;2100	2099	169	176	156	151
sp|Q96KN1|FA84B_HUMAN	sp|Q96KN1|FA84B_HUMAN	1	1	1	Protein FAM84B	1	1	1	1	0	1	0	1	0	1	6.5	6.5	6.5	34.474	310	310	1	-2	0	6.5	0	0	0	0	+			522	1292	TRUE	1417	1960	2559	2559	170;171		111;114
sp|Q96N77|ZN641_HUMAN	sp|Q96N77|ZN641_HUMAN	1	1	1	Zinc finger protein 641	1	1	1	1	0	1	0	1	0	1	2.3	2.3	2.3	49.528	438	438	1	-2	0	2.3	0	0	0	0	+			523	1203	TRUE	1326	1845	2429	2429	363		272
sp|Q96PN6|ADCYA_HUMAN	sp|Q96PN6|ADCYA_HUMAN	1	1	1	Adenylate cyclase type 10	1	1	1	1	1	0	1	0	1	0	0.5	0.5	0.5	187.15	1610	1610	0.0080321	5.8093	0.5	0	0	0	0	0				524	621	TRUE	679	965	1310	1310	172;364;365		329;331;333
sp|Q96RK0|CIC_HUMAN	sp|Q96RK0|CIC_HUMAN	1	1	1	Protein capicua homolog	1	1	1	1	1	0	1	0	1	0	0.7	0.7	0.7	163.82	1608	1608	0.0095602	5.758	0.7	0	0	0	0	0				525	561	TRUE	617	889	1220	1220	173;174;366		224;225;227
sp|Q99689|FEZ1_HUMAN	sp|Q99689|FEZ1_HUMAN	1	1	1	Fasciculation and elongation protein zeta-1	1	1	1	1	1	0	1	0	1	0	4.6	4.6	4.6	45.118	392	392	1	-2	4.6	0	0	0	0	0	+			528	494	TRUE	542	777	1062	1062	367		300
sp|Q99714|HCD2_HUMAN	sp|Q99714|HCD2_HUMAN	1	1	1	3-hydroxyacyl-CoA dehydrogenase type-2	1	1	1	1	1	0	1	0	1	0	6.5	6.5	6.5	26.923	261	261	0	8.6156	6.5	0	9025100	9025100	0	1				529	962	TRUE	1056	1488	1991	1991
sp|Q9AKD5|MFD_RICTY	sp|Q9AKD5|MFD_RICTY	1	1	1	Transcription-repair-coupling factor	1	1	1	1	1	0	1	0	1	0	1.2	1.2	1.2	127.96	1120	1120	0	6.8569	1.2	0	4049500	4049500	0	1				532	1105	TRUE	1217	1701	2254	2254
sp|Q9AKE4|DAPA_RICTY	sp|Q9AKE4|DAPA_RICTY	1	1	1	4-hydroxy-tetrahydrodipicolinate synthase	1	1	1	1	1	0	1	0	1	0	4.1	4.1	4.1	32.766	294	294	0	6.4578	4.1	0	70560000	70560000	0	1				534	1303	TRUE	1428	1973	2573	2573
sp|Q9BQS8|FYCO1_HUMAN	sp|Q9BQS8|FYCO1_HUMAN	1	1	1	FYVE and coiled-coil domain-containing protein 1	1	1	1	1	0	1	0	1	0	1	1	1	1	166.98	1478	1478	0.0094877	5.7508	0	1	0	0	0	0				535	1479	TRUE	1618	2224	2889	2889	176;368;369;370		828;829;833;834
sp|Q9BTX3|TM208_HUMAN	sp|Q9BTX3|TM208_HUMAN	1	1	1	Transmembrane protein 208	1	1	1	1	1	0	1	0	1	0	6.4	6.4	6.4	19.642	173	173	1	-2	6.4	0	0	0	0	0	+			536	1210	TRUE	1334	1859	2446	2446	177;371		14;19
sp|Q9BUT1|BDH2_HUMAN	sp|Q9BUT1|BDH2_HUMAN	1	1	1	3-hydroxybutyrate dehydrogenase type 2	1	1	1	1	1	0	1	0	1	0	6.1	6.1	6.1	26.724	245	245	1	-2	6.1	0	0	0	0	0	+			537	1300	TRUE	1425	1970	2570	2570	178;179	178	127;130	131
sp|Q9BV40|VAMP8_HUMAN	sp|Q9BV40|VAMP8_HUMAN	1	1	1	Vesicle-associated membrane protein 8	1	1	1	1	1	0	1	0	1	0	13	13	13	11.438	100	100	1	-2	13	0	0	0	0	0	+			538	267	TRUE	284	420	603	603	180		10
sp|Q9BWT7|CAR10_HUMAN	sp|Q9BWT7|CAR10_HUMAN	1	1	1	Caspase recruitment domain-containing protein 10	1	1	1	1	1	0	1	0	1	0	1.2	1.2	1.2	115.93	1032	1032	0.007874	5.7825	1.2	0	0	0	0	0				539	716	TRUE	785	1118	1511	1511	372;373		408;411
sp|Q9BX79|STRA6_HUMAN	sp|Q9BX79|STRA6_HUMAN	1	1	1	Stimulated by retinoic acid gene 6 protein homolog	1	1	1	1	1	0	1	0	1	0	1.3	1.3	1.3	73.502	667	667	1	-2	1.3	0	0	0	0	0	+			540	1264	TRUE	1389	1923	2516;2517	2516	374		75
sp|Q9BYX4|IFIH1_HUMAN	sp|Q9BYX4|IFIH1_HUMAN	1	1	1	Interferon-induced helicase C domain-containing protein 1	1	1	1	1	0	1	0	1	0	1	1.3	1.3	1.3	116.69	1025	1025	0.0079051	5.7888	0	1.3	0	0	0	0				541	1188	TRUE	1310	1826	2408	2408	181;375;376	179	768;769;771	766
sp|Q9H0B6|KLC2_HUMAN	sp|Q9H0B6|KLC2_HUMAN	1	1	1	Kinesin light chain 2	1	1	1	1	1	0	1	0	1	0	1.9	1.9	1.9	68.934	622	622	0	6.0198	1.9	0	0	0	0	0				542	1009	TRUE	1106	1553	2074	2074	182;183	180	584;587	577
sp|Q9H469|FXL15_HUMAN	sp|Q9H469|FXL15_HUMAN	1	1	1	F-box/LRR-repeat protein 15	1	1	1	1	1	0	1	0	1	0	6.7	6.7	6.7	32.998	300	300	1	-2	6.7	0	0	0	0	0	+			544	1334	TRUE	1461	2024	2627	2627	184;185;377		203;205;212
sp|Q9H720|PG2IP_HUMAN	sp|Q9H720|PG2IP_HUMAN	1	1	1	PGAP2-interacting protein	1	1	1	1	1	0	1	0	1	0	2.1	2.1	2.1	78.583	699	699	0.0080645	5.8154	2.1	0	220840000	220840000	0	2				545	729	TRUE	798	1137	1530;1531	1530		181		640
sp|Q9H792|PEAK1_HUMAN	sp|Q9H792|PEAK1_HUMAN	1	1	1	Pseudopodium-enriched atypical kinase 1	1	1	1	1	1	0	1	0	1	0	0.5	0.5	0.5	193.1	1746	1746	0	6.0437	0.5	0	0	0	0	0				546	328	TRUE	354	533	748;749;750	749	378	182	1448	1451
sp|Q9H8L6|MMRN2_HUMAN	sp|Q9H8L6|MMRN2_HUMAN	1	1	1	Multimerin-2	1	1	1	1	0	1	0	1	0	1	1.3	1.3	1.3	104.41	949	949	0	7.9277	0	1.3	1627300	0	1627300	1				547	1698	TRUE	1853	2533	3275	3275
sp|Q9H9B4|SFXN1_HUMAN	sp|Q9H9B4|SFXN1_HUMAN	1	1	1	Sideroflexin-1	1	1	1	1	1	0	1	0	1	0	4	4	4	35.619	322	322	0	6.7844	4	0	3766300	3766300	0	1				548	1103	TRUE	1215	1699	2252	2252
sp|Q9HAE3|EFCB1_HUMAN	sp|Q9HAE3|EFCB1_HUMAN	1	1	1	EF-hand calcium-binding domain-containing protein 1	1	1	1	1	0	1	0	1	0	1	7.1	7.1	7.1	24.488	211	211	1	-2	0	7.1	0	0	0	0	+			549	1068	TRUE	1178	1653	2193	2193	186;187;188		16;21;26
sp|Q9HAV4|XPO5_HUMAN	sp|Q9HAV4|XPO5_HUMAN	1	1	1	Exportin-5	1	1	1	1	1	0	1	0	1	0	0.9	0.9	0.9	136.31	1204	1204	0.0062893	5.8547	0.9	0	0	0	0	0				550	947	TRUE	1039	1465	1963	1963	189;379;380		929;932;935
sp|Q9HCJ3|RAVR2_HUMAN	sp|Q9HCJ3|RAVR2_HUMAN	1	1	1	Ribonucleoprotein PTB-binding 2	1	1	1	1	0	1	0	1	0	1	1	1	1	74.338	691	691	1	-2	0	1	0	0	0	0	+			551	1643	TRUE	1790	2446	3164	3164	190;381	183	330;331	327
sp|Q9NPG4|PCD12_HUMAN	sp|Q9NPG4|PCD12_HUMAN	1	1	1	Protocadherin-12	1	1	1	1	1	0	1	0	1	0	1.5	1.5	1.5	128.99	1184	1184	1	-2	1.5	0	0	0	0	0	+			554	1225	TRUE	1349	1875	2462	2462	193;194;382;383		445;449;454;456
sp|Q9NQG5|RPR1B_HUMAN	sp|Q9NQG5|RPR1B_HUMAN	1	1	1	Regulation of nuclear pre-mRNA domain-containing protein 1B	1	1	1	1	0	1	0	1	0	1	4.6	4.6	4.6	36.899	326	326	1	-2	0	4.6	0	0	0	0	+			555	1263	TRUE	1388	1922	2515	2515	195;384;385	184	263;264;265	257
sp|Q9NQT8|KI13B_HUMAN	sp|Q9NQT8|KI13B_HUMAN	1	1	1	Kinesin-like protein KIF13B	1	1	1	1	1	0	1	0	1	0	0.9	0.9	0.9	202.79	1826	1826	0.0079208	5.7915	0.9	0	1992600	1992600	0	0				556	1405	TRUE	1540	2129	2776	2776		185;186		113;114
sp|Q9NRC6|SPTN5_HUMAN	sp|Q9NRC6|SPTN5_HUMAN	1	1	1	Spectrin beta chain, non-erythrocytic 5	1	1	1	1	0	1	0	1	0	1	0.4	0.4	0.4	416.75	3674	3674	1	-2	0	0.4	0	0	0	0	+			557	1195	TRUE	1318	1835	2419	2419	386;387	187	2242;2249	2244
sp|Q9NRW7|VPS45_HUMAN	sp|Q9NRW7|VPS45_HUMAN	1	1	1	Vacuolar protein sorting-associated protein 45	1	1	1	1	0	1	0	1	0	1	1.8	1.8	1.8	65.076	570	570	1	-2	0	1.8	3737200	0	3737200	0	+			558	600	TRUE	657	940	1280	1280		188		63
sp|Q9NTI7|F212B_HUMAN	sp|Q9NTI7|F212B_HUMAN	1	1	1	Protein FAM212B	1	1	1	1	1	0	1	0	1	0	7.1	7.1	7.1	32.759	297	297	1	-2	7.1	0	0	0	0	0	+			559	354	TRUE	388	580	807	807	196;388;389	189;190	30;32;34	36;37
sp|Q9NU22|MDN1_HUMAN	sp|Q9NU22|MDN1_HUMAN	1	1	1	Midasin	1	1	1	1	1	0	1	0	1	0	0.2	0.2	0.2	632.81	5596	5596	0	6.1556	0.2	0	43890000	43890000	0	1				560	63	TRUE	67	110	203	203
sp|Q9NVI1|FANCI_HUMAN	sp|Q9NVI1|FANCI_HUMAN	1	1	1	Fanconi anemia group I protein	1	1	1	1	0	1	0	1	0	1	1.3	1.3	1.3	149.32	1328	1328	0	6.4952	0	1.3	0	0	0	0				561	1166	TRUE	1285	1790	2362	2362	197;390	191	621;625	624
sp|Q9NVR2|INT10_HUMAN	sp|Q9NVR2|INT10_HUMAN	1	1	1	Integrator complex subunit 10	1	1	1	1	1	0	1	0	1	0	2.1	2.1	2.1	82.235	710	710	1	-2	2.1	0	70009000	70009000	0	1	+			562	620	TRUE	678	964	1309	1309		192		455
sp|Q9NX78|TM260_HUMAN	sp|Q9NX78|TM260_HUMAN	1	1	1	Transmembrane protein 260	1	1	1	1	1	0	1	0	1	0	3	3	3	79.535	707	707	1	-2	3	0	0	0	0	0	+			563	1432	TRUE	1568	2162	2814	2814	198;199;391		299;301;308
sp|Q9NXV6|CARF_HUMAN	sp|Q9NXV6|CARF_HUMAN	1	1	1	CDKN2A-interacting protein	1	1	1	1	1	0	1	0	1	0	2.2	2.2	2.2	61.124	580	580	1	-2	2.2	0	5818600	5818600	0	0	+			564	1639	TRUE	1786	2440	3157	3157		193;194		97;103
sp|Q9NYQ3|HAOX2_HUMAN	sp|Q9NYQ3|HAOX2_HUMAN	1	1	1	Hydroxyacid oxidase 2	1	1	1	1	1	0	1	0	1	0	4	4	4	38.838	351	351	1	-2	4	0	0	0	0	0	+			565	1389	TRUE	1523	2108	2743	2743	200;201;392		342;344;347
sp|Q9NZW5|MPP6_HUMAN	sp|Q9NZW5|MPP6_HUMAN	1	1	1	MAGUK p55 subfamily member 6	1	1	1	1	0	1	0	1	0	1	3.5	3.5	3.5	61.116	540	540	1	-2	0	3.5	0	0	0	0	+			566	356	TRUE	390	582	809	809	202;203;393		179;185;191
sp|Q9P2J9|PDP2_HUMAN	sp|Q9P2J9|PDP2_HUMAN	1	1	1	[Pyruvate dehydrogenase [acetyl-transferring]]-phosphatase 2, mitochondrial	1	1	1	1	1	0	1	0	1	0	2.8	2.8	2.8	59.977	529	529	0.0096712	5.7693	2.8	0	0	0	0	0				567	1185	TRUE	1307	1823	2405	2405	204;394	195	447;457	451
sp|Q9RLA0|DPO1_RICTY	sp|Q9RLA0|DPO1_RICTY	1	1	1	DNA polymerase I	1	1	1	1	1	0	1	0	1	0	1.5	1.5	1.5	99.308	872	872	0	7.2571	1.5	0	14074000	14074000	0	1				568	294	TRUE	314	466	666	666
sp|Q9UBP4|DKK3_HUMAN	sp|Q9UBP4|DKK3_HUMAN	1	1	1	Dickkopf-related protein 3	1	1	1	1	1	0	1	0	1	0	4	4	4	38.39	350	350	0	6.8823	4	0	8347000	8347000	0	1				569	1276	TRUE	1401	1940	2538	2538
sp|Q9UFE4|CCD39_HUMAN	sp|Q9UFE4|CCD39_HUMAN	1	1	1	Coiled-coil domain-containing protein 39	1	1	1	1	0	1	0	1	0	1	1.6	1.6	1.6	109.9	941	941	0	6.2937	0	1.6	0	0	0	0				571	1201	TRUE	1324	1841	2425	2425	205;395		555;562
sp|Q9UHD2|TBK1_HUMAN	sp|Q9UHD2|TBK1_HUMAN	1	1	1	Serine/threonine-protein kinase TBK1	1	1	1	1	1	0	1	0	1	0	1.4	1.4	1.4	83.641	729	729	1	-2	1.4	0	0	0	0	0	+			572	247	TRUE	264	397	575	575	206	196	124	123
sp|Q9UHP3|UBP25_HUMAN	sp|Q9UHP3|UBP25_HUMAN	1	1	1	Ubiquitin carboxyl-terminal hydrolase 25	1	1	1	1	1	0	1	0	1	0	1.3	1.3	1.3	122.22	1055	1055	1	-2	1.3	0	0	0	0	0	+			573	1526	TRUE	1668	2286	2964	2964	207;396;397;398		5;6;9;14
sp|Q9UHY7|ENOPH_HUMAN	sp|Q9UHY7|ENOPH_HUMAN	1	1	1	Enolase-phosphatase E1	1	1	1	1	1	0	1	0	1	0	7.7	7.7	7.7	28.932	261	261	1	-2	7.7	0	0	0	0	0	+			574	576	TRUE	633	911	1244	1244	208;209		205;206
sp|Q9UIF8|BAZ2B_HUMAN	sp|Q9UIF8|BAZ2B_HUMAN	1	1	1	Bromodomain adjacent to zinc finger domain protein 2B	1	1	1	1	1	0	1	0	1	0	0.8	0.8	0.8	240.46	2168	2168	1	-2	0.8	0	0	0	0	0	+			575	50	TRUE	54	97	189	189	210;211		413;415
sp|Q9ULQ1|TPC1_HUMAN	sp|Q9ULQ1|TPC1_HUMAN	1	1	1	Two pore calcium channel protein 1	1	1	1	1	0	1	0	1	0	1	1.7	1.7	1.7	94.146	816	816	1	-2	0	1.7	0	0	0	0	+			576	895	TRUE	980	1388	1855	1855	399		352
sp|Q9Y228|T3JAM_HUMAN	sp|Q9Y228|T3JAM_HUMAN	1	1	1	TRAF3-interacting JNK-activating modulator	1	1	1	1	1	0	1	0	1	0	2.2	2.2	2.2	63.626	551	551	0.0079681	5.7958	2.2	0	0	0	0	0				577	1016	TRUE	1116	1565	2088	2088	400;401;402;403		299;300;302;305
sp|Q9Y2Q9|RT28_HUMAN	sp|Q9Y2Q9|RT28_HUMAN	1	1	1	28S ribosomal protein S28, mitochondrial	1	1	1	1	1	0	1	0	1	0	4.8	4.8	4.8	20.843	187	187	0.0022371	5.9591	4.8	0	10204000	10204000	0	1				578	885	TRUE	969	1370	1832	1832
sp|Q9Y305|ACOT9_HUMAN	sp|Q9Y305|ACOT9_HUMAN	1	1	1	Acyl-coenzyme A thioesterase 9, mitochondrial	1	1	1	1	1	0	1	0	1	0	3	3	3	49.901	439	439	0	6.6429	3	0	3487300	3487300	0	1				579	1539	TRUE	1683	2304	2988	2988
sp|Q9Y345|SC6A5_HUMAN	sp|Q9Y345|SC6A5_HUMAN	1	1	1	Sodium- and chloride-dependent glycine transporter 2	1	1	1	1	1	0	1	0	1	0	1.4	1.4	1.4	87.433	797	797	1	-2	1.4	0	4751300	4751300	0	1	+			580	987	TRUE	1083	1525	2040	2040		197		9
sp|Q9Y462|ZN711_HUMAN	sp|Q9Y462|ZN711_HUMAN	1	1	1	Zinc finger protein 711	1	1	1	1	1	0	1	0	1	0	2.4	2.4	2.4	86.244	761	761	0	6.1103	2.4	0	0	0	0	0				581	1378	TRUE	1509	2091	2722	2722	212;404;405		338;341;349
sp|Q9Y485|DMXL1_HUMAN	sp|Q9Y485|DMXL1_HUMAN	1	1	1	DmX-like protein 1	1	1	1	1	1	0	1	0	1	0	0.4	0.4	0.4	337.83	3027	3027	1	-2	0.4	0	0	0	0	0	+			582	800	TRUE	880	1253	1675	1675	406		102
sp|Q9Y4E1|FA21C_HUMAN	sp|Q9Y4E1|FA21C_HUMAN	1	1	1	WASH complex subunit FAM21C	1	1	1	1	1	0	1	0	1	0	0.7	0.7	0.7	144.67	1318	1318	0	6.0311	0.7	0	0	0	0	0				584	1242	TRUE	1367	1895	2486	2486	407;408		596;598
sp|Q9Y4I1|MYO5A_HUMAN	sp|Q9Y4I1|MYO5A_HUMAN	1	1	1	Unconventional myosin-Va	1	1	1	1	0	1	0	1	0	1	0.5	0.5	0.5	215.4	1855	1855	0.0022222	5.9456	0	0.5	1884500000	0	1884500000	2				585	1634	TRUE	1780	2433	3146;3147	3147
sp|Q9Y4P1|ATG4B_HUMAN	sp|Q9Y4P1|ATG4B_HUMAN	1	1	1	Cysteine protease ATG4B	1	1	1	1	1	0	1	0	1	0	4.1	4.1	4.1	44.294	393	393	1	-2	4.1	0	0	0	0	0	+			586	1310	TRUE	1435	1981	2583	2583	409;410		141;150
sp|Q9Y6E7|SIR4_HUMAN	sp|Q9Y6E7|SIR4_HUMAN	1	1	1	NAD-dependent protein lipoamidase sirtuin-4, mitochondrial	1	1	1	1	0	1	0	1	0	1	4.1	4.1	4.1	35.187	314	314	0.006135	5.8236	0	4.1	2660300000	0	2660300000	1				587	1008	TRUE	1105	1552	2073	2073		198		1
sp|Q9Y6N5|SQRD_HUMAN	sp|Q9Y6N5|SQRD_HUMAN	1	1	1	Sulfide:quinone oxidoreductase, mitochondrial	1	1	1	1	1	0	1	0	1	0	3.1	3.1	3.1	49.96	450	450	0	6.754	3.1	0	8698400	8698400	0	1				588	1407	TRUE	1542	2131	2778	2778
sp|Q9Y6Q5|AP1M2_HUMAN	sp|Q9Y6Q5|AP1M2_HUMAN	1	1	1	AP-1 complex subunit mu-2	1	1	1	1	0	1	0	1	0	1	4.5	4.5	4.5	48.108	423	423	1	-2	0	4.5	0	0	0	0	+			589	678	TRUE	744	1053	1423	1423	213;411;412;413		132;137;138;140
sp|Q9Y6R9|CCD61_HUMAN	sp|Q9Y6R9|CCD61_HUMAN	1	1	1	Coiled-coil domain-containing protein 61	1	1	1	1	1	0	1	0	1	0	2.1	2.1	2.1	57.368	512	512	1	-2	2.1	0	0	0	0	0	+			590	293	TRUE	313	465	665	665	214;414	199	367;369	363
tr|Q68VP4|Q68VP4_RICTY	tr|Q68VP4|Q68VP4_RICTY	1	1	1	Glutamine transport ATP-binding protein GlnQ	1	1	1	1	1	0	1	0	1	0	7.9	7.9	7.9	27.319	240	240	0	7.9995	7.9	0	4472500	4472500	0	1				591	675	TRUE	741	1050	1419	1419
tr|Q68VP7|Q68VP7_RICTY;tr|Q68VP8|Q68VP8_RICTY	tr|Q68VP7|Q68VP7_RICTY;tr|Q68VP8|Q68VP8_RICTY	1;1	1;1	1;1	DNA nucleotidyltransferase (DNA-directed) ;DNA nucleotidyltransferase (DNA-directed)	2	1	1	1	1	0	1	0	1	0	3.8	3.8	3.8	45.318	400	400;507	0	9.6145	3.8	0	13539000	13539000	0	1				592	170	TRUE	184	282	434	434
tr|Q68VR0|Q68VR0_RICTY	tr|Q68VR0|Q68VR0_RICTY	1	1	1	Uncharacterized protein	1	1	1	1	0	1	0	1	0	1	5	5	5	36.446	321	321	0.0042644	5.8698	0	5	0	0	0	0				594	1021	TRUE	1122	1573	2096	2096	215	200	11	1
tr|Q68VR9|Q68VR9_RICTY	tr|Q68VR9|Q68VR9_RICTY	1	1	1	DNA polymerase, bacteriophage-type	1	1	1	1	1	0	1	0	1	0	5.8	5.8	5.8	29.445	258	258	0.009311	5.7405	5.8	0	3791500	3791500	0	1				595	376	TRUE	410	608	840	840
tr|Q68VX8|Q68VX8_RICTY	tr|Q68VX8|Q68VX8_RICTY	1	1	1	Peptidoglycan-associated lipoprotein	1	1	1	1	1	0	1	0	1	0	5.8	5.8	5.8	17.343	155	155	0.0022124	5.9282	5.8	0	127980000	127980000	0	1				601	250	TRUE	267	400	578	578
tr|Q68VY5|Q68VY5_RICTY	tr|Q68VY5|Q68VY5_RICTY	1	1	1	3-oxoacyl-[acyl-carrier-protein] synthase 2	1	1	1	1	1	1	1	1	1	1	3.1	3.1	3.1	45.467	426	426	0	8.059	3.1	3.1	45348000	42142000	3205800	2				603	1447	TRUE	1585	2185;2186	2845;2846	2845
tr|Q68VY9|Q68VY9_RICTY	tr|Q68VY9|Q68VY9_RICTY	1	1	1	Uncharacterized protein	1	1	1	1	0	1	0	1	0	1	2.4	2.4	2.4	47.753	420	420	1	-2	0	2.4	0	0	0	0	+			604	1221	TRUE	1346	1872	2459	2459	216;415;416		264;269;271
tr|Q68W55|Q68W55_RICTY	tr|Q68W55|Q68W55_RICTY	1	1	1	Uncharacterized protein	1	1	1	1	1	0	1	0	1	0	5.5	5.5	5.5	32.991	293	293	0	6.9206	5.5	0	8593200	8593200	0	1				608	894	TRUE	979	1387	1854	1854
tr|Q68WH8|Q68WH8_RICTY	tr|Q68WH8|Q68WH8_RICTY	1	1	1	Uncharacterized protein	1	1	1	1	1	0	1	0	1	0	0.5	0.5	0.5	215.45	1893	1893	0	6.4136	0.5	0	21299000	21299000	0	1				614	1560	TRUE	1704	2329	3022	3022
tr|Q68WL8|Q68WL8_RICTY	tr|Q68WL8|Q68WL8_RICTY	1	1	1	Uncharacterized protein	1	1	1	1	1	0	1	0	1	0	9.2	9.2	9.2	20.448	185	185	0.0093284	5.7417	9.2	0	5930400	5930400	0	1				620	632	TRUE	692	980	1330	1330
tr|Q68WM3|Q68WM3_RICTY	tr|Q68WM3|Q68WM3_RICTY	1	1	1	Ribonucleoside-diphosphate reductase subunit beta	1	1	1	1	1	0	1	0	1	0	5.2	5.2	5.2	38.015	324	324	0	7.0341	5.2	0	16537000	16537000	0	2				622	7	TRUE	7;8	27;28	71;72	71		203		321
tr|Q68WM6|Q68WM6_RICTY	tr|Q68WM6|Q68WM6_RICTY	1	1	1	Phosphomannose mutase	1	1	1	1	1	0	1	0	1	0	2.2	2.2	2.2	55.71	497	497	0	6.5092	2.2	0	11675000	11675000	0	1				624	1376	TRUE	1507	2089	2720	2720
tr|Q68WR0|Q68WR0_RICTY	tr|Q68WR0|Q68WR0_RICTY	1	1	1	Uncharacterized protein	1	1	1	1	1	0	1	0	1	0	11	11	11	16.586	146	146	0.0080972	5.8164	11	0	16208000	16208000	0	1				628	285	TRUE	304	453	650	650
tr|Q68WT9|Q68WT9_RICTY	tr|Q68WT9|Q68WT9_RICTY	1	1	1	Uncharacterized protein	1	1	1	1	1	0	1	0	1	0	4.3	4.3	4.3	44.541	391	391	0	17.8	4.3	0	0	0	0	0				632	1536	TRUE	1679	2299	2981	2981	219		43
tr|Q68WV7|Q68WV7_RICTY	tr|Q68WV7|Q68WV7_RICTY	1	1	1	Ribonuclease D	1	1	1	1	1	0	1	0	1	0	5.9	5.9	5.9	23.718	203	203	0.007984	5.8064	5.9	0	10960000	10960000	0	1				633	329	TRUE	355	534	751	751
tr|Q68WX7|Q68WX7_RICTY	tr|Q68WX7|Q68WX7_RICTY	1	1	1	Soluble lytic transglycosylase domain containing protein	1	1	1	1	1	0	1	0	1	0	3.2	3.2	3.2	75.641	651	651	0.0094697	5.7506	3.2	0	0	0	0	0				634	514	TRUE	567	817	1134	1134	418	204	541	535
tr|Q68X55|Q68X55_RICTY	tr|Q68X55|Q68X55_RICTY	1	1	1	Protein kinase C inhibitor 1	1	1	1	1	1	0	1	0	1	0	10	10	10	13.618	120	120	0	8.4217	10	0	17090000	17090000	0	1				641	1077	TRUE	1187	1663	2204	2204
tr|Q68X57|Q68X57_RICTY	tr|Q68X57|Q68X57_RICTY	1	1	1	Alkaline proteinase secretion ATP-binding protein	1	1	1	1	1	0	1	0	1	0	3.6	3.6	3.6	64.117	583	583	0	18.889	3.6	0	10228000	10228000	0	1				642	412	TRUE	448	653	897	897
tr|Q68X79|Q68X79_RICTY	tr|Q68X79|Q68X79_RICTY	1	1	1	VirB11 protein of the type IV secretion system	1	1	1	1	1	0	1	0	1	0	3	3	3	36.998	334	334	0.0062762	5.8508	3	0	27619000	27619000	0	1				643	362	TRUE	396	588	818	818
tr|Q68X80|Q68X80_RICTY	tr|Q68X80|Q68X80_RICTY	1	1	1	VirB10 protein of the type IV secretion system	1	1	1	1	1	0	1	0	1	0	2.5	2.5	2.5	52.442	483	483	0	6.0469	2.5	0	3693500	3693500	0	1				644	1712	TRUE	1867	2549	3291	3291
tr|Q68XC9|Q68XC9_RICTY	tr|Q68XC9|Q68XC9_RICTY	1	1	1	Uncharacterized protein	1	1	1	1	1	0	1	0	1	0	19.6	19.6	19.6	11.936	107	107	0	6.3961	19.6	0	17418000	17418000	0	2				649	136	TRUE	150	228	355;356	356
tr|Q68XD9|Q68XD9_RICTY	tr|Q68XD9|Q68XD9_RICTY	1	1	1	Histidine kinase sensor protein	1	1	1	1	1	0	1	0	1	0	2.8	2.8	2.8	56.966	498	498	0	6.2198	2.8	0	3859100	3859100	0	1				650	1475	TRUE	1614	2220	2884	2884
tr|Q68XE6|Q68XE6_RICTY	tr|Q68XE6|Q68XE6_RICTY	1	1	1	Uncharacterized protein	1	1	1	1	1	0	1	0	1	0	10.4	10.4	10.4	13.218	115	115	0	6.4525	10.4	0	1764500	1764500	0	2				651	1306	TRUE	1431	1977	2577;2578	2578
tr|Q68XH1|Q68XH1_RICTY	tr|Q68XH1|Q68XH1_RICTY	1	1	1	Uncharacterized protein	1	1	1	1	1	0	1	0	1	0	5.8	5.8	5.8	35.875	313	313	0	6.1041	5.8	0	4348700	4348700	0	1				653	742	TRUE	811	1154	1550	1550
tr|Q68XH2|Q68XH2_RICTY	tr|Q68XH2|Q68XH2_RICTY	1	1	1	Uncharacterized protein	1	1	1	1	1	1	1	1	1	1	8.1	8.1	8.1	17.245	148	148	0	6.4999	8.1	8.1	100710000	94188000	6521600	3				654	565	TRUE	622	894;895	1226;1227;1228	1227
tr|Q68XP5|Q68XP5_RICTY	tr|Q68XP5|Q68XP5_RICTY	1	1	1	Protease activity modulator protein HflK	1	1	1	1	1	0	1	0	1	0	3.2	3.2	3.2	39.4	344	344	0	11.312	3.2	0	3105900	3105900	0	1				659	292	TRUE	312	464	664	664
tr|Q68XQ7|Q68XQ7_RICTY	tr|Q68XQ7|Q68XQ7_RICTY	1	1	1	Uncharacterized protein	1	1	1	1	1	0	1	0	1	0	4.6	4.6	4.6	25.62	219	219	0	6.4487	4.6	0	5050300	5050300	0	1				661	1487	TRUE	1628	2238	2904	2904
tr|Q68XS3|Q68XS3_RICTY	tr|Q68XS3|Q68XS3_RICTY	1	1	1	Uncharacterized protein	1	1	1	1	1	0	1	0	1	0	5.9	5.9	5.9	44.511	388	388	0	9.6458	5.9	0	3131800	3131800	0	2				663	1154	TRUE	1272	1774	2343;2344	2344

## Sheet: MULTIPLE_298
Protein IDs	Majority protein IDs	Peptide counts (all)	Peptide counts (razor+unique)	Peptide counts (unique)	Fasta headers	Number of proteins	Peptides	Razor + unique peptides	Unique peptides	Peptides anti virD4	Peptides Pre-immune	Razor + unique peptides anti virD4	Razor + unique peptides Pre-immune	Unique peptides anti virD4	Unique peptides Pre-immune	Sequence coverage [%]	Unique + razor sequence coverage [%]	Unique sequence coverage [%]	Mol. weight [kDa]	Sequence length	Sequence lengths	Q-value	Score	Sequence coverage anti virD4 [%]	Sequence coverage Pre-immune [%]	Intensity	Intensity anti virD4	Intensity Pre-immune	MS/MS count	Only identified by site	Reverse	Potential contaminant	id	Peptide IDs	Peptide is razor	Mod. peptide IDs	Evidence IDs	MS/MS IDs	Best MS/MS	Deamidation (NQ) site IDs	Oxidation (M) site IDs	Deamidation (NQ) site positions	Oxidation (M) site positions
sp|P84198|VIME_CHLAE;sp|P08670|VIME_HUMAN;sp|P41219|PERI_HUMAN;sp|P17661|DESM_HUMAN;CON__Q9DCV7;sp|P14136|GFAP_HUMAN;CON__Q61726;sp|O43790|KRT86_HUMAN;CON__O43790;sp|P78385|KRT83_HUMAN;CON__Q6NT21;CON__P78385;sp|Q16352|AINX_HUMAN;sp|Q14533|KRT81_HUMAN;CON__Q14533;sp|P78386|KRT85_HUMAN;CON__P78386;CON__Q8VED5;sp|Q9NSB2|KRT84_HUMAN;CON__Q9NSB2;CON__Q6ISB0;sp|P07197|NFM_HUMAN	sp|P84198|VIME_CHLAE;sp|P08670|VIME_HUMAN	31;29;4;3;2;1;1;1;1;1;1;1;1;1;1;1;1;1;1;1;1;1	31;29;4;3;2;1;1;1;1;1;1;1;1;1;1;1;1;1;1;1;1;1	29;27;3;2;0;0;0;0;0;0;0;0;1;0;0;0;0;0;0;0;0;1	Vimentin ;Vimentin	22	31	31	29	22	28	22	28	21	27	59.4	59.4	56.2	53.708	466	466;466;470;470;457;432;479;486;486;493;493;493;499;505;505;507;507;531;600;600;600;916	0	291.11	47.4	56.2	3700700000	1814600000	1886000000	81				239	181;222;265;266;300;320;347;371;372;400;556;669;670;731;794;803;857;858;926;928;982;983;1122;1247;1248;1266;1339;1369;1406;1484;1574	True;True;True;True;True;True;True;True;True;True;True;True;True;True;True;True;True;True;True;True;True;True;True;True;True;True;True;True;True;True;True	195;237;238;282;283;321;345;346;381;405;406;434;611;733;734;800;872;883;937;938;939;1016;1018;1019;1078;1079;1235;1372;1373;1391;1466;1500;1541;1625;1718;1719	296;297;298;299;355;356;417;418;419;475;522;523;524;572;573;600;601;602;603;636;880;881;1036;1037;1139;1241;1256;1257;1258;1259;1321;1322;1323;1324;1325;1435;1436;1438;1439;1440;1518;1519;1520;1521;1725;1726;1903;1904;1905;1906;1927;2029;2030;2081;2082;2130;2232;2233;2234;2235;2346;2347;2348;2349;2350;2351	449;450;451;452;453;523;524;598;599;600;601;602;677;734;735;736;737;738;739;799;800;831;832;833;834;875;1211;1212;1396;1397;1533;1662;1678;1679;1680;1681;1756;1757;1758;1759;1760;1761;1920;1921;1923;1924;1925;1926;2030;2031;2032;2033;2034;2035;2036;2284;2285;2286;2494;2495;2496;2497;2524;2634;2635;2636;2712;2713;2777;2897;2898;2899;2900;2901;3040;3041;3042;3043;3044;3045;3046;3047;3048	451;524;600;602;677;738;799;831;834;875;1211;1396;1397;1533;1662;1680;1757;1761;1920;1923;2031;2036;2286;2495;2497;2524;2635;2712;2777;2898;3044		92;93;94;95		154;183;193;347
sp|Q76N69|ACTB_CHLAE;sp|P63261|ACTG_HUMAN;sp|P60709|ACTB_HUMAN;sp|Q6S8J3|POTEE_HUMAN;sp|A5A3E0|POTEF_HUMAN;sp|Q9BYX7|ACTBM_HUMAN;sp|Q562R1|ACTBL_HUMAN;sp|P0CG39|POTEJ_HUMAN;sp|P0CG38|POTEI_HUMAN	sp|Q76N69|ACTB_CHLAE;sp|P63261|ACTG_HUMAN;sp|P60709|ACTB_HUMAN	14;14;14;4;4;3;3;3;3	14;14;14;4;4;3;3;3;3	6;6;6;1;1;1;0;1;1	Actin, cytoplasmic 1 ;Actin, cytoplasmic 2 ;Actin, cytoplasmic 1	9	14	14	6	14	10	14	10	6	5	47.5	47.5	24.8	41.736	375	375;375;375;1075;1075;375;376;1038;1075	0	141.03	47.5	29.9	3056900000	2726600000	330330000	44				220	45;211;240;241;296;533;563;756;772;829;1202;1400;1517;1550	True;True;True;True;True;True;True;True;True;True;True;True;True;True	49;225;226;256;257;316;317;588;619;620;825;843;844;909;1325;1534;1535;1658;1694	91;92;338;339;340;341;384;385;386;387;468;469;470;846;847;891;892;1170;1195;1196;1197;1198;1199;1290;1291;1842;1843;1844;2121;2122;2123;2274;2315;2316	183;184;500;501;502;503;504;505;506;507;556;557;558;559;668;669;670;671;1172;1173;1174;1222;1223;1224;1568;1597;1598;1599;1600;1601;1602;1603;1604;1605;1717;1718;1719;1720;2426;2427;2428;2763;2764;2765;2766;2767;2768;2950;3001;3002	183;501;557;559;671;1173;1224;1568;1601;1719;2426;2767;2950;3002	72	82;83;84	252	44;305;325
sp|P35579|MYH9_HUMAN;tr|D9MWX4|D9MWX4_CHLAE;sp|P35749|MYH11_HUMAN	sp|P35579|MYH9_HUMAN	13;5;2	13;5;2	12;5;1	Myosin-9	3	13	13	12	4	13	4	13	4	12	10	10	9.1	226.53	1960	1960;317;1972	0	118.87	2.6	10	126770000	30572000	96203000	22				186	76;305;584;768;933;936;952;1054;1167;1218;1464;1499;1647	True;True;True;True;True;True;True;True;True;True;True;True;True	81;328;329;641;839;1025;1028;1045;1162;1286;1287;1343;1603;1640;1794	126;127;490;491;492;920;1191;1447;1451;1473;1627;1628;1791;1792;1793;1868;1869;2207;2252;2450	222;223;693;694;695;696;1256;1592;1937;1943;1971;2162;2163;2363;2364;2365;2455;2456;2870;2925;2926;3169	223;694;1256;1592;1937;1943;1971;2162;2364;2456;2870;2926;3169		74;75		365;1910
sp|P10809|CH60_HUMAN	sp|P10809|CH60_HUMAN	12	12	12	60 kDa heat shock protein, mitochondrial	1	12	12	12	12	7	12	7	12	7	19	19	19	61.054	573	573	0	121.3	19	15.4	893440000	823730000	69710000	27				139	712;713;714;972;1470;1471;1528;1585;1586;1587;1590;1676	True;True;True;True;True;True;True;True;True;True;True;True	780;781;782;1066;1067;1609;1610;1670;1730;1731;1732;1735;1827;1828	1107;1108;1109;1110;1111;1112;1502;1503;1504;2214;2215;2216;2288;2368;2369;2370;2371;2372;2373;2374;2378;2379;2490;2491;2492	1493;1494;1495;1496;1497;1498;1499;1500;1501;1502;1503;2010;2011;2012;2013;2877;2878;2879;2880;2966;2967;3071;3072;3073;3074;3075;3076;3077;3078;3083;3084;3214;3215;3216	1494;1497;1500;2012;2878;2880;2966;3072;3075;3076;3083;3216	48;49		106;426
sp|P38646|GRP75_HUMAN	sp|P38646|GRP75_HUMAN	12	12	12	Stress-70 protein, mitochondrial	1	12	12	12	11	3	11	3	11	3	22.5	22.5	22.5	73.68	679	679	0	80.015	20.9	6.2	381630000	371680000	9948700	14				194	110;133;165;231;346;1007;1052;1192;1364;1386;1627;1664	True;True;True;True;True;True;True;True;True;True;True;True	121;147;179;247;380;1104;1160;1314;1494;1518;1519;1773;1813	188;225;272;273;367;570;571;1551;1624;1830;2070;2101;2102;2103;2424;2475	309;352;418;419;538;797;798;2071;2072;2158;2412;2699;2732;2733;2734;2735;3135;3199	309;352;419;538;797;2071;2158;2412;2699;2733;3135;3199	61		268
sp|P18206|VINC_HUMAN	sp|P18206|VINC_HUMAN	11	11	11	Vinculin	1	11	11	11	0	11	0	11	0	11	13.4	13.4	13.4	123.8	1134	1134	0	71.267	0	13.4	59520000	0	59520000	13				158	44;117;146;529;882;1011;1035;1140;1231;1328;1704	True;True;True;True;True;True;True;True;True;True;True	48;128;160;583;965;1109;1138;1258;1355;1455;1859	90;195;244;838;1364;1557;1595;1759;1881;2015;2540	181;182;316;379;1160;1824;2078;2123;2124;2325;2468;2618;3282	181;316;379;1160;1824;2078;2123;2325;2468;2618;3282
sp|P04264|K2C1_HUMAN;CON__P04264;CON__Q9R0H5;CON__Q6NXH9;CON__Q6IFZ6	sp|P04264|K2C1_HUMAN;CON__P04264	20;19;1;1;1	20;19;1;1;1	15;14;0;0;0	Keratin, type II cytoskeletal 1 ;	5	20	20	15	9	20	9	20	6	15	26.1	26.1	19.1	66.038	644	644;644;524;539;572	0	182.68	15.7	26.1	659640000	170450000	489190000	32			+	114	23;122;244;402;606;774;817;834;912;913;1110;1128;1159;1212;1315;1324;1333;1338;1469;1483	True;True;True;True;True;True;True;True;True;True;True;True;True;True;True;True;True;True;True;True	26;135;261;436;437;664;846;847;897;914;998;999;1222;1243;1244;1278;1336;1441;1442;1451;1460;1465;1608;1624	59;207;394;638;639;640;948;1202;1203;1204;1277;1278;1296;1411;1412;1707;1708;1740;1741;1742;1743;1780;1781;1782;1861;1991;1992;1993;1994;2006;2007;2022;2023;2028;2213;2230;2231	145;332;572;877;878;879;880;1289;1609;1610;1611;1700;1701;1702;1727;1887;1888;2261;2262;2263;2304;2305;2306;2307;2350;2351;2352;2448;2593;2594;2595;2596;2608;2609;2625;2626;2632;2633;2876;2895;2896	145;332;572;879;1289;1609;1702;1727;1887;1888;2263;2304;2351;2448;2593;2609;2625;2632;2876;2896	233;269	51;52;53	206;374	259;262;296
sp|P02545|LMNA_HUMAN	sp|P02545|LMNA_HUMAN	10	10	10	Prelamin-A/C	1	10	10	10	7	9	7	9	7	9	19.3	19.3	19.3	74.139	664	664	0	69.9	13.4	17.5	100770000	51338000	49432000	18				101	10;111;599;737;929;1032;1164;1327;1415;1553	True;True;True;True;True;True;True;True;True;True	12;122;656;806;1020;1134;1283;1454;1550;1697	39;189;939;1146;1147;1441;1442;1589;1787;1788;2013;2014;2139;2140;2320;2321	118;310;1279;1541;1542;1927;1928;2115;2116;2358;2359;2360;2616;2617;2786;2787;3010;3011	118;310;1279;1542;1928;2116;2359;2616;2787;3010
sp|P04114|APOB_HUMAN	sp|P04114|APOB_HUMAN	10	10	10	Apolipoprotein B-100	1	10	10	10	6	4	6	4	6	4	2.5	2.5	2.5	515.6	4563	4563	0	64.826	1.6	1.1	107220000	89296000	17928000	7				112	18;325;343;502;605;781;1204;1350;1498;1718	True;True;True;True;True;True;True;True;True;True	21;351;376;555;663;854;1327;1479;1639;1873	52;529;566;803;947;1211;1846;2049;2251;2559	135;136;744;793;1119;1288;1622;2430;2669;2924;3301	135;744;793;1119;1288;1622;2430;2669;2924;3301	46;268		1405;2855
sp|P35908|K22E_HUMAN;CON__P35908	sp|P35908|K22E_HUMAN;CON__P35908	13;13	11;11	8;8	Keratin, type II cytoskeletal 2 epidermal ;	2	13	11	8	5	12	4	10	3	7	24.3	21.1	16.1	65.432	639	639;645	0	79.115	10.8	22.8	240600000	54445000	186150000	19			+	15	123;245;402;606;818;903;1180;1317;1408;1559;1638;1716;1739	True;True;False;False;True;True;True;True;True;True;True;True;True	136;262;436;437;664;898;989;1301;1444;1543;1703;1784;1785;1871;1896	208;209;395;638;639;640;948;1279;1401;1815;1999;2132;2327;2328;2437;2438;2439;2555;2586	333;334;573;877;878;879;880;1289;1703;1874;2396;2601;2779;3020;3021;3151;3152;3153;3154;3155;3156;3297;3337;3338	333;573;879;1289;1703;1874;2396;2601;2779;3021;3152;3297;3338	233	7;8	204	294;337
sp|P35527|K1C9_HUMAN;CON__P35527	sp|P35527|K1C9_HUMAN;CON__P35527	13;12	13;12	13;12	Keratin, type I cytoskeletal 9 ;	2	13	13	13	9	12	9	12	9	12	31.5	31.5	31.5	62.064	623	623;623	0	101.31	21.5	29.1	336760000	190130000	146620000	34			+	185	190;289;423;471;545;546;660;825;1206;1385;1468;1472;1657	True;True;True;True;True;True;True;True;True;True;True;True;True	204;308;461;515;600;601;723;724;905;1329;1330;1516;1517;1607;1611;1806	311;457;458;667;738;739;859;860;861;862;863;864;865;866;867;1021;1022;1023;1286;1849;1850;1851;1852;2099;2100;2211;2212;2217;2466	468;469;655;656;657;912;1010;1011;1012;1013;1014;1188;1189;1190;1191;1192;1193;1194;1195;1196;1197;1198;1377;1378;1379;1712;1713;2434;2435;2436;2437;2730;2731;2874;2875;2881;3187;3188	468;656;912;1012;1194;1197;1377;1712;2437;2731;2875;2881;3187	60	72;73	258	157;245
sp|P06396|GELS_HUMAN	sp|P06396|GELS_HUMAN	9	9	4	Gelsolin	1	9	9	4	3	8	3	8	1	3	16.5	16.5	10.6	85.696	782	782	0	67.472	5.9	13.7	1658100000	8164300	1649900000	19				121	40;116;275;572;1442;1653;1672;1732;1733	True;True;True;True;True;True;True;True;True	43;44;127;292;629;1580;1800;1801;1802;1821;1822;1823;1887;1888	83;84;85;86;194;430;905;906;2178;2459;2460;2461;2462;2484;2485;2486;2576;2577	172;173;174;175;176;315;620;621;622;623;1238;1239;2831;2832;2833;2834;3178;3179;3180;3181;3182;3183;3208;3209;3210;3325;3326;3327	173;315;621;1239;2834;3183;3210;3326;3327	11;12;47	57;58;59	305;589;591	310;433;439
sp|P21333|FLNA_HUMAN	sp|P21333|FLNA_HUMAN	9	9	9	Filamin-A	1	9	9	9	9	0	9	0	9	0	6.5	6.5	6.5	280.74	2647	2647	0	60.524	6.5	0	127990000	127990000	0	13				161	129;163;439;495;1270;1354;1451;1562;1768	True;True;True;True;True;True;True;True;True	143;177;478;543;1395;1483;1589;1706;1928	221;265;266;689;778;1932;2055;2191;2331;2630	348;403;404;405;941;1063;1064;2529;2678;2853;3024;3398;3399	348;404;941;1064;2529;2678;2853;3024;3398
sp|P68133|ACTS_HUMAN;sp|P68032|ACTC_HUMAN;sp|P63267|ACTH_HUMAN;sp|P62736|ACTA_HUMAN	sp|P68133|ACTS_HUMAN;sp|P68032|ACTC_HUMAN;sp|P63267|ACTH_HUMAN;sp|P62736|ACTA_HUMAN	9;9;8;8	1;1;1;1	1;1;1;1	Actin, alpha skeletal muscle ;Actin, alpha cardiac muscle 1 ;Actin, gamma-enteric smooth muscle ;Actin, aortic smooth muscle	4	9	1	1	9	5	1	0	1	0	26.8	4.2	4.2	42.051	377	377;377;376;377	0.0042553	5.8695	26.8	13	40781000	40781000	0	3				231	45;240;241;296;563;756;829;1400;1756	False;False;False;False;False;False;False;False;True	49;256;257;316;317;619;620;825;909;1534;1535;1915;1916	91;92;384;385;386;387;468;469;470;891;892;1170;1290;1291;2121;2122;2123;2614;2615	183;184;556;557;558;559;668;669;670;671;1222;1223;1224;1568;1717;1718;1719;1720;2763;2764;2765;2766;2767;2768;3376;3377;3378	183;557;559;671;1224;1568;1719;2767;3378	72	83;84;89	254	46;84;327
sp|P13645|K1C10_HUMAN;CON__P13645;CON__P02535-1;sp|Q7Z3Z0|K1C25_HUMAN;CON__Q7Z3Z0;sp|Q7Z3Y8|K1C27_HUMAN;CON__Q7Z3Y8;sp|Q7Z3Y7|K1C28_HUMAN;CON__Q148H6;sp|Q7Z3Y9|K1C26_HUMAN;CON__Q7Z3Y9;CON__Q7Z3Y7	sp|P13645|K1C10_HUMAN;CON__P13645	12;12;4;1;1;1;1;1;1;1;1;1	12;12;4;1;1;1;1;1;1;1;1;1	11;11;3;0;0;0;0;0;0;0;0;0	Keratin, type I cytoskeletal 10 ;	12	12	12	11	6	11	6	11	6	10	19.9	19.9	18.3	58.826	584	584;593;570;450;450;459;459;464;464;468;468;486	0	151.63	9.8	18.2	370820000	110870000	259950000	21			+	13	78;318;721;848;1093;1179;1237;1318;1330;1367;1368;1683	True;True;True;True;True;True;True;True;True;True;True;True	83;343;790;928;1205;1300;1362;1445;1457;1498;1499;1836	130;131;520;1125;1310;1311;1687;1814;1890;2000;2018;2019;2077;2078;2079;2080;2507	226;227;228;229;731;732;1518;1742;1743;2239;2395;2480;2481;2602;2621;2622;2707;2708;2709;2710;2711;3236	228;732;1518;1743;2239;2395;2480;2602;2622;2709;2710;3236		5;6		150;291
sp|Q9Y490|TLN1_HUMAN;sp|Q9Y4G6|TLN2_HUMAN	sp|Q9Y490|TLN1_HUMAN	9;2	9;2	9;2	Talin-1	2	9	9	9	9	0	9	0	9	0	4.9	4.9	4.9	269.76	2541	2541;2542	0	73.388	4.9	0	89599000	89599000	0	15				583	3;56;351;437;854;914;1117;1636;1648	True;True;True;True;True;True;True;True;True	3;60;385;476;934;1000;1230;1782;1795	23;103;577;686;1318;1413;1719;2435;2451	66;196;804;934;935;936;1752;1753;1889;1890;1891;1892;2278;3149;3170	66;196;804;936;1753;1890;2278;3149;3170
sp|P02751|FINC_HUMAN	sp|P02751|FINC_HUMAN	8	8	8	Fibronectin	1	8	8	8	8	4	8	4	8	4	4.2	4.2	4.2	262.62	2386	2386	0	74.071	4.2	2.8	531320000	456090000	75234000	18				106	291;425;574;627;748;1404;1449;1706	True;True;True;True;True;True;True;True	310;311;463;631;685;817;1539;1587;1861	460;461;462;463;669;908;909;971;1160;1161;2127;2128;2188;2542	659;660;661;662;663;914;1241;1242;1317;1556;1557;1558;2772;2773;2774;2775;2849;3284	659;914;1241;1317;1558;2773;2849;3284		49		1783
sp|P06576|ATPB_HUMAN	sp|P06576|ATPB_HUMAN	8	8	8	ATP synthase subunit beta, mitochondrial	1	8	8	8	7	6	7	6	7	6	24	24	24	56.559	529	529	0	52.694	20.4	17.8	668250000	625770000	42478000	15				122	55;405;427;682;687;706;968;1455	True;True;True;True;True;True;True;True	59;440;465;748;749;754;774;1062;1593	102;643;671;672;1057;1058;1059;1064;1065;1100;1101;1496;1497;2195;2196	195;883;916;917;1427;1428;1429;1434;1435;1485;1486;2002;2003;2857;2858	195;883;916;1429;1435;1485;2003;2857		60		408
sp|P0C0L4|CO4A_HUMAN;sp|P0C0L5|CO4B_HUMAN	sp|P0C0L4|CO4A_HUMAN;sp|P0C0L5|CO4B_HUMAN	8;7	8;7	7;6	Complement C4-A ;Complement C4-B	2	8	8	7	7	3	7	3	6	3	5.3	5.3	4.5	192.78	1744	1744;1744	0	54.596	4.8	1.9	1363200000	1220000000	143210000	23				136	108;127;185;1577;1633;1734;1740;1741	True;True;True;True;True;True;True;True	119;141;199;1722;1779;1889;1897;1898	186;219;305;306;2354;2432;2578;2587;2588;2589;2590;2591;2592	307;346;460;461;462;3051;3144;3145;3328;3339;3340;3341;3342;3343;3344;3345;3346;3347;3348;3349;3350;3351;3352;3353	307;346;460;3051;3145;3328;3340;3351	230		277
sp|P12814|ACTN1_HUMAN	sp|P12814|ACTN1_HUMAN	8	8	6	Alpha-actinin-1	1	8	8	6	8	2	8	2	6	2	12	12	9.4	103.06	892	892	0	52.451	12	2.5	485950000	482310000	3633800	12				145	131;481;597;770;815;1214;1255;1460	True;True;True;True;True;True;True;True	145;526;527;654;841;895;1338;1380;1599	223;753;754;755;936;1193;1275;1863;1913;1914;2203	350;1029;1030;1031;1276;1595;1698;2450;2505;2506;2507;2866	350;1030;1276;1595;1698;2450;2506;2866		63		748
sp|O43707|ACTN4_HUMAN	sp|O43707|ACTN4_HUMAN	7	5	5	Alpha-actinin-4	1	7	5	5	7	0	5	0	5	0	9.5	7	7	104.85	911	911	0	31.545	9.5	0	55288000	55288000	0	4				66	131;482;564;984;1254;1460;1621	False;True;True;True;True;False;True	145;528;621;1080;1379;1599;1767	223;756;893;1522;1912;2203;2418	350;1032;1225;2037;2504;2866;3129	350;1032;1225;2037;2504;2866;3129
sp|P54886|P5CS_HUMAN	sp|P54886|P5CS_HUMAN	7	7	7	Delta-1-pyrroline-5-carboxylate synthase	1	7	7	7	5	6	5	6	5	6	12.2	12.2	12.2	87.301	795	795	0	46.23	7.3	10.6	174500000	131700000	42802000	12				216	375;505;824;1010;1120;1207;1594	True;True;True;True;True;True;True	409;558;904;1107;1108;1233;1331;1739	607;806;807;1285;1554;1555;1556;1722;1723;1853;1854;2384	839;1122;1123;1711;2075;2076;2077;2281;2282;2438;2439;3090;3091	839;1123;1711;2076;2282;2439;3090		80		376
sp|P01023|A2MG_HUMAN;sp|P20742|PZP_HUMAN	sp|P01023|A2MG_HUMAN	6;2	6;2	5;1	Alpha-2-macroglobulin	2	6	6	5	6	3	6	3	5	2	4.9	4.9	4.3	163.29	1474	1474;1482	0	36.944	4.9	2.7	2808100000	2480500000	327560000	9				93	83;145;415;1235;1331;1722	True;True;True;True;True;True	88;159;451;1359;1360;1458;1877	138;242;243;656;1885;1886;1887;1888;2020;2563;2564	237;374;375;376;377;378;900;2472;2473;2474;2475;2476;2477;2478;2623;3307;3308	237;375;900;2477;2623;3308	45;266		1171;1252
sp|P11021|GRP78_HUMAN	sp|P11021|GRP78_HUMAN	6	6	5	78 kDa glucose-regulated protein	1	6	6	5	4	2	4	2	3	2	11.6	11.6	9.2	72.332	654	654	0	37.646	7.2	4.4	77066000	68822000	8244200	7				141	647;740;744;1144;1537;1699	True;True;True;True;True;True	708;809;813;1262;1680;1854	1001;1152;1156;1763;2300;2534	1355;1548;1552;2329;2330;2982;3276	1355;1548;1552;2330;2982;3276
sp|P25705|ATPA_HUMAN	sp|P25705|ATPA_HUMAN	6	6	6	ATP synthase subunit alpha, mitochondrial	1	6	6	6	5	3	5	3	5	3	13.9	13.9	13.9	59.75	553	553	0	43.34	12.1	6.9	320040000	301990000	18049000	14				164	149;666;1178;1450;1505;1690	True;True;True;True;True;True	163;730;1299;1588;1646;1844	248;1031;1032;1812;1813;2189;2190;2260;2521	384;1389;1390;1391;1392;2391;2392;2393;2394;2850;2851;2852;2934;3262	384;1392;2393;2851;2934;3262
sp|P01031|CO5_HUMAN	sp|P01031|CO5_HUMAN	5	5	4	Complement C5	1	5	5	4	2	5	2	5	2	4	3.3	3.3	2.6	188.3	1676	1676	0	33.7	1.4	3.3	199340000	67185000	132160000	11				95	84;317;704;1079;1701	True;True;True;True;True	89;342;772;1189;1856	139;140;141;519;1097;1098;1665;2536	238;239;240;241;242;730;1479;1480;1481;2206;3278	242;730;1481;2206;3278
sp|P25786|PSA1_HUMAN	sp|P25786|PSA1_HUMAN	5	5	5	Proteasome subunit alpha type-1	1	5	5	5	5	0	5	0	5	0	27.8	27.8	27.8	29.555	263	263	0	32.537	27.8	0	42635000	42635000	0	6				165	90;118;637;769;1148	True;True;True;True;True	95;129;697;840;1266	148;196;989;1192;1767	251;317;1341;1593;1594;2335	251;317;1341;1593;2335
sp|Q01082|SPTB2_HUMAN	sp|Q01082|SPTB2_HUMAN	5	5	5	Spectrin beta chain, non-erythrocytic 1	1	5	5	5	5	0	5	0	5	0	3	3	3	274.61	2364	2364	0	37.477	3	0	31393000	31393000	0	5				243	91;360;925;958;1497	True;True;True;True;True	96;394;1015;1051;1638	149;586;1434;1481;2250	252;816;1919;1981;2923	252;816;1919;1981;2923
sp|Q02218|ODO1_HUMAN	sp|Q02218|ODO1_HUMAN	5	5	5	2-oxoglutarate dehydrogenase, mitochondrial	1	5	5	5	5	0	5	0	5	0	7.1	7.1	7.1	115.93	1023	1023	0	30.11	7.1	0	122090000	122090000	0	7				244	216;1086;1107;1372;1454	True;True;True;True;True	231;1198;1219;1503;1592	346;1679;1704;2085;2194	512;2230;2231;2257;2258;2716;2856	512;2230;2257;2716;2856
sp|Q06033|ITIH3_HUMAN	sp|Q06033|ITIH3_HUMAN	5	5	2	Inter-alpha-trypsin inhibitor heavy chain H3	1	5	5	2	5	0	5	0	2	0	6.2	6.2	3.4	99.848	890	890	0	35.193	6.2	0	299660000	299660000	0	9				247	19;284;428;1677;1678	True;True;True;True;True	22;303;466;1829;1830	53;54;451;452;673;674;2493;2494	137;138;139;140;648;649;918;919;3217;3218	138;649;918;3217;3218
sp|Q12884|SEPR_HUMAN	sp|Q12884|SEPR_HUMAN	5	5	5	Prolyl endopeptidase FAP	1	5	5	5	0	5	0	5	0	5	8.6	8.6	8.6	87.711	760	760	0	36.033	0	8.6	70935000	0	70935000	7				252	664;791;826;868;1172	True;True;True;True;True	728;868;906;950;1292	1028;1029;1234;1287;1346;1798;1799	1386;1387;1655;1714;1799;2370;2371	1387;1655;1714;1799;2371
sp|O60462|NRP2_HUMAN	sp|O60462|NRP2_HUMAN	4	4	4	Neuropilin-2	1	4	4	4	4	0	4	0	4	0	5.8	5.8	5.8	104.86	931	931	0	27.786	5.8	0	124900000	124900000	0	5				71	464;582;1297;1675	True;True;True;True	507;639;1422;1826	730;918;1967;2489	1002;1253;1254;2567;3213	1002;1253;2567;3213
sp|P00488|F13A_HUMAN	sp|P00488|F13A_HUMAN	4	4	4	Coagulation factor XIII A chain	1	4	4	4	2	3	2	3	2	3	5.3	5.3	5.3	83.266	732	732	0	26.724	3.4	4.1	36385000	17811000	18573000	4				86	413;819;1352;1370	True;True;True;True	449;899;1481;1501	654;1280;2051;2052;2083	898;1704;2672;2673;2714	898;1704;2673;2714		44		500
sp|P00751|CFAB_HUMAN	sp|P00751|CFAB_HUMAN	4	4	4	Complement factor B	1	4	4	4	0	4	0	4	0	4	2.9	2.9	2.9	85.532	764	764	0	24.943	0	2.9	131510000	0	131510000	5				91	79;80;168;169	True;True;True;True	84;85;182;183	132;133;280;281	230;231;232;432;433	231;232;432;433
sp|P04075|ALDOA_HUMAN	sp|P04075|ALDOA_HUMAN	4	4	4	Fructose-bisphosphate aldolase A	1	4	4	4	0	4	0	4	0	4	16.5	16.5	16.5	39.42	364	364	0	25.466	0	16.5	27148000	0	27148000	5				111	477;527;628;1558	True;True;True;True	521;581;686;687;1702	748;836;972;973;2326	1024;1158;1318;1319;1320;3019	1024;1158;1320;3019		50		165
sp|P07355|ANXA2_HUMAN;sp|A6NMY6|AXA2L_HUMAN	sp|P07355|ANXA2_HUMAN;sp|A6NMY6|AXA2L_HUMAN	4;3	4;3	4;3	Annexin A2 ;Putative annexin A2-like protein	2	4	4	4	4	2	4	2	4	2	13	13	13	38.604	339	339;339	0	27.743	13	8	144030000	131010000	13023000	7				124	25;1423;1424;1488	True;True;True;True	28;1559;1560;1629	62;2149;2150;2151;2239;2240	148;2797;2798;2799;2800;2905;2906	148;2797;2800;2905
sp|P08238|HS90B_HUMAN;sp|P14625|ENPL_HUMAN	sp|P08238|HS90B_HUMAN	4;1	3;1	2;1	Heat shock protein HSP 90-beta	2	4	3	2	4	1	3	0	2	0	7.3	5.4	3.7	83.263	724	724;803	0	18.868	7.3	1.9	32531000	32531000	0	3				131	14;308;525;1477	True;True;False;True	16;332;579;1616	44;495;833;834;2222	126;699;1154;1155;1156;2886	126;699;1155;2886
sp|P19823|ITIH2_HUMAN	sp|P19823|ITIH2_HUMAN	4	4	2	Inter-alpha-trypsin inhibitor heavy chain H2	1	4	4	2	4	4	4	4	2	2	3.7	3.7	1.4	106.46	946	946	0	30.713	3.7	3.7	432430000	389840000	42590000	5				159	434;760;761;1660	True;True;True;True	472;473;829;830;831;1809	681;682;683;1175;1176;1177;1178;1179;2470;2471	927;928;929;930;931;1574;1575;1576;1577;1578;1579;3193;3194;3195	927;1574;1576;3193	13;53;276		479;480;491
sp|P35232|PHB_HUMAN	sp|P35232|PHB_HUMAN	4	4	4	Prohibitin	1	4	4	4	1	4	1	4	1	4	16.5	16.5	16.5	29.804	272	272	0	24.272	3.3	16.5	20854000	4159200	16695000	5				184	380;624;786;1245	True;True;True;True	414;682;863;1370	613;968;1228;1899;1900	845;1314;1649;2490;2491	845;1314;1649;2490
sp|P35580|MYH10_HUMAN	sp|P35580|MYH10_HUMAN	4	3	3	Myosin-10	1	4	3	3	0	4	0	3	0	3	2.7	1.8	1.8	229	1976	1976	0	21.831	0	2.7	9596100	0	9596100	4				187	304;535;1219;1499	True;True;True;False	327;590;1344;1640	489;849;1870;2252	691;692;1176;2457;2925;2926	691;1176;2457;2926
CON__Q2UVX4	CON__Q2UVX4	8	8	7		1	8	8	7	8	3	8	3	7	3	5.7	5.7	5.2	187.37	1662	1662	0	64.221	5.7	2.7	1832100000	1819100000	12979000	16			+	25	237;671;672;909;1169;1446;1591;1598	True;True;True;True;True;True;True;True	253;735;736;737;738;995;1289;1584;1736;1743	379;380;381;1038;1039;1040;1041;1042;1043;1044;1045;1408;1795;2183;2184;2380;2381;2390	551;552;553;1398;1399;1400;1401;1402;1403;1404;1405;1406;1407;1408;1409;1410;1411;1412;1413;1884;2367;2840;2841;2842;2843;2844;3085;3086;3087;3097;3098	553;1400;1413;1884;2367;2841;3085;3097	235	10	982	989
sp|P62805|H4_HUMAN;tr|Q6B828|Q6B828_CHLAE	sp|P62805|H4_HUMAN;tr|Q6B828|Q6B828_CHLAE	4;2	4;2	4;2	Histone H4 ;Histone H4 (Fragment)	2	4	4	4	4	3	4	3	4	3	38.8	38.8	38.8	11.367	103	103;43	0	28.999	38.8	31.1	552470000	463890000	88577000	8				227	171;728;1533;1579	True;True;True;True	185;797;1676;1724	283;284;1135;1136;2295;2296;2356	435;436;1528;1529;2976;2977;2978;3053	436;1529;2977;3053
sp|P63104|1433Z_HUMAN	sp|P63104|1433Z_HUMAN	4	4	4	14-3-3 protein zeta/delta	1	4	4	4	4	0	4	0	4	0	17.6	17.6	17.6	27.745	245	245	0	26.122	17.6	0	95435000	95435000	0	5				228	991;1397;1697;1737	True;True;True;True	1087;1531;1852;1892	1529;2118;2532;2581	2045;2759;2760;3274;3331	2045;2759;3274;3331		87		1
sp|P67936|TPM4_HUMAN;sp|P09493|TPM1_HUMAN;sp|P07951|TPM2_HUMAN;CON__Q3SX28;sp|P06753|TPM3_HUMAN	sp|P67936|TPM4_HUMAN	4;1;1;1;1	4;1;1;1;1	4;1;1;1;1	Tropomyosin alpha-4 chain	5	4	4	4	4	0	4	0	4	0	18.1	18.1	18.1	28.521	248	248;284;284;284;285	0	24.479	18.1	0	34228000	34228000	0	3				230	298;707;708;838	True;True;True;True	319;775;776;918	473;1102;1103;1300	674;1487;1488;1731	674;1487;1488;1731
sp|Q13813|SPTN1_HUMAN	sp|Q13813|SPTN1_HUMAN	4	4	4	Spectrin alpha chain, non-erythrocytic 1	1	4	4	4	3	1	3	1	3	1	1.7	1.7	1.7	284.54	2472	2472	0	23.981	1.3	0.4	23177000	21670000	1506800	4				258	257;1030;1371;1713	True;True;True;True	274;1132;1502;1868	407;1587;2084;2550	585;2113;2715;3292	585;2113;2715;3292
sp|Q16851|UGPA_HUMAN	sp|Q16851|UGPA_HUMAN	4	4	4	UTP--glucose-1-phosphate uridylyltransferase	1	4	4	4	0	4	0	4	0	4	11.8	11.8	11.8	56.94	508	508	0	25.518	0	11.8	63690000	0	63690000	3				272	493;718;1293;1541	True;True;True;True	541;787;1418;1685	776;1120;1961;2306	1061;1513;2560;2990	1061;1513;2560;2990
CON__Q3SX14	CON__Q3SX14	7	2	2		1	7	2	2	2	7	0	2	0	2	9.2	3.3	3.3	85.686	781	781	0	72.616	3.1	9.2	593840000	0	593840000	8			+	28	40;275;572;1417;1494;1732;1733	False;False;False;True;True;False;False	43;44;292;629;1552;1635;1887;1888	83;84;85;86;430;905;906;2142;2246;2576;2577	172;173;174;175;176;620;621;622;623;1238;1239;2790;2913;2914;2915;2916;2917;2918;2919;3325;3326;3327	173;621;1239;2790;2914;3326;3327	11;12		588;590
sp|O75874|IDHC_HUMAN	sp|O75874|IDHC_HUMAN	3	3	3	Isocitrate dehydrogenase [NADP] cytoplasmic	1	3	3	3	0	3	0	3	0	3	8.7	8.7	8.7	46.659	414	414	0	19.292	0	8.7	8939200	0	8939200	3				74	139;1282;1524	True;True;True	153;1407;1666	234;1947;2283	364;2546;2961	364;2546;2961
sp|P00450|CERU_HUMAN;CON__ENSEMBL:ENSBTAP00000031900	sp|P00450|CERU_HUMAN	3;1	3;1	3;1	Ceruloplasmin	2	3	3	3	3	1	3	1	3	1	2.1	2.1	2.1	122.2	1065	1065;1064	0	22.869	2.1	1	3990400	3990400	0	1				85	191;368;369	True;True;True	205;402;403	312;595;596;597	470;825;826;827;828	470;825;827	44		435
sp|P01024|CO3_HUMAN	sp|P01024|CO3_HUMAN	3	2	2	Complement C3	1	3	2	2	3	1	2	1	2	1	2.5	2	2	187.15	1663	1663	0	15.823	2.5	1.3	5960800	5960800	0	1				94	109;1169;1340	True;False;True	120;1289;1467;1468	187;1795;2031;2032;2033;2034;2035;2036	308;2367;2637;2638;2639;2640;2641;2642;2643;2644;2645;2646;2647;2648;2649;2650;2651;2652;2653;2654	308;2367;2650	267	45	340	338
sp|P02028|HBB_CHLAE;sp|P02042|HBD_HUMAN;tr|A1L003|A1L003_CHLAE;CON__P02070;sp|P69892|HBG2_HUMAN;sp|P69891|HBG1_HUMAN;sp|P02100|HBE_HUMAN;CON__Q3SX09	sp|P02028|HBB_CHLAE;sp|P02042|HBD_HUMAN	3;2;1;1;1;1;1;1	3;2;1;1;1;1;1;1	1;0;0;0;0;0;0;0	Hemoglobin subunit beta ;Hemoglobin subunit delta	8	3	3	1	0	3	0	3	0	1	23.3	23.3	8.2	15.927	146	146;147;67;145;147;147;147;201	0	19.263	0	23.3	98973000	0	98973000	3				99	272;907;1688	True;True;True	289;993;1842	425;1406;2517	608;1882;3258	608;1882;3258
sp|P02671|FIBA_HUMAN	sp|P02671|FIBA_HUMAN	3	3	3	Fibrinogen alpha chain	1	3	3	3	0	3	0	3	0	3	1.7	1.7	1.7	94.972	866	866	0	18.355	0	1.7	366090000	0	366090000	3				104	248;249;1220	True;True;True	265;266;1345	398;399;1871	576;577;2458	576;577;2458
sp|P02679|FIBG_HUMAN	sp|P02679|FIBG_HUMAN	3	3	3	Fibrinogen gamma chain	1	3	3	3	0	3	0	3	0	3	9.7	9.7	9.7	51.511	453	453	0	22.381	0	9.7	877940000	0	877940000	16				105	274;635;1592	True;True;True	291;695;1737	427;428;429;983;984;985;986;2382	610;611;612;613;614;615;616;617;618;619;1333;1334;1335;1336;1337;3088	617;1333;3088
sp|Q99878|H2A1J_HUMAN;sp|Q96KK5|H2A1H_HUMAN;sp|Q9BTM1|H2AJ_HUMAN;sp|Q16777|H2A2C_HUMAN;sp|Q93077|H2A1C_HUMAN;sp|Q7L7L0|H2A3_HUMAN;sp|Q6FI13|H2A2A_HUMAN;sp|P20671|H2A1D_HUMAN;sp|P0C0S8|H2A1_HUMAN;sp|P04908|H2A1B_HUMAN;sp|Q96QV6|H2A1A_HUMAN;sp|P16104|H2AX_HUMAN;sp|Q71UI9|H2AV_HUMAN;sp|P0C0S5|H2AZ_HUMAN;sp|Q8IUE6|H2A2B_HUMAN	sp|Q99878|H2A1J_HUMAN;sp|Q96KK5|H2A1H_HUMAN;sp|Q9BTM1|H2AJ_HUMAN;sp|Q16777|H2A2C_HUMAN;sp|Q93077|H2A1C_HUMAN;sp|Q7L7L0|H2A3_HUMAN;sp|Q6FI13|H2A2A_HUMAN;sp|P20671|H2A1D_HUMAN;sp|P0C0S8|H2A1_HUMAN;sp|P04908|H2A1B_HUMAN;sp|Q96QV6|H2A1A_HUMAN;sp|P16104|H2AX_HUMAN;sp|Q71UI9|H2AV_HUMAN;sp|P0C0S5|H2AZ_HUMAN	3;3;3;3;3;3;3;3;3;3;3;3;2;2;1	3;3;3;3;3;3;3;3;3;3;3;3;2;2;1	3;3;3;3;3;3;3;3;3;3;3;3;2;2;1	Histone H2A type 1-J ;Histone H2A type 1-H ;Histone H2A.J ;Histone H2A type 2-C ;Histone H2A type 1-C ;Histone H2A type 3 ;Histone H2A type 2-A ;Histone H2A type 1-D ;Histone H2A type 1 ;Histone H2A type 1-B/E ;Histone H2A type 1-A ;Histone H2AX ;Histone H	15	3	3	3	2	2	2	2	2	2	18	18	18	13.936	128	128;128;129;129;130;130;130;130;130;130;131;143;128;128;130	0	17.4	10.9	18	221590000	209390000	12201000	4				115	48;553;554	True;True;True	52;608;609	95;876;877;878	187;1207;1208;1209	187;1207;1209
sp|P05062|ALDOB_HUMAN	sp|P05062|ALDOB_HUMAN	3	3	3	Fructose-bisphosphate aldolase B	1	3	3	3	0	3	0	3	0	3	11.3	11.3	11.3	39.473	364	364	0	21.025	0	11.3	31494000	0	31494000	6				116	478;832;833	True;True;True	522;523;912;913	749;750;1294;1295	1025;1026;1723;1724;1725;1726	1025;1724;1725		54		40
sp|P07900|HS90A_HUMAN;sp|Q14568|HS902_HUMAN;sp|Q58FF8|H90B2_HUMAN	sp|P07900|HS90A_HUMAN	3;1;1	1;0;0	1;0;0	Heat shock protein HSP 90-alpha	3	3	1	1	3	1	1	0	1	0	5.6	2	2	84.659	732	732;343;381	0	29.182	5.6	1.9	9368400	9368400	0	1				127	14;525;1139	False;False;True	16;579;1257	44;833;834;1758	126;1154;1155;1156;2324	126;1155;2324
sp|P54652|HSP72_HUMAN;sp|P11142|HSP7C_HUMAN;sp|P34931|HS71L_HUMAN	sp|P54652|HSP72_HUMAN;sp|P11142|HSP7C_HUMAN;sp|P34931|HS71L_HUMAN	3;3;2	2;2;1	1;1;0	Heat shock-related 70 kDa protein 2 ;Heat shock cognate 71 kDa protein ;Heat shock 70 kDa protein 1-like	3	3	2	1	2	1	1	1	1	0	6.4	3.9	1.9	70.02	639	639;646;641	0	11.429	4.4	2	9805000	7577500	2227500	1				142	125;647;1520	True;False;True	139;708;1662	217;1001;2279	344;1355;2957	344;1355;2957
sp|P15169|CBPN_HUMAN	sp|P15169|CBPN_HUMAN	3	3	2	Carboxypeptidase N catalytic chain	1	3	3	2	3	0	3	0	2	0	8.5	8.5	6.3	52.286	458	458	0	19.329	8.5	0	169040000	169040000	0	3				152	1129;1418;1724	True;True;True	1245;1246;1247;1553;1879	1744;1745;1746;1747;2143;2567	2308;2309;2310;2311;2312;2791;3313;3314	2311;2791;3314	8;9		152;155
sp|P19827|ITIH1_HUMAN	sp|P19827|ITIH1_HUMAN	3	3	2	Inter-alpha-trypsin inhibitor heavy chain H1	1	3	3	2	3	2	3	2	2	1	2.5	2.5	1.4	101.39	911	911	0	32.793	2.5	2.4	111720000	60605000	51120000	9				160	474;1679;1680	True;True;True	518;1831;1832	744;745;2495;2496;2497;2498	1020;1021;3219;3220;3221;3222;3223;3224;3225	1020;3221;3225
sp|P05787|K2C8_HUMAN;CON__P05787;CON__H-INV:HIT000292931;CON__Q9H552;CON__REFSEQ:XP_092267	sp|P05787|K2C8_HUMAN;CON__P05787;CON__H-INV:HIT000292931	6;6;5;2;1	4;4;4;1;1	4;4;4;1;1	Keratin, type II cytoskeletal 8 ;;	5	6	4	4	3	5	2	4	2	4	14.3	11	11	53.704	483	483;483;443;499;213	0	30.097	6.4	12.4	43756000	17128000	26628000	6			+	10	132;400;794;843;938;1325	True;False;False;True;True;True	146;434;872;923;1030;1452	224;636;1241;1305;1453;1454;2008;2009	351;875;1662;1737;1945;1946;2610;2611	351;875;1662;1737;1946;2610
sp|P08779|K1C16_HUMAN;CON__P08779;CON__Q9Z2K1;CON__Q3ZAW8	sp|P08779|K1C16_HUMAN;CON__P08779	6;6;2;2	5;5;1;1	3;3;1;1	Keratin, type I cytoskeletal 16 ;	4	6	5	3	1	6	1	5	0	3	16.9	15	10.6	51.267	473	473;473;469;474	0	32.659	2.5	16.9	26419000	6122200	20297000	6			+	12	77;509;1429;1463;1624;1683	True;True;True;True;True;False	82;562;1565;1602;1770;1836	128;129;811;2158;2206;2421;2507	224;225;1128;2809;2869;3132;3236	225;1128;2809;2869;3132;3236		5		121
sp|P36957|ODO2_HUMAN	sp|P36957|ODO2_HUMAN	3	3	3	Dihydrolipoyllysine-residue succinyltransferase component of 2-oxoglutarate dehydrogenase complex, mitochondrial	1	3	3	3	3	1	3	1	3	1	6.4	6.4	6.4	48.755	453	453	0	21.567	6.4	2.6	31596000	28917000	2679000	5				191	1173;1492;1493	True;True;True	1293;1633;1634	1800;1801;2244;2245	2372;2373;2374;2911;2912	2374;2911;2912		76		338
sp|P05783|K1C18_HUMAN;CON__P05784;CON__H-INV:HIT000015463	sp|P05783|K1C18_HUMAN;CON__P05784	6;3;1	6;3;1	5;2;1	Keratin, type I cytoskeletal 18 ;	3	6	6	5	1	6	1	6	1	5	15.6	15.6	13.5	48.057	430	430;423;295	0	39.404	3	15.6	60888000	13114000	47774000	10			+	120	112;752;1197;1238;1531;1619	True;True;True;True;True;True	123;821;1320;1363;1673;1674;1765	190;1165;1837;1891;2291;2292;2293;2416	311;1563;2421;2482;2970;2971;2972;2973;2974;3125	311;1563;2421;2482;2974;3125		56		313
sp|P42704|LPPRC_HUMAN	sp|P42704|LPPRC_HUMAN	3	3	3	Leucine-rich PPR motif-containing protein, mitochondrial	1	3	3	3	3	0	3	0	3	0	2.7	2.7	2.7	157.9	1394	1394	0	17.774	2.7	0	42601000	42601000	0	2				200	41;997;1607	True;True;True	45;1093;1753	87;1535;2402	177;2052;3110	177;2052;3110
sp|P49411|EFTU_HUMAN	sp|P49411|EFTU_HUMAN	3	3	3	Elongation factor Tu, mitochondrial	1	3	3	3	2	3	2	3	2	3	8.6	8.6	8.6	49.541	452	452	0	19.502	5.1	8.6	59220000	53096000	6123500	5				207	24;484;1714	True;True;True	27;530;1869	60;61;760;2551;2552	146;147;1039;3293;3294	146;1039;3293
sp|P68871|HBB_HUMAN	sp|P68871|HBB_HUMAN	3	1	1	Hemoglobin subunit beta	1	3	1	1	0	3	0	1	0	1	21.1	6.1	6.1	15.998	147	147	0	6.5245	0	21.1	74414000	0	74414000	1				233	907;1277;1688	False;True;False	993;1402;1842	1406;1941;2517	1882;2539;3258	1882;2539;3258
sp|Q99623|PHB2_HUMAN	sp|Q99623|PHB2_HUMAN	3	3	3	Prohibitin-2	1	3	3	3	1	2	1	2	1	2	13.4	13.4	13.4	33.296	299	299	0	17.603	3.7	9.7	30614000	17950000	12664000	3				527	344;631;753	True;True;True	377;691;822	567;979;1166	794;1329;1564	794;1329;1564
sp|Q9HDC9|APMAP_HUMAN	sp|Q9HDC9|APMAP_HUMAN	3	3	3	Adipocyte plasma membrane-associated protein	1	3	3	3	1	3	1	3	1	3	8.9	8.9	8.9	46.48	416	416	0	20.307	3.4	8.9	7728500	0	7728500	2				552	853;1694;1763	True;True;True	933;1848;1849;1923	1317;2527;2528;2623	1751;3269;3270;3388	1751;3270;3388	191		126
sp|O00300|TR11B_HUMAN	sp|O00300|TR11B_HUMAN	2	2	2	Tumor necrosis factor receptor superfamily member 11B	1	2	2	2	2	0	2	0	2	0	9	9	9	46.026	401	401	0	11.231	9	0	0	0	0	0				53	161;978	True;True	175;1074	263;1513	401;2023;2024	401;2024	24;25;250;251;252		152;382;391;392;394
sp|O15078|CE290_HUMAN	sp|O15078|CE290_HUMAN	2	2	2	Centrosomal protein of 290 kDa	1	2	2	2	1	1	1	1	1	1	0.7	0.7	0.7	290.38	2479	2479	0	11.358	0.3	0.4	113540000	113540000	0	1				58	830;1236	True;True	910;1361	1292;1889	1721;2479	1721;2479	253;254		1425;1433
sp|P00367|DHE3_HUMAN	sp|P00367|DHE3_HUMAN	2	2	2	Glutamate dehydrogenase 1, mitochondrial	1	2	2	2	2	0	2	0	2	0	7	7	7	61.397	558	558	0	11.985	7	0	21723000	21723000	0	2				84	460;726	True;True	503;795	726;1132	997;1525	997;1525
sp|P00747|PLMN_HUMAN	sp|P00747|PLMN_HUMAN	2	2	2	Plasminogen	1	2	2	2	2	2	2	2	2	2	2.5	2.5	2.5	90.568	810	810	0	29.824	2.5	2.5	1206600000	542070000	664560000	6				90	258;950	True;True	275;1043	408;409;1470;1471	586;587;588;589;1968;1969	588;1968
sp|P03952|KLKB1_HUMAN	sp|P03952|KLKB1_HUMAN	2	2	2	Plasma kallikrein	1	2	2	2	0	2	0	2	0	2	1.7	1.7	1.7	71.369	638	638	0	13.208	0	1.7	90427000	0	90427000	4				110	299;451	True;True	320;491	474;703	675;676;957;958	675;958
sp|P12956|XRCC6_HUMAN	sp|P12956|XRCC6_HUMAN	2	2	2	X-ray repair cross-complementing protein 6	1	2	2	2	2	0	2	0	2	0	5.6	5.6	5.6	69.842	609	609	0	11.385	5.6	0	0	0	0	1				146	801;1038	True;True	881;1142	1254;1600	1676;2129	1676;2129	50;51	64	171;174	161
CON__P01030;CON__ENSEMBL:ENSBTAP00000007350	CON__P01030;CON__ENSEMBL:ENSBTAP00000007350	5;4	4;3	4;3	;	2	5	4	4	4	3	3	3	3	3	3.2	2.4	2.4	192.79	1741	1741;1742	0	26.872	3.2	2.1	663900000	551170000	112730000	13			+	3	390;391;473;899;1734	True;True;True;True;False	424;425;517;984;1889	625;626;627;741;742;743;1392;1393;1394;2578	860;861;862;863;864;865;1016;1017;1018;1019;1859;1860;1861;1862;3328	860;862;1019;1860;3328	230		276
sp|P02533|K1C14_HUMAN;CON__P02533;sp|Q04695|K1C17_HUMAN;CON__Q04695;CON__Q9QWL7;CON__Q6IFX2;CON__A2A4G1;sp|P19012|K1C15_HUMAN;CON__P19012;CON__ENSEMBL:ENSP00000377550;sp|P13646|K1C13_HUMAN;CON__P13646-1	sp|P02533|K1C14_HUMAN;CON__P02533;sp|Q04695|K1C17_HUMAN;CON__Q04695;CON__Q9QWL7	5;5;3;3;3;2;2;2;2;1;1;1	2;2;2;2;2;0;0;0;0;0;0;0	2;2;2;2;2;0;0;0;0;0;0;0	Keratin, type I cytoskeletal 14 ;;Keratin, type I cytoskeletal 17 ;;	12	5	2	2	1	5	0	2	0	2	10.4	4	4	51.561	472	472;472;432;432;433;452;456;456;456;420;458;458	0	14.159	2.5	10.4	8341000	0	8341000	3			+	5	77;352;1430;1624;1683	False;True;True;False;False	82;386;1566;1770;1836	128;129;578;2159;2421;2507	224;225;805;2810;2811;3132;3236	225;805;2811;3132;3236		5		119
sp|P13671|CO6_HUMAN	sp|P13671|CO6_HUMAN	2	2	2	Complement component C6	1	2	2	2	0	2	0	2	0	2	2.8	2.8	2.8	104.79	934	934	0	12.648	0	2.8	303540000	0	303540000	3				148	86;1157	True;True	91;1275;1276	143;144;1777;1778	245;246;247;2347;2348	247;2347	52		388
sp|P48741|HSP77_HUMAN;sp|P17066|HSP76_HUMAN;sp|Q28222|HSP71_CHLAE;sp|P0DMV9|HS71B_HUMAN;sp|P0DMV8|HS71A_HUMAN	sp|P48741|HSP77_HUMAN;sp|P17066|HSP76_HUMAN;sp|Q28222|HSP71_CHLAE;sp|P0DMV9|HS71B_HUMAN;sp|P0DMV8|HS71A_HUMAN	2;2;1;1;1	1;1;0;0;0	1;1;0;0;0	Putative heat shock 70 kDa protein 7 ;Heat shock 70 kDa protein 6 ;Heat shock 70 kDa protein 1 ;Heat shock 70 kDa protein 1B ;Heat shock 70 kDa protein 1A	5	2	1	1	1	2	1	1	1	1	6.5	3	3	40.244	367	367;643;638;641;641	0	7.0084	3	6.5	18539000	12824000	5714700	2				156	1520;1567	False;True	1662;1711	2279;2337;2338	2957;3031;3032	2957;3031
sp|P25788|PSA3_HUMAN	sp|P25788|PSA3_HUMAN	2	2	2	Proteasome subunit alpha type-3	1	2	2	2	2	0	2	0	2	0	11	11	11	28.433	255	255	0	21.798	11	0	9377100	9377100	0	3				166	340;1321	True;True	372;373;1448	561;562;2003	788;789;2605	789;2605		66		255
tr|D0EM48|D0EM48_CHLAE;sp|P27169|PON1_HUMAN	tr|D0EM48|D0EM48_CHLAE;sp|P27169|PON1_HUMAN	2;2	2;2	2;2	Paraoxonase 1 ;Serum paraoxonase/arylesterase 1	2	2	2	2	2	2	2	2	2	2	8.5	8.5	8.5	39.8	355	355;355	0	31.217	8.5	8.5	123040000	114060000	8982900	4				169	1687;1773	True;True	1840;1841;1933	2512;2513;2514;2515;2516;2635;2636;2637	3246;3247;3248;3249;3250;3251;3252;3253;3254;3255;3256;3257;3404;3405;3406;3407	3247;3407	54		224
sp|P28066|PSA5_HUMAN	sp|P28066|PSA5_HUMAN	2	2	2	Proteasome subunit alpha type-5	1	2	2	2	2	0	2	0	2	0	12.9	12.9	12.9	26.411	241	241	0	24.334	12.9	0	29772000	29772000	0	2				173	59;852	True;True	63;932	106;1316	199;1750	199;1750
sp|P31946|1433B_HUMAN	sp|P31946|1433B_HUMAN	2	2	2	14-3-3 protein beta/alpha	1	2	2	2	2	0	2	0	2	0	10.2	10.2	10.2	28.082	246	246	0	12.08	10.2	0	6973800	6973800	0	1				182	155;1746	True;True	169;1903	255;2597	391;3358	391;3358
sp|P35222|CTNB1_HUMAN	sp|P35222|CTNB1_HUMAN	2	2	2	Catenin beta-1	1	2	2	2	1	2	1	2	1	2	3.1	3.1	3.1	85.496	781	781	0	13.899	1.5	3.1	5590000	2618100	2972000	3				183	562;1482	True;True	618;1622;1623	890;2228;2229	1221;2893;2894	1221;2893		71		202
sp|P36542|ATPG_HUMAN	sp|P36542|ATPG_HUMAN	2	2	2	ATP synthase subunit gamma, mitochondrial	1	2	2	2	2	0	2	0	2	0	7	7	7	32.996	298	298	0	15.63	7	0	26517000	26517000	0	2				189	759;1042	True;True	828;1146	1174;1605	1573;2134	1573;2134
sp|P40926|MDHM_HUMAN	sp|P40926|MDHM_HUMAN	2	2	2	Malate dehydrogenase, mitochondrial	1	2	2	2	2	0	2	0	2	0	7.4	7.4	7.4	35.503	338	338	0	13.41	7.4	0	33021000	33021000	0	5				197	618;1555	True;True	676;1699	962;2323	1306;1307;3014;3015;3016	1306;3014
sp|P60900|PSA6_HUMAN	sp|P60900|PSA6_HUMAN	2	2	2	Proteasome subunit alpha type-6	1	2	2	2	2	0	2	0	2	0	11.4	11.4	11.4	27.399	246	246	0	11.741	11.4	0	22346000	22346000	0	2				221	549;680	True;True	604;746	870;1055	1201;1425	1201;1425
sp|Q9BQE3|TBA1C_HUMAN;sp|Q71U36|TBA1A_HUMAN;sp|P68363|TBA1B_HUMAN;sp|A6NHL2|TBAL3_HUMAN;sp|P68366|TBA4A_HUMAN;sp|Q9NY65|TBA8_HUMAN;sp|Q13748|TBA3C_HUMAN	sp|Q9BQE3|TBA1C_HUMAN;sp|Q71U36|TBA1A_HUMAN;sp|P68363|TBA1B_HUMAN;sp|A6NHL2|TBAL3_HUMAN;sp|P68366|TBA4A_HUMAN;sp|Q9NY65|TBA8_HUMAN;sp|Q13748|TBA3C_HUMAN	2;2;2;1;1;1;1	2;2;2;1;1;1;1	2;2;2;1;1;1;1	Tubulin alpha-1C chain ;Tubulin alpha-1A chain ;Tubulin alpha-1B chain ;Tubulin alpha chain-like 3 ;Tubulin alpha-4A chain ;Tubulin alpha-8 chain ;Tubulin alpha-3C/D chain	7	2	2	2	1	1	1	1	1	1	5.3	5.3	5.3	49.895	449	449;451;451;446;448;449;450	0	11.673	2	3.3	7138700	2441100	4697600	2				232	150;260	True;True	164;277	249;411	385;591	385;591
sp|Q00610|CLH1_HUMAN	sp|Q00610|CLH1_HUMAN	2	2	2	Clathrin heavy chain 1	1	2	2	2	2	0	2	0	2	0	1.7	1.7	1.7	191.61	1675	1675	0	18.238	1.7	0	15525000	15525000	0	2				242	1134;1506	True;True	1252;1647	1752;2261	2317;2935	2317;2935
sp|Q07954|LRP1_HUMAN	sp|Q07954|LRP1_HUMAN	2	2	2	Prolow-density lipoprotein receptor-related protein 1	1	2	2	2	2	0	2	0	2	0	0.6	0.6	0.6	504.6	4544	4544	0	12.802	0.6	0	6229600	6229600	0	2				249	5;1049	True;True	5;1155	25;1617	68;2150;2151	68;2150
sp|Q12931|TRAP1_HUMAN	sp|Q12931|TRAP1_HUMAN	2	2	2	Heat shock protein 75 kDa, mitochondrial	1	2	2	2	2	0	2	0	2	0	4.3	4.3	4.3	80.109	704	704	0	12.021	4.3	0	33143000	33143000	0	2				253	114;835	True;True	125;915	192;1297	313;1728	313;1728
sp|Q13093|PAFA_HUMAN	sp|Q13093|PAFA_HUMAN	2	2	2	Platelet-activating factor acetylhydrolase	1	2	2	2	2	0	2	0	2	0	8.6	8.6	8.6	50.077	441	441	0	13.314	8.6	0	12777000	12777000	0	3				254	513;587	True;True	566;644	816;923	1133;1259;1260	1133;1260
sp|Q15075|EEA1_HUMAN	sp|Q15075|EEA1_HUMAN	2	2	2	Early endosome antigen 1	1	2	2	2	1	1	1	1	1	1	1.5	1.5	1.5	162.46	1411	1411	0	12.599	0.7	0.8	0	0	0	0				264	717;1146	True;True	786;1264	1119;1765	1512;2332;2333	1512;2333	85;300;301		526;1192;1193
CON__P00761	CON__P00761	4	4	4		1	4	4	4	4	4	4	4	4	4	25.1	25.1	25.1	24.409	231	231	0	44.816	25.1	25.1	3376800000	866980000	2509900000	6			+	2	657;860;949;1552	True;True;True;True	718;719;720;941;942;1041;1042;1696	1012;1013;1014;1015;1016;1017;1327;1328;1329;1330;1331;1332;1333;1334;1335;1336;1337;1467;1468;1469;2318;2319	1367;1368;1369;1370;1371;1372;1373;1763;1764;1765;1766;1767;1768;1769;1770;1771;1772;1773;1774;1775;1776;1777;1778;1779;1780;1781;1782;1783;1784;1785;1786;1787;1788;1789;1790;1965;1966;1967;3004;3005;3006;3007;3008;3009	1368;1774;1966;3008	0;1;2;3;4;5;6;229	4	62;69;71;74;83;85;87;105	94
sp|P48668|K2C6C_HUMAN;sp|P04259|K2C6B_HUMAN;sp|P02538|K2C6A_HUMAN;CON__P48668;CON__P04259;CON__P02538	sp|P48668|K2C6C_HUMAN;sp|P04259|K2C6B_HUMAN;sp|P02538|K2C6A_HUMAN;CON__P48668;CON__P04259;CON__P02538	4;4;4;4;4;4	1;1;1;1;1;1	1;1;1;1;1;1	Keratin, type II cytoskeletal 6C ;Keratin, type II cytoskeletal 6B ;Keratin, type II cytoskeletal 6A ;;;	6	4	1	1	1	4	0	1	0	1	6.9	2.1	2.1	60.024	564	564;564;564;564;564;564	0	8.0883	1.6	6.9	2574700	0	2574700	1			+	6	21;123;400;818	True;False;False;False	24;136;434;898	56;208;209;636;1279	142;333;334;875;1703	142;333;875;1703
CON__Q0V8M9	CON__Q0V8M9	4	1	1		1	4	1	1	4	0	1	0	1	0	3.9	1.1	1.1	99.536	891	891	0	6.2293	3.9	0	454750000	454750000	0	1			+	17	428;809;1677;1678	False;True;False;False	466;889;1829;1830	673;674;1267;2493;2494	918;919;1690;3217;3218	918;1690;3217;3218
CON__Q922U2;CON__Q5XQN5;CON__Q8BGZ7;CON__P50446	CON__Q922U2;CON__Q5XQN5;CON__Q8BGZ7;CON__P50446	4;4;3;3	1;1;0;0	0;0;0;0	;;;	4	4	1	0	2	4	1	1	0	0	6.9	1.7	0	61.766	580	580;601;551;553	0.0043011	5.8732	3.8	6.9	11260000	3964500	7295300	2			+	30	400;818;1324;1715	False;False;False;True	434;898;1451;1870	636;1279;2006;2007;2553;2554	875;1703;2608;2609;3295;3296	875;1703;2609;3295
CON__Q9TRI1	CON__Q9TRI1	4	2	2		1	4	2	2	3	3	1	1	1	1	4	1.7	1.7	106.19	946	946	0	11.499	3.2	3.2	105120000	76834000	28289000	2			+	32	434;534;1070;1660	False;True;True;False	472;473;589;1180;1809	681;682;683;848;1655;2470;2471	927;928;929;930;931;1175;2195;3193;3194;3195	927;1175;2195;3193	13		491
sp|Q15084|PDIA6_HUMAN	sp|Q15084|PDIA6_HUMAN	2	2	2	Protein disulfide-isomerase A6	1	2	2	2	1	2	1	2	1	2	5.7	5.7	5.7	48.121	440	440	0	12.901	3.4	5.7	18108000	13506000	4601800	3				265	808;1153	True;True	888;1271	1265;1266;1773	1688;1689;2342	1689;2342
sp|Q15149|PLEC_HUMAN	sp|Q15149|PLEC_HUMAN	2	2	2	Plectin	1	2	2	2	1	1	1	1	1	1	0.7	0.7	0.7	531.78	4684	4684	0	12.727	0.4	0.3	1795300	0	1795300	1				266	1257;1366	True;True	1382;1497	1916;2076	2509;2706	2509;2706	302		160
sp|Q15166|PON3_HUMAN	sp|Q15166|PON3_HUMAN	2	2	2	Serum paraoxonase/lactonase 3	1	2	2	2	2	0	2	0	2	0	8.2	8.2	8.2	39.607	354	354	0	11.522	8.2	0	127070000	127070000	0	2				267	902;1388	True;True	988;1522	1400;2107	1873;2742	1873;2742
sp|Q16643|DREB_HUMAN	sp|Q16643|DREB_HUMAN	2	2	2	Drebrin	1	2	2	2	2	0	2	0	2	0	4.5	4.5	4.5	71.428	649	649	0	13.096	4.5	0	7742800	7742800	0	2				270	1000;1356	True;True	1096;1485	1538;2058	2055;2681	2055;2681
sp|Q5JRX3|PREP_HUMAN	sp|Q5JRX3|PREP_HUMAN	2	2	2	Presequence protease, mitochondrial	1	2	2	2	2	0	2	0	2	0	3	3	3	117.41	1037	1037	0	13.718	3	0	8988100	8988100	0	3				286	263;1478	True;True	280;1617	415;2223	596;2887;2888	596;2888
sp|Q8WZ42|TITIN_HUMAN	sp|Q8WZ42|TITIN_HUMAN	2	2	1	Titin	1	2	2	1	1	0	1	0	1	0	0.1	0.1	0	3816	34350	34350	0	9.7336	0	0	0	0	0	1				508	177;1224	True;True	191	292	444	444
sp|Q96IY4|CBPB2_HUMAN	sp|Q96IY4|CBPB2_HUMAN	2	2	2	Carboxypeptidase B2	1	2	2	2	0	2	0	2	0	2	5.7	5.7	5.7	48.424	423	423	0	12.126	0	5.7	85816000	0	85816000	5				521	1316;1761	True;True	1443;1921	1995;1996;1997;1998;2621	2597;2598;2599;2600;3386	2598;3386
sp|Q99435|NELL2_HUMAN	sp|Q99435|NELL2_HUMAN	2	2	2	Protein kinase C-binding protein NELL2	1	2	2	2	2	0	2	0	2	0	2.8	2.8	2.8	91.346	816	816	0	11.645	2.8	0	55137000	55137000	0	2				526	36;1742	True;True	39;1899	78;2593	166;3354	166;3354
sp|Q9H1B5|XYLT2_HUMAN	sp|Q9H1B5|XYLT2_HUMAN	2	2	2	Xylosyltransferase 2	1	2	2	2	2	0	2	0	2	0	1	1	1	96.766	865	865	0	11.638	1	0	960860000	960860000	0	2				543	1046;1551	True;True	1151;1695	1612;2317	2145;3003	2145;3003
sp|Q9MZE0|C1QBP_CHLAE;sp|Q07021|C1QBP_HUMAN	sp|Q9MZE0|C1QBP_CHLAE;sp|Q07021|C1QBP_HUMAN	2;1	2;1	2;1	Complement component 1 Q subcomponent-binding protein, mitochondrial ;Complement component 1 Q subcomponent-binding protein, mitochondrial	2	2	2	2	2	1	2	1	2	1	9.9	9.9	9.9	31.416	282	282;282	0	12.645	9.9	5.3	5054900	5054900	0	1				553	359;1037	True;True	393;1140;1141	585;1598;1599	815;2127;2128	815;2127	192		114
sp|Q9UBX5|FBLN5_HUMAN	sp|Q9UBX5|FBLN5_HUMAN	2	2	2	Fibulin-5	1	2	2	2	2	0	2	0	2	0	5.6	5.6	5.6	50.18	448	448	0	14.834	5.6	0	69262000	69262000	0	4				570	1394;1755	True;True	1528;1914	2115;2613	2754;2755;2756;3375	2754;3375
sp|O85754|CH60_RICTY	sp|O85754|CH60_RICTY	46	46	46	60 kDa chaperonin	1	46	46	46	46	31	46	31	46	31	72.7	72.7	72.7	59.014	550	550	0	323.31	72.7	53.6	70716000000	68159000000	2556400000	194				78	2;9;95;99;100;124;229;276;278;279;331;332;333;335;452;453;469;498;499;532;698;699;766;767;773;784;785;887;888;942;960;961;1045;1056;1057;1083;1175;1360;1361;1362;1416;1565;1571;1583;1584;1682	True;True;True;True;True;True;True;True;True;True;True;True;True;True;True;True;True;True;True;True;True;True;True;True;True;True;True;True;True;True;True;True;True;True;True;True;True;True;True;True;True;True;True;True;True;True	2;10;11;100;101;105;106;107;108;109;137;138;245;293;294;295;297;298;357;358;359;360;361;362;365;366;492;493;494;495;496;512;513;548;549;550;551;552;586;587;765;766;767;836;837;838;845;858;859;860;861;862;971;972;973;1034;1053;1054;1055;1150;1164;1165;1166;1167;1193;1295;1489;1490;1491;1492;1551;1709;1715;1728;1729;1834;1835	2;3;4;5;6;7;8;9;10;11;12;13;14;15;16;17;18;19;20;21;22;30;31;32;33;34;35;36;37;38;153;154;155;156;157;158;159;160;165;166;167;168;169;170;171;172;173;174;210;211;212;213;214;215;216;363;364;365;431;432;433;434;435;436;437;438;440;441;442;536;537;538;539;540;541;542;543;544;545;546;550;551;552;553;704;705;706;707;708;709;710;711;712;713;714;715;716;735;736;783;784;785;786;787;788;789;790;791;792;7…	2;3;4;5;6;7;8;9;10;11;12;13;14;15;16;17;18;19;20;21;22;23;24;25;26;27;28;29;30;31;32;33;34;35;36;37;38;39;40;41;42;43;44;45;46;47;48;49;50;51;52;53;54;55;56;57;58;59;60;61;62;63;64;65;74;75;76;77;78;79;80;81;82;83;84;85;86;87;88;89;90;91;92;93;94;95;96;97;98;99;100;101;102;103;104;105;106;107;108;109;110;111;112;113;114;115;116;117;257;258;259;260;261;262;263;264;265;266;267;268;269;270;271;272;2…	5;113;270;288;292;336;536;630;635;637;753;758;768;777;965;978;1007;1072;1086;1167;1452;1467;1589;1591;1607;1626;1637;1835;1840;1950;1988;1990;2144;2168;2177;2212;2377;2689;2694;2696;2788;3029;3036;3066;3068;3230	34;35;36;37;38;39;40;41;42;43;260;261	28;29;30;31;32;33;34;35;36;37;38;39;40	104;125;139;153;207;313;329;336;352;424;457;461	16;114;120;166;288;289;307;484;489;539;542;545;548
sp|Q68XM7|RPOC_RICTY	sp|Q68XM7|RPOC_RICTY	33	33	33	DNA-directed RNA polymerase subunit beta	1	33	33	33	30	14	30	14	30	14	27.8	27.8	27.8	153.4	1372	1372	0	251.17	27	12.3	2461400000	2390000000	71357000	42				428	186;246;286;377;378;438;454;455;588;598;643;689;691;715;733;779;812;905;911;1014;1015;1047;1182;1183;1226;1294;1383;1393;1409;1546;1575;1628;1642	True;True;True;True;True;True;True;True;True;True;True;True;True;True;True;True;True;True;True;True;True;True;True;True;True;True;True;True;True;True;True;True;True	200;263;305;411;412;477;497;498;645;655;703;756;758;783;784;802;852;892;991;997;1112;1113;1114;1115;1152;1153;1304;1305;1350;1419;1514;1527;1544;1690;1720;1774;1789	307;396;454;609;610;611;687;688;717;718;719;720;924;925;937;938;995;1067;1068;1070;1113;1114;1115;1116;1117;1141;1209;1272;1403;1410;1560;1561;1562;1563;1564;1613;1614;1615;1820;1821;1876;1962;1963;2097;2113;2114;2133;2311;2352;2425;2445	463;574;651;652;841;842;843;937;938;939;940;988;989;990;991;1261;1262;1263;1277;1278;1347;1438;1439;1440;1442;1504;1505;1506;1507;1508;1509;1510;1535;1620;1695;1876;1886;2081;2082;2083;2084;2085;2086;2087;2146;2147;2148;2402;2403;2463;2561;2562;2728;2752;2753;2780;2995;3049;3136;3163	463;574;652;842;843;938;988;990;1262;1277;1347;1438;1442;1508;1535;1620;1695;1876;1886;2084;2087;2148;2402;2403;2463;2561;2728;2752;2780;2995;3049;3136;3163	120;121;329	143	309;1072;1085	561
sp|Q68XI2|DNAK_RICTY	sp|Q68XI2|DNAK_RICTY	32	32	32	Chaperone protein DnaK	1	32	32	32	31	17	31	17	31	17	56.8	56.8	56.8	68.318	627	627	0	323.31	55.2	35.9	9343800000	9088200000	255620000	69				416	16;17;26;120;121;164;225;234;316;363;364;443;580;629;648;674;777;892;948;1006;1051;1273;1274;1365;1387;1486;1519;1604;1681;1685;1689;1765	True;True;True;True;True;True;True;True;True;True;True;True;True;True;True;True;True;True;True;True;True;True;True;True;True;True;True;True;True;True;True;True	18;19;20;29;132;133;134;178;241;250;341;397;398;482;637;688;709;740;850;977;1040;1102;1103;1158;1159;1398;1399;1495;1496;1520;1521;1627;1660;1661;1749;1833;1838;1843;1925	47;48;49;50;51;63;64;65;66;200;201;202;203;204;205;206;267;268;269;270;271;359;371;372;373;374;517;518;589;590;591;693;915;916;974;1002;1003;1048;1049;1207;1384;1466;1546;1547;1548;1549;1550;1622;1623;1935;1936;1937;2071;2072;2073;2074;2075;2104;2105;2106;2237;2276;2277;2278;2397;2398;2499;2509;2518;2519;2520;2625	129;130;131;132;133;134;149;150;151;152;321;322;323;324;325;326;327;328;329;330;331;406;407;408;409;410;411;412;413;414;415;416;417;527;542;543;544;545;726;727;728;729;819;820;821;945;1249;1250;1251;1321;1356;1357;1358;1416;1417;1418;1615;1616;1617;1618;1849;1850;1851;1964;2066;2067;2068;2069;2070;2156;2157;2532;2533;2534;2700;2701;2702;2703;2704;2705;2736;2737;2738;2739;2740;2741;2903;2952;2953;…	130;134;149;323;328;406;527;544;726;819;821;945;1251;1321;1357;1418;1616;1850;1964;2070;2156;2532;2534;2701;2737;2903;2955;3105;3227;3238;3261;3391	112;113;114;115;116;117;326	136	44;97;216;426;427;531;609	122
sp|P77941|RPOB_RICTY	sp|P77941|RPOB_RICTY	27	27	27	DNA-directed RNA polymerase subunit beta	1	27	27	27	26	12	26	12	26	12	25.9	25.9	25.9	154.65	1374	1374	0	213.13	25.1	12.3	1645500000	1543000000	102570000	47				234	194;219;232;475;476;528;551;751;796;810;934;946;957;1036;1069;1081;1091;1177;1213;1309;1335;1355;1392;1428;1617;1618;1658	True;True;True;True;True;True;True;True;True;True;True;True;True;True;True;True;True;True;True;True;True;True;True;True;True;True;True	208;234;248;519;520;582;606;820;875;876;890;1026;1038;1050;1139;1179;1191;1203;1298;1337;1434;1462;1484;1526;1564;1763;1764;1807	317;351;352;368;369;746;747;837;872;873;874;1164;1246;1247;1248;1268;1269;1448;1449;1463;1464;1479;1480;1596;1597;1654;1667;1668;1685;1811;1862;1980;2025;2056;2057;2111;2112;2156;2157;2414;2415;2467	476;519;520;539;540;1022;1023;1159;1203;1204;1205;1562;1668;1669;1670;1691;1692;1938;1939;1940;1941;1960;1961;1962;1979;1980;2125;2126;2194;2208;2209;2237;2390;2449;2581;2582;2628;2629;2679;2680;2747;2748;2749;2750;2751;2806;2807;2808;3122;3123;3124;3189	476;520;540;1022;1023;1159;1205;1562;1668;1691;1939;1960;1979;2125;2194;2209;2237;2390;2449;2582;2629;2680;2749;2807;3123;3124;3189	77		808
sp|Q9AJ63|SCA4_RICTY	sp|Q9AJ63|SCA4_RICTY	24	24	24	Antigenic heat-stable 120 kDa protein	1	24	24	24	24	6	24	6	24	6	26.7	26.7	26.7	113.83	1019	1019	0	167.58	26.7	6.7	1938600000	1904800000	33792000	34				531	28;37;98;147;236;253;295;309;357;430;523;639;931;1073;1074;1112;1170;1289;1290;1320;1441;1491;1547;1625	True;True;True;True;True;True;True;True;True;True;True;True;True;True;True;True;True;True;True;True;True;True;True;True	31;40;104;161;252;270;315;333;334;391;468;576;699;1022;1183;1184;1224;1290;1414;1415;1447;1579;1632;1691;1771	68;79;80;163;164;245;246;377;378;403;467;496;497;498;583;676;829;991;1444;1659;1660;1710;1711;1796;1956;1957;1958;2002;2177;2243;2312;2422	154;167;168;169;276;277;278;380;381;382;549;550;581;667;700;701;702;703;704;705;810;811;812;813;922;1150;1343;1932;1933;2200;2201;2265;2266;2368;2555;2556;2557;2604;2830;2910;2996;3133	154;167;276;381;550;581;667;704;812;922;1150;1343;1932;2200;2201;2266;2368;2555;2556;2604;2830;2910;2996;3133	175		740
sp|Q8KT95|EFTU_RICTY	sp|Q8KT95|EFTU_RICTY	15	15	15	Elongation factor Tu	1	15	15	15	14	11	14	11	14	11	48.7	48.7	48.7	42.981	394	394	0	159.14	46.4	36.8	5631300000	5441200000	190100000	30				488	66;137;138;141;485;792;883;1126;1227;1515;1516;1527;1572;1581;1723	True;True;True;True;True;True;True;True;True;True;True;True;True;True;True	70;71;151;152;155;531;532;869;870;966;967;1240;1241;1351;1656;1657;1669;1716;1726;1878	113;114;115;229;230;231;232;233;236;237;761;762;763;764;765;1235;1236;1237;1238;1239;1365;1366;1367;1368;1734;1735;1736;1737;1738;1877;2272;2273;2287;2343;2359;2360;2565;2566	206;207;208;357;358;359;360;361;362;363;367;368;1040;1041;1042;1043;1044;1045;1046;1047;1048;1656;1657;1658;1659;1660;1825;1826;1827;1828;1829;1830;2295;2296;2297;2298;2299;2300;2301;2302;2464;2948;2949;2965;3037;3056;3057;3058;3059;3309;3310;3311;3312	207;357;361;367;1040;1659;1827;2302;2464;2948;2949;2965;3037;3057;3310	142;143;144;341	158;159;160;161	73;194;270;274	92;99;113;193
sp|Q68XR2|CLPB_RICTY	sp|Q68XR2|CLPB_RICTY	13	13	13	Chaperone protein ClpB	1	13	13	13	13	2	13	2	13	2	18.1	18.1	18.1	96.287	858	858	0	88.048	18.1	3.4	1352900000	1313200000	39627000	15				437	20;71;233;297;615;722;763;875;924;939;940;1135;1413	True;True;True;True;True;True;True;True;True;True;True;True;True	23;76;249;318;673;791;833;957;1014;1031;1032;1253;1548	55;120;370;471;472;959;1126;1127;1181;1354;1433;1455;1456;1753;2137	141;213;214;541;672;673;1303;1519;1520;1581;1807;1918;1947;1948;2318;2784	141;213;541;673;1303;1519;1581;1807;1918;1947;1948;2318;2784		145		520
sp|Q8KTB2|EFG_RICTY	sp|Q8KTB2|EFG_RICTY	13	13	13	Elongation factor G	1	13	13	13	12	6	12	6	12	6	24.9	24.9	24.9	77.651	699	699	0	122.14	23	13.4	1118500000	1054600000	63852000	25				489	243;259;271;345;500;507;630;806;886;1564;1615;1673;1748	True;True;True;True;True;True;True;True;True;True;True;True;True	260;276;288;378;379;553;560;689;690;886;970;1708;1761;1824;1905	392;393;410;424;568;569;800;801;809;975;976;977;978;1263;1371;1372;2333;2412;2487;2600;2601	569;570;571;590;607;795;796;1116;1117;1125;1322;1323;1324;1325;1326;1327;1328;1686;1833;1834;3026;3120;3211;3362;3363	569;590;607;795;1116;1125;1324;1686;1834;3026;3120;3211;3362		162;163;164		50;53;568
sp|Q68VS2|TIG_RICTY	sp|Q68VS2|TIG_RICTY	12	12	12	Trigger factor	1	12	12	12	12	2	12	2	12	2	28.9	28.9	28.9	51.23	446	446	0	108.27	28.9	7	518390000	510780000	7617700	15				311	151;290;503;658;778;1076;1209;1374;1532;1563;1743;1762	True;True;True;True;True;True;True;True;True;True;True;True	165;309;556;721;851;1186;1333;1505;1675;1707;1900;1922	250;251;459;804;1018;1208;1662;1857;1858;2087;2294;2332;2594;2622	386;387;658;1120;1374;1619;2203;2443;2444;2445;2718;2975;3025;3355;3387	386;658;1120;1374;1619;2203;2444;2718;2975;3025;3355;3387
sp|Q68WL0|RHO_RICTY	sp|Q68WL0|RHO_RICTY	12	12	12	Transcription termination factor Rho	1	12	12	12	12	6	12	6	12	6	32.2	32.2	32.2	51.333	457	457	0	103.12	32.2	17.5	661810000	633990000	27813000	23				374	456;571;863;989;990;1099;1353;1396;1444;1597;1608;1649	True;True;True;True;True;True;True;True;True;True;True;True	499;628;945;1085;1086;1211;1482;1530;1582;1742;1754;1796	721;722;903;904;1341;1527;1528;1693;2053;2054;2117;2180;2181;2388;2389;2403;2404;2452;2453	992;993;1236;1237;1794;2042;2043;2044;2245;2674;2675;2676;2677;2758;2836;2837;2838;3095;3096;3111;3112;3171;3172	993;1236;1794;2042;2043;2245;2675;2758;2836;3095;3111;3172
sp|Q68XI7|ODO1_RICTY	sp|Q68XI7|ODO1_RICTY	12	12	12	2-oxoglutarate dehydrogenase E1 component	1	12	12	12	12	2	12	2	12	2	17.3	17.3	17.3	105.26	933	933	0	78.361	17.3	3	659010000	657150000	1859800	33				418	57;140;270;422;568;636;804;850;900;1058;1059;1725	True;True;True;True;True;True;True;True;True;True;True;True	61;154;287;459;460;625;696;884;930;985;986;1168;1169;1880	104;235;423;665;666;898;987;988;1260;1261;1313;1314;1395;1396;1397;1398;1643;1644;2568;2569	197;365;366;606;909;910;911;1231;1338;1339;1340;1682;1683;1684;1745;1746;1747;1748;1863;1864;1865;1866;1867;1868;1869;1870;1871;2182;2183;2184;3315;3316;3317	197;366;606;909;1231;1338;1682;1745;1868;2183;2184;3317		137;138		232;924
sp|Q68X52|HSLU_RICTY	sp|Q68X52|HSLU_RICTY	11	11	11	ATP-dependent protease ATPase subunit HslU	1	11	11	11	9	3	9	3	9	3	32	32	32	49.742	450	450	0	82.626	26	9.1	311330000	298990000	12343000	21				398	166;207;210;223;424;577;642;956;1251;1568;1569	True;True;True;True;True;True;True;True;True;True;True	180;221;224;239;462;634;702;1049;1376;1712;1713	274;275;276;277;333;334;337;357;668;912;994;1478;1909;2339;2340	420;421;422;423;424;425;426;427;494;495;496;499;525;913;1245;1246;1346;1978;2500;3033;3034	426;495;499;525;913;1245;1346;1978;2500;3033;3034
sp|Q68Y08|HTPG_RICTY	sp|Q68Y08|HTPG_RICTY	11	11	10	Chaperone protein HtpG	1	11	11	10	11	5	11	5	10	4	20.5	20.5	18.2	70.936	621	621	0	97.173	20.5	10.3	984180000	927670000	56513000	22				464	218;341;516;525;764;1003;1287;1288;1439;1556;1749	True;True;True;True;True;True;True;True;True;True;True	233;374;569;579;834;1099;1412;1413;1577;1700;1906	349;350;563;564;819;820;833;834;1182;1542;1952;1953;1954;1955;2175;2324;2602;2603	515;516;517;518;790;791;1136;1137;1138;1154;1155;1156;1582;2062;2551;2552;2553;2554;2828;3017;3364;3365	518;790;1138;1155;1582;2062;2551;2553;2828;3017;3364
sp|Q68WI4|IF2_RICTY	sp|Q68WI4|IF2_RICTY	10	10	10	Translation initiation factor IF-2	1	10	10	10	10	0	10	0	10	0	15.6	15.6	15.6	91.281	831	831	0	62.734	15.6	0	203190000	203190000	0	14				369	13;135;592;754;1160;1161;1379;1502;1659;1726	True;True;True;True;True;True;True;True;True;True	15;149;649;823;1279;1280;1510;1643;1808;1881	43;227;930;1167;1783;1784;2092;2093;2257;2468;2469;2570	125;354;1270;1565;2353;2354;2355;2723;2724;2931;3190;3191;3192;3318	125;354;1270;1565;2353;2355;2724;2931;3190;3318
sp|Q68WU5|SUCC_RICTY	sp|Q68WU5|SUCC_RICTY	10	10	10	Succinate--CoA ligase [ADP-forming] subunit beta	1	10	10	10	9	4	9	4	9	4	29.3	29.3	29.3	41.904	386	386	0	62.618	29.3	11.1	876810000	837070000	39742000	16				386	6;188;192;379;560;652;653;738;975;1018	True;True;True;True;True;True;True;True;True;True	6;202;206;413;616;713;714;807;1071;1118;1119	26;309;313;314;315;612;888;1007;1008;1148;1149;1510;1567;1568;1569	69;70;465;466;471;472;473;474;844;1219;1362;1363;1543;1544;2020;2090;2091;2092	69;465;471;844;1219;1362;1363;1544;2020;2091		130		1
sp|Q68XV6|EFTS_RICTY	sp|Q68XV6|EFTS_RICTY	10	10	10	Elongation factor Ts	1	10	10	10	10	2	10	2	10	2	45	45	45	34.047	309	309	0	69.173	45	9.4	815480000	803730000	11757000	15				452	586;734;735;765;1053;1078;1208;1260;1286;1710	True;True;True;True;True;True;True;True;True;True	643;803;804;835;1161;1188;1332;1385;1411;1865	922;1142;1143;1183;1184;1625;1626;1664;1855;1856;1919;1951;2546	1258;1536;1537;1538;1583;1584;2159;2160;2161;2205;2440;2441;2442;2512;2550;3288	1258;1536;1538;1583;2160;2205;2441;2512;2550;3288
tr|Q68X01|Q68X01_RICTY	tr|Q68X01|Q68X01_RICTY	10	10	10	Sec7-domain containing protein transport protein	1	10	10	10	10	1	10	1	10	1	29.5	29.5	29.5	52.438	454	454	0	93.919	29.5	4.6	480670000	473430000	7242500	13				635	757;916;932;965;992;1060;1104;1223;1344;1436	True;True;True;True;True;True;True;True;True;True	826;1002;1023;1024;1059;1088;1170;1216;1348;1473;1573	1171;1172;1416;1445;1446;1491;1530;1645;1700;1874;2042;2043;2168	1569;1570;1571;1896;1934;1935;1936;1994;2046;2047;2185;2253;2461;2660;2661;2820	1570;1896;1935;1994;2046;2185;2253;2461;2660;2820	220		236
sp|P96989|OMPB_RICTY	sp|P96989|OMPB_RICTY	9	9	9	Outer membrane protein B	1	9	9	9	8	6	8	6	8	6	8.1	8.1	8.1	169.7	1645	1645	0	84.581	7.4	4.4	1910900000	1736400000	174510000	17				240	119;167;409;418;709;1101;1496;1512;1717	True;True;True;True;True;True;True;True;True	130;131;181;444;445;454;777;1213;1637;1653;1872	197;198;199;278;279;647;648;649;650;660;1104;1695;2248;2249;2269;2556;2557;2558	318;319;320;428;429;430;431;888;889;890;891;892;893;894;904;1489;2247;2921;2922;2944;2945;3298;3299;3300	319;431;890;904;1489;2247;2922;2944;3299	80	96	1210	1584
sp|Q68WA2|RPOA_RICTY	sp|Q68WA2|RPOA_RICTY	9	9	9	DNA-directed RNA polymerase subunit alpha	1	9	9	9	9	4	9	4	9	4	29.1	29.1	29.1	38.329	340	340	0	67.994	29.1	14.4	599770000	582510000	17260000	23				355	393;1072;1267;1332;1427;1554;1593;1629;1686	True;True;True;True;True;True;True;True;True	427;1182;1392;1459;1563;1698;1738;1775;1839	629;1657;1658;1928;1929;2021;2155;2322;2383;2426;2427;2510;2511	867;868;2197;2198;2199;2525;2526;2624;2804;2805;3012;3013;3089;3137;3138;3139;3239;3240;3241;3242;3243;3244;3245	867;2198;2526;2624;2805;3012;3089;3139;3244
sp|Q68WL4|RS1_RICTY	sp|Q68WL4|RS1_RICTY	9	9	9	30S ribosomal protein S1	1	9	9	9	9	2	9	2	9	2	23.9	23.9	23.9	63.874	568	568	0	58.135	23.9	4	615170000	601250000	13919000	12				375	156;365;373;449;1071;1283;1523;1570;1650	True;True;True;True;True;True;True;True;True	170;399;407;488;1181;1408;1665;1714;1797	256;592;604;605;699;700;1656;1948;2282;2341;2454;2455	392;822;835;836;953;954;2196;2547;2960;3035;3173;3174	392;822;835;954;2196;2547;2960;3035;3174
sp|Q68WZ8|MDH_RICTY	sp|Q68WZ8|MDH_RICTY	9	9	9	Malate dehydrogenase	1	9	9	9	8	4	8	4	8	4	42	42	42	33.832	314	314	0	75.27	38.9	17.2	567880000	541760000	26124000	22				393	75;410;519;688;790;1085;1176;1611;1766	True;True;True;True;True;True;True;True;True	80;446;572;755;867;1196;1197;1296;1297;1757;1926	124;125;651;825;1066;1233;1675;1676;1677;1678;1805;1806;1807;1808;1809;1810;2407;2626;2627	219;220;221;895;1145;1436;1437;1654;2224;2225;2226;2227;2228;2229;2380;2381;2382;2383;2384;2385;2386;2387;2388;2389;3115;3392;3393;3394;3395	220;895;1145;1437;1654;2228;2381;3115;3393	109	131	218	181
tr|Q68VZ1|Q68VZ1_RICTY	tr|Q68VZ1|Q68VZ1_RICTY	9	9	9	Uncharacterized protein	1	9	9	9	9	1	9	1	9	1	6.5	6.5	6.5	181.69	1581	1581	0	64.271	6.5	0.8	210490000	204040000	6458600	10				605	491;511;515;595;613;793;884;1249;1600	True;True;True;True;True;True;True;True;True	538;564;568;652;671;871;968;1374;1745	772;814;818;933;956;1240;1369;1907;2392;2393	1056;1131;1135;1273;1300;1661;1831;2498;3100;3101	1056;1131;1135;1273;1300;1661;1831;2498;3101
tr|Q68WH2|Q68WH2_RICTY	tr|Q68WH2|Q68WH2_RICTY	9	9	9	Uncharacterized protein	1	9	9	9	9	2	9	2	9	2	32.1	32.1	32.1	36.416	321	321	0	125.59	32.1	9.7	328520000	318640000	9885500	10				613	193;355;575;614;927;1119;1215;1312;1341	True;True;True;True;True;True;True;True;True	207;389;632;672;1017;1232;1339;1438;1469	316;581;910;957;958;1437;1721;1864;1985;1986;2037	475;808;1243;1301;1302;1922;2280;2451;2587;2588;2655	475;808;1243;1301;1922;2280;2451;2587;2655	217;218;417		275;278;279
tr|Q68XM2|Q68XM2_RICTY	tr|Q68XM2|Q68XM2_RICTY	9	9	9	Uncharacterized protein	1	9	9	9	9	2	9	2	9	2	12.7	12.7	12.7	80.985	707	707	0	57.136	12.7	3.4	215880000	211790000	4094100	13				656	199;203;221;710;787;788;994;995;1728	True;True;True;True;True;True;True;True;True	213;217;236;778;864;865;1090;1091;1883	323;324;328;329;354;1105;1229;1230;1532;1533;2572	483;484;488;489;490;522;1490;1650;1651;2049;2050;3320;3321	483;490;522;1490;1650;1651;2049;2050;3320
tr|Q68WI3|Q68WI3_RICTY	tr|Q68WI3|Q68WI3_RICTY	8	8	8	Transcription termination/antitermination protein NusA	1	8	8	8	8	1	8	1	8	1	22.9	22.9	22.9	56.793	503	503	0	74.476	22.9	2.6	323410000	320760000	2654500	12				615	604;610;626;667;953;1458;1606;1769	True;True;True;True;True;True;True;True	662;668;684;731;1046;1596;1597;1752;1929	945;946;953;970;1033;1474;2199;2200;2401;2631	1285;1286;1287;1295;1296;1316;1393;1972;2861;2862;3109;3400	1286;1296;1316;1393;1972;2862;3109;3400		202		468
sp|Q68VQ2|GREA_RICTY	sp|Q68VQ2|GREA_RICTY	7	7	7	Transcription elongation factor GreA	1	7	7	7	6	3	6	3	6	3	37	37	37	18.228	162	162	0	45.184	37	21	743390000	722060000	21332000	14				305	282;659;723;724;1391;1401;1402	True;True;True;True;True;True;True	301;722;792;793;1525;1536;1537	446;447;448;449;1019;1020;1128;1129;1130;2110;2124;2125	641;642;643;644;645;646;1375;1376;1521;1522;1523;2746;2769;2770	642;1375;1521;1523;2746;2769;2770
sp|Q68VU8|ATPB_RICTY	sp|Q68VU8|ATPB_RICTY	7	7	7	ATP synthase subunit beta	1	7	7	7	7	0	7	0	7	0	23.2	23.2	23.2	51.093	474	474	0	62.206	23.2	0	248160000	248160000	0	11				313	404;426;431;488;705;1548;1691	True;True;True;True;True;True;True	439;464;469;535;773;1692;1845	642;670;677;769;1099;2313;2522	882;915;923;1052;1482;1483;1484;2997;2998;2999;3263	882;915;923;1052;1484;2998;3263
sp|Q68VW6|SYS_RICTY	sp|Q68VW6|SYS_RICTY	7	7	7	Serine--tRNA ligase	1	7	7	7	7	2	7	2	7	2	20.2	20.2	20.2	48.673	425	425	0	48.191	20.2	4.9	225320000	217580000	7736700	9				315	327;419;746;918;1296;1705;1735	True;True;True;True;True;True;True	353;455;456;815;1007;1421;1860;1890	532;661;662;1158;1425;1426;1965;1966;2541;2579	747;905;906;1554;1907;1908;1909;2565;2566;3283;3329	747;905;1554;1908;2565;3283;3329	107		221
CON__P02769	CON__P02769	3	3	3		1	3	3	3	3	1	3	1	3	1	5.6	5.6	5.6	69.293	607	607	0	24.557	5.6	2.1	522460000	511680000	10783000	5			+	9	557;861;970	True;True;True	612;943;1064	882;1338;1339;1500	1213;1791;1792;2006;2007	1213;1791;2007
sp|P08729|K2C7_HUMAN;CON__Q3KNV1;CON__P08729	sp|P08729|K2C7_HUMAN;CON__Q3KNV1;CON__P08729	3;3;3	1;1;1	1;1;1	Keratin, type II cytoskeletal 7 ;;	3	3	1	1	2	1	1	0	1	0	6.2	2.8	2.8	51.385	469	469;469;469	1	-2	4.7	1.5	0	0	0	0	+		+	11	400;794;891	False;False;True	434;872;976	636;1241;1383	875;1662;1848	875;1662;1848	231		129
CON__P15497	CON__P15497	3	3	3		1	3	3	3	3	0	3	0	3	0	4.9	4.9	4.9	30.276	265	265	0	18.219	4.9	0	1489900000	1489900000	0	2			+	14	1217;1662;1663	True;True;True	1341;1342;1811;1812	1866;1867;2473;2474	2453;2454;3197;3198	2453;3197;3198	232		121
sp|Q68WN1|PNP_RICTY	sp|Q68WN1|PNP_RICTY	7	7	7	Polyribonucleotide nucleotidyltransferase	1	7	7	7	7	1	7	1	7	1	12.9	12.9	12.9	82.362	745	745	0	51.892	12.9	2.3	160510000	158160000	2349100	12				377	175;239;386;1063;1136;1538;1626	True;True;True;True;True;True;True	189;255;420;1173;1254;1681;1682;1772	289;290;383;619;1648;1754;2301;2302;2303;2423	441;442;555;852;2188;2319;2983;2984;2985;2986;2987;3134	441;555;852;2188;2319;2984;3134		128		734
sp|Q68XL6|GATA_RICTY	sp|Q68XL6|GATA_RICTY	7	7	7	Glutamyl-tRNA(Gln) amidotransferase subunit A	1	7	7	7	7	2	7	2	7	2	18.7	18.7	18.7	53.421	493	493	0	75.917	18.7	5.3	159830000	157620000	2208000	9				424	963;1055;1193;1431;1465;1576;1652	True;True;True;True;True;True;True	1057;1163;1315;1316;1567;1604;1721;1799	1489;1629;1630;1831;1832;1833;2160;2161;2208;2353;2457;2458	1992;2164;2165;2166;2413;2414;2415;2812;2813;2871;3050;3176;3177	1992;2164;2413;2813;2871;3050;3176	119;327		60;61
sp|Q68XM6|AMPA_RICTY	sp|Q68XM6|AMPA_RICTY	7	7	7	Probable cytosol aminopeptidase	1	7	7	7	7	0	7	0	7	0	20.2	20.2	20.2	54.026	500	500	0	50.538	20.2	0	155170000	155170000	0	13				427	43;172;195;396;872;967;1116	True;True;True;True;True;True;True	47;186;209;430;954;1061;1229	89;285;318;632;1350;1494;1495;1718	179;180;437;477;871;1803;1998;1999;2000;2001;2275;2276;2277	179;437;477;871;1803;1999;2276
sp|Q68XN1|RL1_RICTY	sp|Q68XN1|RL1_RICTY	7	7	7	50S ribosomal protein L1	1	7	7	7	7	1	7	1	7	1	30.8	30.8	30.8	25.504	237	237	0	48.609	30.8	5.5	566360000	550940000	15422000	9				431	382;566;867;941;1269;1281;1301	True;True;True;True;True;True;True	416;623;949;1033;1394;1406;1426	615;896;1345;1457;1931;1945;1946;1971	847;1229;1798;1949;2528;2543;2544;2545;2571	847;1229;1798;1949;2528;2543;2571
tr|Q642Y7|Q642Y7_CHLAE;sp|P02649|APOE_HUMAN;CON__Q03247	tr|Q642Y7|Q642Y7_CHLAE;sp|P02649|APOE_HUMAN;CON__Q03247	3;3;2	3;3;2	3;3;2	Apolipoprotein E (Fragment) ;Apolipoprotein E ;	3	3	3	3	3	0	3	0	3	0	9.2	9.2	9.2	26.826	238	238;317;316	0	19.234	9.2	0	391560000	391560000	0	4			+	103	312;881;1399	True;True;True	337;963;964;1533	501;1362;1363;2120	708;1822;1823;2762	708;1822;2762		48		211
tr|Q68VW0|Q68VW0_RICTY	tr|Q68VW0|Q68VW0_RICTY	7	7	7	Uncharacterized protein	1	7	7	7	7	1	7	1	7	1	16.2	16.2	16.2	63.181	551	551	0	106.99	16.2	2	206960000	203510000	3450900	9				600	64;215;306;898;1435;1521;1661	True;True;True;True;True;True;True	68;230;330;983;1571;1572;1663;1810	111;345;493;1391;2165;2166;2167;2280;2472	204;511;697;1858;2817;2818;2819;2958;3196	204;511;697;1858;2819;2958;3196		201		309
tr|Q68WR9|Q68WR9_RICTY	tr|Q68WR9|Q68WR9_RICTY	7	7	7	Dihydrolipoyl dehydrogenase	1	7	7	7	7	1	7	1	7	1	20.3	20.3	20.3	49.45	459	459	0	54.964	20.3	3.1	473090000	462960000	10127000	12				629	60;655;1028;1114;1313;1720;1721	True;True;True;True;True;True;True	64;716;1130;1227;1439;1875;1876	107;1010;1584;1716;1987;1988;1989;2561;2562	200;1365;2107;2108;2273;2589;2590;2591;3303;3304;3305;3306	200;1365;2108;2273;2590;3303;3305
tr|Q68XA7|Q68XA7_RICTY	tr|Q68XA7|Q68XA7_RICTY	7	7	7	GTP-binding protein TypA (Tyrosine phosphorylated protein A)	1	7	7	7	7	0	7	0	7	0	13.4	13.4	13.4	66.712	605	605	0	41.138	13.4	0	108120000	108120000	0	8				647	52;94;107;367;501;625;1518	True;True;True;True;True;True;True	56;99;118;401;554;683;1659	99;152;185;594;802;969;2275	192;256;305;306;824;1118;1315;2951	192;256;306;824;1118;1315;2951
sp|P80469|CH10_RICTY	sp|P80469|CH10_RICTY	6	6	6	10 kDa chaperonin	1	6	6	6	5	4	5	4	5	4	67.4	67.4	67.4	10.476	95	95	0	55.835	67.4	42.1	1169200000	1151700000	17556000	5				237	301;466;878;1084;1702;1703	True;True;True;True;True;True	322;323;324;509;960;1194;1195;1857;1858	476;477;478;479;480;481;482;483;484;485;732;1357;1672;1673;1674;2537;2538;2539	678;679;680;681;682;683;684;685;686;687;1004;1811;2220;2221;2222;2223;3279;3280;3281	681;1004;1811;2220;3279;3280	78;79	91	45;51	36
sp|Q68W07|GLYA_RICTY	sp|Q68W07|GLYA_RICTY	6	6	6	Serine hydroxymethyltransferase	1	6	6	6	6	1	6	1	6	1	12.9	12.9	12.9	46.197	420	420	0	38.053	12.9	2.6	122000000	120240000	1756500	10				326	72;467;468;530;531;893	True;True;True;True;True;True	77;510;511;584;585;978	121;733;734;839;840;841;1385;1386	215;1005;1006;1161;1162;1163;1164;1165;1852;1853	215;1005;1006;1163;1165;1853
sp|P07996|TSP1_HUMAN;CON__Q28194	sp|P07996|TSP1_HUMAN;CON__Q28194	3;2	3;2	3;2	Thrombospondin-1 ;	2	3	3	3	3	0	3	0	3	0	4	4	4	129.38	1170	1170;1170	0	19.285	4	0	61179000	61179000	0	5			+	129	429;520;601	True;True;True	467;573;658	675;826;941	920;921;1146;1147;1281	920;1146;1281
sp|Q68W81|RL2_RICTY	sp|Q68W81|RL2_RICTY	6	6	6	50S ribosomal protein L2	1	6	6	6	6	1	6	1	6	1	28.9	28.9	28.9	30.273	273	273	0	39.265	28.9	4.4	392310000	386090000	6219900	8				340	143;319;521;590;1271;1616	True;True;True;True;True;True	157;344;574;647;1396;1762	239;240;521;827;928;1933;2413	370;371;372;733;1148;1268;2530;3121	371;733;1148;1268;2530;3121
sp|P12259|FA5_HUMAN;CON__Q28107	sp|P12259|FA5_HUMAN;CON__Q28107	3;2	3;2	3;2	Coagulation factor V ;	2	3	3	3	2	1	2	1	2	1	1.7	1.7	1.7	251.7	2224	2224;2211	0	19.583	0.9	0.8	24118000	17493000	6625000	3			+	144	1;30;540	True;True;True	1;33;595	1;71;854	1;157;1182	1;157;1182
sp|Q68XL4|RRF_RICTY	sp|Q68XL4|RRF_RICTY	6	6	6	Ribosome-recycling factor	1	6	6	6	6	1	6	1	6	1	43	43	43	21.001	186	186	0	37.089	43	10.2	254090000	251880000	2211500	11				422	220;483;814;921;951;1654	True;True;True;True;True;True	235;529;894;1010;1044;1803	353;757;758;759;1274;1429;1472;2463	521;1033;1034;1035;1036;1037;1038;1697;1913;1970;3184	521;1035;1697;1913;1970;3184
sp|Q68XR7|RL9_RICTY	sp|Q68XR7|RL9_RICTY	6	6	6	50S ribosomal protein L9	1	6	6	6	6	2	6	2	6	2	42.1	42.1	42.1	19.351	171	171	0	64.558	42.1	17	170080000	167330000	2749900	6				439	227;334;869;1106;1280;1382	True;True;True;True;True;True	243;363;364;951;1218;1405;1513	361;547;548;549;1347;1702;1703;1944;2096	529;769;770;771;772;773;1800;2255;2256;2542;2727	529;771;1800;2255;2542;2727	124		163
tr|Q68WJ5|Q68WJ5_RICTY	tr|Q68WJ5|Q68WJ5_RICTY	6	6	6	Aminolevulinate dehydratase	1	6	6	6	6	2	6	2	6	2	17.3	17.3	17.3	36.539	330	330	0	44.222	17.3	7	318710000	301070000	17639000	12				616	82;252;370;612;944;945	True;True;True;True;True;True	87;269;404;670;1036;1037	136;137;402;598;599;955;1460;1461;1462	235;236;580;829;830;1298;1299;1955;1956;1957;1958;1959	236;580;830;1298;1956;1959
tr|Q68WM2|Q68WM2_RICTY;REV__sp|Q8ND30|LIPB2_HUMAN	tr|Q68WM2|Q68WM2_RICTY	6;1	6;1	6;1	Ribonucleoside-diphosphate reductase	2	6	6	6	6	1	6	1	6	1	11.7	11.7	11.7	68.733	607	607;876	0	43.467	11.7	2.5	135350000	122620000	12725000	7				621	512;552;1109;1640;1744;1753	True;True;True;True;True;True	565;607;1221;1787;1901;1912	815;875;1706;2441;2442;2595;2610	1132;1206;2260;3158;3159;3356;3372	1132;1206;2260;3158;3356;3372
tr|Q68X44|Q68X44_RICTY	tr|Q68X44|Q68X44_RICTY	6	6	6	Thioredoxin peroxidase I	1	6	6	6	6	3	6	3	6	3	32.5	32.5	32.5	22.405	200	200	0	38.519	32.5	17.5	834360000	787260000	47101000	14				640	65;517;558;859;1601;1754	True;True;True;True;True;True	69;570;613;614;940;1746;1913	112;821;822;823;883;884;885;886;1326;2394;2611;2612	205;1139;1140;1141;1142;1143;1214;1215;1216;1217;1762;3102;3373;3374	205;1140;1216;1762;3102;3373		206		140
tr|Q68XB3|Q68XB3_RICTY	tr|Q68XB3|Q68XB3_RICTY	6	6	6	Ribonuclease E	1	6	6	6	5	1	5	1	5	1	13.3	13.3	13.3	78.149	683	683	0	47.025	11	2.3	42192000	42192000	0	5				648	228;361;408;719;1377;1609	True;True;True;True;True;True	244;395;443;788;1508;1755	362;587;646;1121;2090;2405	530;817;887;1514;2721;3113	530;817;887;1514;2721;3113	221;222;419		215;216;224
sp|Q68VQ5|RPOD_RICTY	sp|Q68VQ5|RPOD_RICTY	5	5	5	RNA polymerase sigma factor RpoD	1	5	5	5	5	1	5	1	5	1	9.1	9.1	9.1	73.113	635	635	0	29.852	9.1	1.9	62010000	60027000	1983400	7				306	213;214;389;1573;1623	True;True;True;True;True	228;229;423;1717;1769	343;344;624;2344;2345;2420	509;510;858;859;3038;3039;3131	509;510;858;3038;3131
sp|Q68VQ7|SYA_RICTY;sp|P49588|SYAC_HUMAN	sp|Q68VQ7|SYA_RICTY	5;1	5;1	5;1	Alanine--tRNA ligase	2	5	5	5	5	0	5	0	5	0	7.4	7.4	7.4	99.124	877	877;968	0	39.68	7.4	0	68352000	68352000	0	3				307	458;579;654;1131;1307	True;True;True;True;True	501;636;715;1249;1432	724;914;1009;1749;1978	995;1248;1364;2314;2579	995;1248;1364;2314;2579		121		231
sp|Q68W74|FUMC_RICTY	sp|Q68W74|FUMC_RICTY	5	5	5	Fumarate hydratase class II	1	5	5	5	5	1	5	1	5	1	12.1	12.1	12.1	51.013	461	461	0	31.574	12.1	3	57233000	55284000	1948700	7				335	436;609;1358;1453;1545	True;True;True;True;True	475;667;1487;1591;1689	685;951;952;2061;2193;2310	933;1292;1293;1294;2686;2855;2994	933;1292;2686;2855;2994
sp|Q68W95|RS5_RICTY	sp|Q68W95|RS5_RICTY	5	5	5	30S ribosomal protein S5	1	5	5	5	4	2	4	2	4	2	24.6	24.6	24.6	18.754	175	175	0	32.746	24.6	13.1	68145000	63686000	4459900	8				350	374;797;1075;1459;1596	True;True;True;True;True	408;877;1185;1598;1741	606;1249;1661;2201;2202;2387	837;838;1671;2202;2863;2864;2865;3094	837;1671;2202;2863;3094
sp|Q68WP6|ISCS_RICTY	sp|Q68WP6|ISCS_RICTY	5	5	5	Cysteine desulfurase IscS	1	5	5	5	5	1	5	1	5	1	17.8	17.8	17.8	45.76	410	410	0	31.039	17.8	2.9	233680000	233680000	0	8				380	702;1305;1308;1641;1684	True;True;True;True;True	770;1430;1433;1788;1837	1095;1975;1976;1979;2443;2444;2508	1477;2575;2576;2580;3160;3161;3162;3237	1477;2576;2580;3160;3237
sp|Q68XG2|GYRA_RICTY	sp|Q68XG2|GYRA_RICTY	5	5	5	DNA gyrase subunit A	1	5	5	5	5	0	5	0	5	0	8.3	8.3	8.3	101.15	905	905	0	44.786	8.3	0	80069000	80069000	0	8				414	472;889;923;1194;1731	True;True;True;True;True	516;974;1012;1013;1317;1886	740;1381;1431;1432;1834;2575	1015;1846;1915;1916;1917;2416;2417;2418;3324	1015;1846;1916;2417;3324		135		121
sp|Q68Y12|UVRA_RICTY	sp|Q68Y12|UVRA_RICTY	5	5	5	UvrABC system protein A	1	5	5	5	4	1	4	1	4	1	6.8	6.8	6.8	106.23	953	953	0	31.53	5.6	1.3	80992000	72464000	8527700	5				466	255;640;1375;1411;1770	True;True;True;True;True	272;700;1506;1546;1930	405;992;2088;2135;2632	583;1344;2719;2782;3401	583;1344;2719;2782;3401
tr|Q68VU3|Q68VU3_RICTY	tr|Q68VU3|Q68VU3_RICTY	5	5	5	Uncharacterized protein	1	5	5	5	5	1	5	1	5	1	45.1	45.1	45.1	16.889	144	144	0	45	45.1	9.7	199460000	192090000	7370800	7				599	204;662;823;1337;1500	True;True;True;True;True	218;726;903;1464;1641	330;1026;1284;2027;2253;2254;2255	491;1383;1384;1710;2631;2927;2928;2929	491;1384;1710;2631;2927
tr|Q68WD5|Q68WD5_RICTY	tr|Q68WD5|Q68WD5_RICTY	5	5	5	Ribosome-binding ATPase YchF	1	5	5	5	5	1	5	1	5	1	18.6	18.6	18.6	40.361	365	365	0	32.903	18.6	3.3	82090000	80213000	1876600	6				612	31;182;673;862;1026	True;True;True;True;True	34;196;739;944;1127	72;300;1046;1047;1340;1579	158;454;1414;1415;1793;2102	158;454;1414;1793;2102
tr|Q68XT4|Q68XT4_RICTY	tr|Q68XT4|Q68XT4_RICTY	5	5	5	ABC transporter ATP-binding protein	1	5	5	5	5	1	5	1	5	1	12.8	12.8	12.8	63.217	555	555	0	41.208	12.8	1.8	101090000	99860000	1228900	5				664	273;440;594;736;856	True;True;True;True;True	290;479;651;805;936	426;690;932;1144;1145;1320	609;942;1272;1539;1540;1755	609;942;1272;1539;1755	227		360
sp|Q68VX0|UDG_RICTY	sp|Q68VX0|UDG_RICTY	4	4	4	UDP-glucose 6-dehydrogenase	1	4	4	4	4	1	4	1	4	1	11.3	11.3	11.3	48.145	434	434	0	24.783	11.3	3.5	91737000	88994000	2743300	5				316	33;277;755;1094	True;True;True;True	36;296;824;1206	74;439;1168;1169;1688	160;634;1566;1567;2240	160;634;1566;2240
sp|Q68VX4|FTSY_RICTY	sp|Q68VX4|FTSY_RICTY	4	4	4	Signal recognition particle receptor FtsY	1	4	4	4	4	0	4	0	4	0	18.8	18.8	18.8	33.333	303	303	0	44.992	18.8	0	58083000	58083000	0	6				317	0;103;1228;1508	True;True;True;True	0;114;1352;1649	0;180;1878;2264	0;298;299;2465;2938;2939	0;299;2465;2939
sp|Q68VY8|RECA_RICTY	sp|Q68VY8|RECA_RICTY	4	4	4	Protein RecA	1	4	4	4	3	1	3	1	3	1	17.6	17.6	17.6	36.807	340	340	0	27.916	12.6	5	39911000	38713000	1197500	3				322	54;1284;1299;1410	True;True;True;True	58;1409;1424;1545	101;1949;1969;2134	194;2548;2569;2781	194;2548;2569;2781
sp|Q68W73|FTSZ_RICTY	sp|Q68W73|FTSZ_RICTY	4	4	4	Cell division protein FtsZ	1	4	4	4	4	0	4	0	4	0	12.8	12.8	12.8	48.948	452	452	0	34.625	12.8	0	36480000	36480000	0	6				334	101;134;490;583	True;True;True;True	110;111;148;537;640	175;176;226;771;919	293;294;353;1054;1055;1255	294;353;1054;1255		122		229
sp|Q68W83|RL22_RICTY	sp|Q68W83|RL22_RICTY	4	4	4	50S ribosomal protein L22	1	4	4	4	4	1	4	1	4	1	39.5	39.5	39.5	13.345	119	119	0	40.094	39.5	13.4	53976000	50613000	3363800	7				342	387;692;1275;1667	True;True;True;True	421;759;1400;1816	620;1071;1938;1939;2478	853;854;1443;2535;2536;2537;3202	854;1443;2535;3202
sp|Q68W84|RS3_RICTY	sp|Q68W84|RS3_RICTY	4	4	4	30S ribosomal protein S3	1	4	4	4	4	1	4	1	4	1	21.2	21.2	21.2	24.777	217	217	0	28.185	21.2	9.2	122430000	121740000	687940	7				343	12;58;1089;1437	True;True;True;True	14;62;1201;1574	41;42;105;1683;2169	121;122;123;124;198;2235;2821	123;198;2235;2821
sp|Q68WD3|RL25_RICTY	sp|Q68WD3|RL25_RICTY	4	4	4	50S ribosomal protein L25	1	4	4	4	4	2	4	2	4	2	24.1	24.1	24.1	22.728	203	203	0	57.56	24.1	12.8	362120000	340350000	21765000	9				360	569;703;1181;1285	True;True;True;True	626;771;1302;1303;1410	899;900;1096;1816;1817;1818;1819;1950	1232;1233;1478;2397;2398;2399;2400;2401;2549	1232;1478;2400;2549		126		152
sp|Q68WK6|ODP2_RICTY	sp|Q68WK6|ODP2_RICTY	4	4	4	Dihydrolipoyllysine-residue acetyltransferase component of pyruvate dehydrogenase complex	1	4	4	4	4	0	4	0	4	0	16.3	16.3	16.3	44.546	404	404	0	24.175	16.3	0	70481000	70481000	0	3				372	88;105;1200;1602	True;True;True;True	93;116;1323;1747	146;182;1840;2395	249;301;2424;3103	249;301;2424;3103
sp|Q68WP2|PPDK_RICTY	sp|Q68WP2|PPDK_RICTY	4	4	4	Pyruvate, phosphate dikinase	1	4	4	4	4	0	4	0	4	0	6.8	6.8	6.8	98.163	880	880	0	24.057	6.8	0	169320000	169320000	0	4				379	321;539;617;870	True;True;True;True	347;594;675;952	525;853;961;1348	740;1181;1305;1801	740;1181;1305;1801
sp|Q68WS8|LON_RICTY	sp|Q68WS8|LON_RICTY	4	4	4	Lon protease	1	4	4	4	4	1	4	1	4	1	7	7	7	88.101	784	784	0	26.926	7	1.7	90510000	89252000	1258400	6				383	102;536;591;747	True;True;True;True	112;113;591;648;816	177;178;179;850;929;1159	295;296;297;1177;1269;1555	296;1177;1269;1555		129		281
sp|Q68X27|RS4_RICTY	sp|Q68X27|RS4_RICTY	4	4	4	30S ribosomal protein S4	1	4	4	4	4	3	4	3	4	3	24.9	24.9	24.9	23.337	205	205	0	55.233	24.9	21	263950000	246210000	17749000	12				397	339;1029;1168;1747	True;True;True;True	371;1131;1288;1904	559;560;1585;1586;1794;2598;2599	784;785;786;787;2109;2110;2111;2112;2366;3359;3360;3361	785;2110;2366;3359
sp|Q68XA9|ODPA_RICTY	sp|Q68XA9|ODPA_RICTY	4	4	4	Pyruvate dehydrogenase E1 component subunit alpha	1	4	4	4	4	1	4	1	4	1	15	15	15	36.905	326	326	0	50.978	15	3.7	124340000	122660000	1679000	6				406	330;461;1711;1772	True;True;True;True	356;504;1866;1932	535;727;2547;2548;2634	752;998;999;3289;3290;3403	752;998;3289;3403
sp|Q68XI8|ODO2_RICTY	sp|Q68XI8|ODO2_RICTY	4	4	4	Dihydrolipoyllysine-residue succinyltransferase component of 2-oxoglutarate dehydrogenase complex	1	4	4	4	4	2	4	2	4	2	19.8	19.8	19.8	43.823	398	398	0	30.288	19.8	9.5	338400000	317860000	20541000	16				419	644;741;876;879	True;True;True;True	704;810;958;961	996;997;1153;1355;1358;1359;1360	1348;1349;1350;1351;1549;1808;1809;1812;1813;1814;1815;1816;1817;1818;1819;1820	1349;1549;1809;1815
sp|Q68XL5|GATC_RICTY	sp|Q68XL5|GATC_RICTY	4	4	4	Aspartyl/glutamyl-tRNA(Asn/Gln) amidotransferase subunit C	1	4	4	4	4	0	4	0	4	0	25	25	25	11.372	100	100	0	48.3	25	0	276790000	276790000	0	7				423	264;851;1033;1034	True;True;True;True	281;931;1135;1136;1137	416;1315;1590;1591;1592;1593;1594	597;1749;2117;2118;2119;2120;2121;2122	597;1749;2120;2122		140		61
sp|Q68XL7|GATB_RICTY	sp|Q68XL7|GATB_RICTY	4	4	4	Aspartyl/glutamyl-tRNA(Asn/Gln) amidotransferase subunit B	1	4	4	4	4	2	4	2	4	2	9.9	9.9	9.9	54.243	483	483	0	71.84	9.9	3.5	501790000	479240000	22546000	11				425	676;1246;1265;1311	True;True;True;True	742;1371;1390;1436;1437	1051;1901;1902;1924;1925;1926;1982;1983;1984	1420;2492;2493;2518;2519;2520;2521;2522;2523;2584;2585;2586	1420;2493;2520;2585		141		149
sp|Q99798|ACON_HUMAN	sp|Q99798|ACON_HUMAN	3	3	3	Aconitate hydratase, mitochondrial	1	3	3	3	2	1	2	1	2	1	5.5	5.5	5.5	85.424	780	780	0	19.76	3.6	1.9	24524000	22468000	2056200	4				530	1066;1359;1707	True;True;True	1176;1488;1862	1651;2062;2543	2191;2687;2688;3285	2191;2687;3285
sp|Q68XM9|RL7_RICTY	sp|Q68XM9|RL7_RICTY	4	4	4	50S ribosomal protein L7/L12	1	4	4	4	4	2	4	2	4	2	38.4	38.4	38.4	13.233	125	125	0	37.157	38.4	21.6	481150000	467230000	13913000	7				429	22;196;603;645	True;True;True;True	25;210;660;661;705	57;58;319;320;943;944;998	143;144;478;479;480;1283;1284;1352	143;479;1284;1352		144		17
sp|Q68XS9|NDK_RICTY	sp|Q68XS9|NDK_RICTY	4	4	4	Nucleoside diphosphate kinase	1	4	4	4	4	0	4	0	4	0	35	35	35	15.831	140	140	0	27.597	35	0	122350000	122350000	0	4				442	205;633;646;771	True;True;True;True	219;693;706;707;842	331;981;999;1000;1194	492;1331;1353;1354;1596	492;1331;1353;1596		146		90
sp|Q68XT8|DGTL1_RICTY	sp|Q68XT8|DGTL1_RICTY	4	4	4	Deoxyguanosinetriphosphate triphosphohydrolase-like protein	1	4	4	4	4	1	4	1	4	1	12.5	12.5	12.5	44.515	384	384	0	27.652	12.5	2.9	58432000	56894000	1537600	5				445	366;668;1118;1599	True;True;True;True	400;732;1231;1744	593;1034;1035;1720;2391	823;1394;1395;2279;3099	823;1395;2279;3099
sp|Q68XW7|RL28_RICTY	sp|Q68XW7|RL28_RICTY	4	4	4	50S ribosomal protein L28	1	4	4	4	3	2	3	2	3	2	33	33	33	11.049	97	97	0	30.642	22.7	21.6	343220000	328670000	14550000	7				454	47;106;417;1279	True;True;True;True	51;117;453;1404	94;183;184;658;659;1943	186;302;303;304;902;903;2541	186;302;902;2541
sp|Q68Y05|Y816_RICTY	sp|Q68Y05|Y816_RICTY	4	4	4	Putative adhesin RT0816	1	4	4	4	4	4	4	4	4	4	24.9	24.9	24.9	24.065	225	225	0	29.042	24.9	24.9	112390000	99168000	13224000	8				463	15;570;727;874	True;True;True;True	17;627;796;956	45;46;901;902;1133;1134;1352;1353	127;128;1234;1235;1526;1527;1805;1806	128;1234;1526;1805
tr|Q68W13|Q68W13_RICTY	tr|Q68W13|Q68W13_RICTY	4	4	4	3-ketoacyl-CoA thiolase	1	4	4	4	4	0	4	0	4	0	12.8	12.8	12.8	41.624	392	392	0	30.067	12.8	0	112820000	112820000	0	5				607	538;685;1241;1501	True;True;True;True	593;752;1366;1642	852;1062;1894;2256	1179;1180;1432;2485;2930	1180;1432;2485;2930
tr|Q68WC0|Q68WC0_RICTY	tr|Q68WC0|Q68WC0_RICTY	4	4	4	PCCase	1	4	4	4	4	1	4	1	4	1	8.6	8.6	8.6	73.324	665	665	0	25.789	8.6	2.4	124130000	122300000	1825300	5				611	280;725;837;1696	True;True;True;True	299;794;917;1851	443;1131;1299;2530;2531	638;1524;1730;3272;3273	638;1524;1730;3273
tr|Q68WM4|Q68WM4_RICTY	tr|Q68WM4|Q68WM4_RICTY	4	4	4	Uncharacterized protein	1	4	4	4	3	1	3	1	3	1	6.3	6.3	6.3	108.8	953	953	0	23.45	4.7	1.6	93337000	91998000	1339400	5				623	46;73;1233;1452	True;True;True;True	50;78;1357;1590	93;122;1883;2192	185;216;217;2470;2854	185;217;2470;2854
tr|Q68WT7|Q68WT7_RICTY	tr|Q68WT7|Q68WT7_RICTY	4	4	4	Uncharacterized protein	1	4	4	4	4	0	4	0	4	0	9.1	9.1	9.1	62.392	560	560	0	25.722	9.1	0	45859000	45859000	0	4				631	381;836;1421;1632	True;True;True;True	415;916;1556;1778	614;1298;2146;2431	846;1729;2794;3143	846;1729;2794;3143
tr|Q68XJ3|Q68XJ3_RICTY	tr|Q68XJ3|Q68XJ3_RICTY	4	4	4	Post-proline cleaving enzyme	1	4	4	4	4	0	4	0	4	0	7.2	7.2	7.2	83.073	720	720	0	25.009	7.2	0	67164000	67164000	0	5				655	288;399;616;1757	True;True;True;True	307;433;674;1917	456;635;960;2616	654;874;1304;3379;3380	654;874;1304;3379
sp|Q68VR4|SYGB_RICTY	sp|Q68VR4|SYGB_RICTY	3	3	3	Glycine--tRNA ligase beta subunit	1	3	3	3	3	0	3	0	3	0	5.4	5.4	5.4	76.204	664	664	0	20.431	5.4	0	31702000	31702000	0	5				309	789;890;1588	True;True;True	866;975;1733	1231;1232;1382;2375	1652;1653;1847;3079;3080	1653;1847;3079
sp|Q68VU6|ATPA_RICTY	sp|Q68VU6|ATPA_RICTY	3	3	3	ATP synthase subunit alpha	1	3	3	3	3	0	3	0	3	0	8.2	8.2	8.2	56.245	512	512	0	20.863	8.2	0	122670000	122670000	0	3				312	1412;1511;1522	True;True;True	1547;1652;1664	2136;2268;2281	2783;2943;2959	2783;2943;2959
sp|Q68VY7|FABG_RICTY	sp|Q68VY7|FABG_RICTY	3	3	3	3-oxoacyl-[acyl-carrier-protein] reductase FabG	1	3	3	3	3	1	3	1	3	1	15.4	15.4	15.4	25.892	241	241	0	19.24	15.4	5.4	258450000	244990000	13461000	5				321	486;1005;1336	True;True;True	533;1101;1463	766;767;1544;1545;2026	1049;1050;2064;2065;2630	1049;2064;2630
sp|Q68W77|RS10_RICTY	sp|Q68W77|RS10_RICTY	3	3	3	30S ribosomal protein S10	1	3	3	3	3	2	3	2	3	2	29.5	29.5	29.5	11.959	105	105	0	31.564	29.5	28.6	121590000	112710000	8884800	6				336	906;1259;1438	True;True;True	992;1384;1575;1576	1404;1405;1918;2170;2171;2172;2173;2174	1877;1878;1879;1880;1881;2511;2822;2823;2824;2825;2826;2827	1879;2511;2823	108		36
sp|Q68W78|RL3_RICTY	sp|Q68W78|RL3_RICTY	3	3	3	50S ribosomal protein L3	1	3	3	3	2	1	2	1	2	1	14.9	14.9	14.9	23.541	215	215	0	17.923	9.8	5.1	253320000	252140000	1182200	3				337	487;547;611	True;True;True	534;602;669	768;868;954	1051;1199;1297	1051;1199;1297
sp|Q68W87|RS17_RICTY	sp|Q68W87|RS17_RICTY	3	3	3	30S ribosomal protein S17	1	3	3	3	3	1	3	1	3	1	25.6	25.6	25.6	9.5732	82	82	0	17.924	25.6	12.2	97090000	94377000	2712300	3				345	1630;1708;1709	True;True;True	1776;1863;1864	2428;2429;2544;2545	3140;3141;3286;3287	3140;3286;3287
sp|Q68W90|RL5_RICTY	sp|Q68W90|RL5_RICTY	3	3	3	50S ribosomal protein L5	1	3	3	3	3	2	3	2	3	2	19	19	19	20.668	179	179	0	20.146	19	10.6	62900000	52694000	10206000	7				346	497;750;966	True;True;True	546;547;819;1060	781;782;1163;1492;1493	1067;1068;1560;1561;1995;1996;1997	1068;1561;1996		123		152
sp|Q68W93|RL6_RICTY	sp|Q68W93|RL6_RICTY	3	3	3	50S ribosomal protein L6	1	3	3	3	2	2	2	2	2	2	18.1	18.1	18.1	19.77	177	177	0	18.204	12.4	10.7	71429000	64816000	6612900	4				348	922;1229;1589	True;True;True	1011;1353;1734	1430;1879;2376;2377	1914;2466;3081;3082	1914;2466;3081
sp|Q68W97|RL15_RICTY	sp|Q68W97|RL15_RICTY	3	3	3	50S ribosomal protein L15	1	3	3	3	3	1	3	1	3	1	22	22	22	16.413	150	150	0	21.492	22	7.3	220660000	217530000	3127900	5				352	459;915;1751	True;True;True	502;1001;1910	725;1414;1415;2608	996;1893;1894;1895;3370	996;1893;3370
sp|P23142|FBLN1_HUMAN;CON__ENSEMBL:ENSBTAP00000016046	sp|P23142|FBLN1_HUMAN;CON__ENSEMBL:ENSBTAP00000016046	2;2	2;2	2;2	Fibulin-1 ;	2	2	2	2	2	0	2	0	2	0	3.6	3.6	3.6	77.213	703	703;706	0	13.386	3.6	0	164360000	164360000	0	5			+	0	847;1750	True;True	927;1907;1908;1909	1309;2604;2605;2606;2607	1741;3366;3367;3368;3369	1741;3369		0;1		652;655
CON__ENSEMBL:ENSBTAP00000024146	CON__ENSEMBL:ENSBTAP00000024146	2	1	1		1	2	1	1	2	1	1	0	1	0	1.4	0.8	0.8	164.34	1477	1477	0	6.0252	1.4	0.6	17112000	17112000	0	1			+	1	145;217	False;True	159;232	242;243;347;348	374;375;376;377;378;513;514	375;513		2;3		668;675
sp|P02675|FIBB_HUMAN;CON__P02676	sp|P02675|FIBB_HUMAN;CON__P02676	2;2	2;2	2;2	Fibrinogen beta chain ;	2	2	2	2	1	2	1	2	1	2	3.9	3.9	3.9	55.928	491	491;495	0	14.801	2	3.9	936780000	14004000	922770000	4			+	7	261;1199	True;True	278;1322	412;413;1839	592;593;594;2423	592;2423
CON__Q0VCM5	CON__Q0VCM5	2	1	1		1	2	1	1	2	1	1	0	1	0	2.2	1.1	1.1	101.24	906	906	0	6.2796	2.2	1.1	0	0	0	0			+	18	358;474	True;False	392;518	584;744;745	814;1020;1021	814;1020	7		83
CON__Q1A7A4	CON__Q1A7A4	2	1	1		1	2	1	1	0	2	0	1	0	1	1.4	0.7	0.7	188.74	1677	1677	0	21.067	0	1.4	18700000	0	18700000	1			+	20	414;1701	True;False	450;1856	655;2536	899;3278	899;3278
CON__Q2KJ83	CON__Q2KJ83	2	1	1		1	2	1	1	2	0	1	0	1	0	5	2.8	2.8	52.668	462	462	0.0021882	5.9092	5	0	23260000	23260000	0	1			+	24	1129;1771	False;True	1245;1246;1247;1931	1744;1745;1746;1747;2633	2308;2309;2310;2311;2312;3402	2311;3402	8;9		152;155
tr|H2DJB1|H2DJB1_CHLAE;CON__Q32PJ2	tr|H2DJB1|H2DJB1_CHLAE;CON__Q32PJ2	2;2	2;2	2;2	Apolipoprotein A-IV (Fragment) ;	2	2	2	2	1	2	1	2	1	2	8.7	8.7	8.7	30.613	264	264;380	0	13.002	4.9	8.7	2342000	0	2342000	1			+	26	230;917	True;True	246;1003;1004;1005;1006	366;1417;1418;1419;1420;1421;1422;1423;1424	537;1897;1898;1899;1900;1901;1902;1903;1904;1905;1906	537;1898	10;236	11	153;162	163
sp|Q7Z794|K2C1B_HUMAN;CON__Q7Z794	sp|Q7Z794|K2C1B_HUMAN;CON__Q7Z794	2;2	1;1	1;1	Keratin, type II cytoskeletal 1b ;	2	2	1	1	2	2	1	1	1	1	3.8	1.7	1.7	61.901	578	578;578	0	6.9791	3.8	3.8	0	0	0	0			+	31	402;1758	False;True	436;437;1918	638;639;640;2617;2618	877;878;879;880;3381;3382;3383	879;3383	233;237		190;362
sp|Q68WA3|RL17_RICTY	sp|Q68WA3|RL17_RICTY	3	3	3	50S ribosomal protein L17	1	3	3	3	3	2	3	2	3	2	14.6	14.6	14.6	15.712	137	137	0	22.326	14.6	8.8	335120000	327150000	7977300	10				356	649;795;1050	True;True;True	710;873;874;1156;1157	1004;1242;1243;1244;1245;1618;1619;1620;1621	1359;1663;1664;1665;1666;1667;2152;2153;2154;2155	1359;1663;2153		125		127
sp|Q68WA8|GRPE_RICTY	sp|Q68WA8|GRPE_RICTY	3	3	3	Protein GrpE	1	3	3	3	2	1	2	1	2	1	11.8	11.8	11.8	20.382	178	178	0	19.995	11.2	5.6	612420000	609930000	2487700	2				357	310;1513;1514	True;True;True	335;1654;1655	499;2270;2271	706;2946;2947	706;2946;2947
sp|Q68WG0|PLP_RICTY	sp|Q68WG0|PLP_RICTY	3	3	3	Parvulin-like PPIase	1	3	3	3	3	0	3	0	3	0	14.2	14.2	14.2	31.595	282	282	0	18.857	14.2	0	96510000	96510000	0	3				366	762;1143;1373	True;True;True	832;1261;1504	1180;1762;2086	1580;2328;2717	1580;2328;2717
sp|Q68X04|SYK_RICTY	sp|Q68X04|SYK_RICTY	3	3	3	Lysine--tRNA ligase	1	3	3	3	3	0	3	0	3	0	6.1	6.1	6.1	60.515	526	526	0	16.924	6.1	0	62682000	62682000	0	2				394	34;1171;1730	True;True;True	37;1291;1885	75;1797;2574	161;2369;3323	161;2369;3323
sp|Q68X70|THYX_RICTY	sp|Q68X70|THYX_RICTY	3	3	3	Thymidylate synthase ThyX	1	3	3	3	3	0	3	0	3	0	16	16	16	34.444	294	294	0	28.59	16	0	107720000	107720000	0	4				400	311;1605;1622	True;True;True	336;1750;1751;1768	500;2399;2400;2419	707;3107;3108;3130	707;3107;3130		133		35
sp|Q68X97|HSPC1_RICTY	sp|Q68X97|HSPC1_RICTY	3	3	3	Small heat shock protein C1	1	3	3	3	3	0	3	0	3	0	26.4	26.4	26.4	18.722	163	163	0	19.545	26.4	0	149120000	149120000	0	4				404	1108;1184;1244	True;True;True	1220;1306;1369	1705;1822;1897;1898	2259;2404;2488;2489	2259;2404;2489
sp|Q68XA5|IDH_RICTY	sp|Q68XA5|IDH_RICTY	3	3	3	Isocitrate dehydrogenase [NADP]	1	3	3	3	3	0	3	0	3	0	9.1	9.1	9.1	54.161	483	483	0	18.79	9.1	0	55978000	55978000	0	3				405	323;1457;1467	True;True;True	349;1595;1606	527;2198;2210	742;2860;2873	742;2860;2873
sp|Q68XE8|SYT_RICTY	sp|Q68XE8|SYT_RICTY	3	3	3	Threonine--tRNA ligase	1	3	3	3	3	0	3	0	3	0	6	6	6	72.798	635	635	0	19.099	6	0	52881000	52881000	0	4				412	201;828;841	True;True;True	215;908;921	326;1289;1303	486;1716;1734;1735	486;1716;1735
sp|Q68XI3|DNAJ_RICTY	sp|Q68XI3|DNAJ_RICTY	3	3	3	Chaperone protein DnaJ	1	3	3	3	3	2	3	2	3	2	10	10	10	41.145	370	370	0	20.461	10	7.3	156140000	154750000	1389300	4				417	388;567;1123	True;True;True	422;624;1236;1237	621;622;623;897;1727;1728;1729;1730	855;856;857;1230;2287;2288;2289;2290;2291	857;1230;2287	118		224
sp|Q68XM3|SYDND_RICTY	sp|Q68XM3|SYDND_RICTY	3	3	3	Aspartate--tRNA(Asp/Asn) ligase	1	3	3	3	2	1	2	1	2	1	8.1	8.1	8.1	68.589	605	605	0	43.697	5	3.1	25550000	25550000	0	2				426	314;462;1222	True;True;True	339;505;1347	515;728;1873	724;1000;2460	724;1000;2460	328	142	216	207
sp|Q68XN0|RL10_RICTY	sp|Q68XN0|RL10_RICTY	3	3	3	50S ribosomal protein L10	1	3	3	3	2	3	2	3	2	3	22.5	22.5	22.5	18.248	169	169	0	24.351	16	22.5	18470000	14869000	3601400	3				430	749;974;1692	True;True;True	818;1069;1070;1846	1162;1507;1508;1509;2523;2524	1559;2016;2017;2018;2019;3264;3265	1559;2018;3264	122		100
sp|Q68XR5|RS6_RICTY	sp|Q68XR5|RS6_RICTY	3	3	3	30S ribosomal protein S6	1	3	3	3	3	0	3	0	3	0	23.1	23.1	23.1	14.005	121	121	0	20.56	23.1	0	74011000	74011000	0	4				438	406;1295;1561	True;True;True	441;1420;1705	644;1964;2330	884;2563;2564;3023	884;2563;3023
sp|Q68XT9|SYR_RICTY	sp|Q68XT9|SYR_RICTY	3	3	3	Arginine--tRNA ligase	1	3	3	3	3	0	3	0	3	0	6.1	6.1	6.1	65.089	576	576	0	23.253	6.1	0	31753000	31753000	0	3				446	395;444;865	True;True;True	429;483;947	631;694;1343	870;946;1796	870;946;1796
sp|Q68XV5|RS2_RICTY	sp|Q68XV5|RS2_RICTY	3	3	3	30S ribosomal protein S2	1	3	3	3	3	1	3	1	3	1	16.6	16.6	16.6	33.095	295	295	0	18.398	16.6	5.1	131560000	129710000	1848200	4				451	1121;1466;1669	True;True;True	1234;1605;1818	1724;2209;2480;2481	2283;2872;3204;3205	2283;2872;3205
sp|Q68Y11|SSB_RICTY	sp|Q68Y11|SSB_RICTY	3	3	3	Single-stranded DNA-binding protein	1	3	3	3	3	1	3	1	3	1	25.7	25.7	25.7	17.452	152	152	0	18.465	25.7	9.2	148890000	140920000	7970900	4				465	650;977;1613	True;True;True	711;1073;1759	1005;1512;2409;2410	1360;2022;3117;3118	1360;2022;3118
sp|P51884|LUM_HUMAN;CON__Q05443	sp|P51884|LUM_HUMAN;CON__Q05443	2;1	2;1	2;1	Lumican ;	2	2	2	2	2	1	2	1	2	1	6.5	6.5	6.5	38.429	338	338;342	0	14.884	6.5	3.3	1143100000	1080300000	62782000	4			+	213	732;1326	True;True	801;1453	1140;2010;2011;2012	1534;2612;2613;2614;2615	1534;2615	70		219
sp|Q9AKE1|SUCD_RICTY	sp|Q9AKE1|SUCD_RICTY	3	3	3	Succinate--CoA ligase [ADP-forming] subunit alpha	1	3	3	3	3	0	3	0	3	0	14.4	14.4	14.4	30.25	292	292	0	26.888	14.4	0	184820000	184820000	0	4				533	200;465;1481	True;True;True	214;508;1620;1621	325;731;2226;2227	485;1003;2891;2892	485;1003;2892		177		285
tr|Q68VS5|Q68VS5_RICTY	tr|Q68VS5|Q68VS5_RICTY	3	3	3	Methionine aminopeptidase	1	3	3	3	3	0	3	0	3	0	13.9	13.9	13.9	28.847	259	259	0	17.802	13.9	0	117560000	117560000	0	3				596	174;202;251	True;True;True	188;216;268	288;327;401	440;487;579	440;487;579
tr|Q68VT1|Q68VT1_RICTY	tr|Q68VT1|Q68VT1_RICTY	3	3	3	Uncharacterized protein	1	3	3	3	3	1	3	1	3	1	31.6	31.6	31.6	17.996	158	158	0	21.941	31.6	7.6	43268000	40613000	2655000	4				598	303;559;1155	True;True;True	326;615;1273	487;488;887;1775	689;690;1218;2345	689;1218;2345
tr|Q68VY0|Q68VY0_RICTY	tr|Q68VY0|Q68VY0_RICTY	3	3	3	Rod shape-determining protein	1	3	3	3	3	1	3	1	3	1	12.1	12.1	12.1	37.432	346	346	0	19.038	12.1	4.9	140010000	137200000	2811400	5				602	67;573;661	True;True;True	72;630;725	116;907;1024;1025	209;1240;1380;1381;1382	209;1240;1382
tr|Q68VZ6|Q68VZ6_RICTY	tr|Q68VZ6|Q68VZ6_RICTY	3	3	3	Uncharacterized protein	1	3	3	3	3	0	3	0	3	0	19.1	19.1	19.1	17.572	152	152	0	20.637	19.1	0	34566000	34566000	0	3				606	1023;1380;1462	True;True;True	1124;1511;1601	1575;2094;2205	2098;2725;2868	2098;2725;2868
tr|Q68WK1|Q68WK1_RICTY	tr|Q68WK1|Q68WK1_RICTY	3	3	3	Uncharacterized protein	1	3	3	3	3	0	3	0	3	0	6	6	6	66.069	584	584	0	24.312	6	0	30095000	30095000	0	3				618	226;442;1440	True;True;True	242;481;1578	360;692;2176	528;944;2829	528;944;2829
tr|Q68WK9|Q68WK9_RICTY	tr|Q68WK9|Q68WK9_RICTY	3	3	3	Uncharacterized protein	1	3	3	3	3	0	3	0	3	0	9.1	9.1	9.1	50.877	440	440	0	44.819	9.1	0	34053000	34053000	0	3				619	1150;1291;1433	True;True;True	1268;1416;1569	1770;1959;2163	2338;2558;2815	2338;2558;2815
tr|Q68WN6|Q68WN6_RICTY	tr|Q68WN6|Q68WN6_RICTY	3	3	3	Uncharacterized protein	1	3	3	3	3	2	3	2	3	2	31.5	31.5	31.5	14.98	130	130	0	21.801	31.5	19.2	128030000	118670000	9367400	5				625	700;969;1232	True;True;True	768;1063;1356	1091;1092;1498;1499;1882	1473;1474;2004;2005;2469	1474;2005;2469
tr|Q68WP7|Q68WP7_RICTY	tr|Q68WP7|Q68WP7_RICTY	3	3	3	Iron-sulfur cluster assembly scaffold protein IscU	1	3	3	3	2	1	2	1	2	1	25.2	25.2	25.2	14.135	131	131	0	18.74	18.3	6.9	28339000	25578000	2761200	6				626	930;1390;1603	True;True;True	1021;1524;1748	1443;2109;2396	1929;1930;1931;2744;2745;3104	1931;2745;3104
tr|Q68WQ9|Q68WQ9_RICTY	tr|Q68WQ9|Q68WQ9_RICTY	3	3	3	Uncharacterized protein	1	3	3	3	2	1	2	1	2	1	12.6	12.6	12.6	26.886	238	238	0	16.928	8	4.6	46572000	46572000	0	3				627	681;1189;1736	True;True;True	747;1311;1891	1056;1827;2580	1426;2409;3330	1426;2409;3330
tr|Q68WT0|Q68WT0_RICTY	tr|Q68WT0|Q68WT0_RICTY	3	3	3	Uncharacterized protein	1	3	3	3	3	0	3	0	3	0	8.6	8.6	8.6	51.036	454	454	0	18.771	8.6	0	79925000	79925000	0	3				630	89;964;1272	True;True;True	94;1058;1397	147;1490;1934	250;1993;2531	250;1993;2531
tr|Q68X02|Q68X02_RICTY	tr|Q68X02|Q68X02_RICTY	3	3	3	Malic enzyme	1	3	3	3	3	0	3	0	3	0	5.3	5.3	5.3	84.369	767	767	0	23.039	5.3	0	210260000	210260000	0	4				636	432;1403;1476	True;True;True	470;1538;1615	678;679;2126;2221	924;925;2771;2885	925;2771;2885
tr|Q68X11|Q68X11_RICTY	tr|Q68X11|Q68X11_RICTY	3	3	3	Uncharacterized protein	1	3	3	3	3	0	3	0	3	0	8.3	8.3	8.3	44.595	387	387	0	21.082	8.3	0	16369000	16369000	0	4				637	634;1158;1580	True;True;True	694;1277;1725	982;1779;2357;2358	1332;2349;3054;3055	1332;2349;3054
tr|Q68X43|Q68X43_RICTY	tr|Q68X43|Q68X43_RICTY	3	3	3	Uncharacterized protein	1	3	3	3	3	0	3	0	3	0	9.6	9.6	9.6	34.103	311	311	0	18.804	9.6	0	57835000	57835000	0	3				639	96;113;1445	True;True;True	102;124;1583	161;191;2182	274;312;2839	274;312;2839		205		172
tr|Q68X93|Q68X93_RICTY	tr|Q68X93|Q68X93_RICTY	3	3	3	Uncharacterized protein	1	3	3	3	3	0	3	0	3	0	12.4	12.4	12.4	43.779	380	380	0	37.646	12.4	0	19993000	19993000	0	5				646	104;776;822	True;True;True	115;849;902	181;1206;1283	300;1613;1614;1707;1708;1709	300;1614;1707
tr|Q68XM5|Q68XM5_RICTY	tr|Q68XM5|Q68XM5_RICTY	3	3	3	Uncharacterized protein	1	3	3	3	3	0	3	0	3	0	14.8	14.8	14.8	30.095	264	264	0	21.216	14.8	0	29011000	29011000	0	2				658	176;212;1151	True;True;True	190;227;1269	291;342;1771	443;508;2339	443;508;2339	224;225;226		180;184;189
tr|Q68XQ4|Q68XQ4_RICTY	tr|Q68XQ4|Q68XQ4_RICTY	3	3	3	Uncharacterized protein	1	3	3	3	3	1	3	1	3	1	18.6	18.6	18.6	19.893	177	177	0	22.751	18.6	7.9	143240000	139940000	3297700	5				660	206;697;1480	True;True;True	220;764;1619	332;1076;1077;1078;2225	493;1449;1450;1451;2890	493;1450;2890
tr|Q68Y06|Q68Y06_RICTY	tr|Q68Y06|Q68Y06_RICTY	3	3	3	Possible outer surface protein	1	3	3	3	3	0	3	0	3	0	19.5	19.5	19.5	26.759	246	246	0	17.892	19.5	0	66306000	66306000	0	4				666	256;1425;1578	True;True;True	273;1561;1723	406;2152;2153;2355	584;2801;2802;3052	584;2801;3052
sp|Q68VN6|RS16_RICTY	sp|Q68VN6|RS16_RICTY	2	2	2	30S ribosomal protein S16	1	2	2	2	2	2	2	2	2	2	22.5	22.5	22.5	12.548	111	111	0	14.745	22.5	22.5	254900000	231590000	23306000	5				303	1595;1693	True;True	1740;1847	2385;2386;2525;2526	3092;3093;3266;3267;3268	3092;3267
sp|Q68VP6|Y857_RICTY	sp|Q68VP6|Y857_RICTY	2	2	2	Nucleoid-associated protein RT0857	1	2	2	2	2	1	2	1	2	1	22.4	22.4	22.4	11.927	107	107	0	21.712	22.4	11.2	12187000	9141000	3045600	4				304	602;1027	True;True	659;1128;1129	942;1580;1581;1582;1583	1282;2103;2104;2105;2106	1282;2105		119;120		18;25
sp|Q68VV0|ACNA_RICTY	sp|Q68VV0|ACNA_RICTY	2	2	2	Aconitate hydratase A	1	2	2	2	2	0	2	0	2	0	2.5	2.5	2.5	97.235	878	878	0	14.18	2.5	0	13142000	13142000	0	2				314	1349;1651	True;True	1478;1798	2048;2456	2668;3175	2668;3175
sp|Q68W59|DER_RICTY	sp|Q68W59|DER_RICTY	2	2	2	GTPase Der	1	2	2	2	2	0	2	0	2	0	5.1	5.1	5.1	51.015	447	447	0	13.716	5.1	0	49030000	49030000	0	2				331	904;1381	True;True	990;1512	1402;2095	1875;2726	1875;2726
sp|Q68W80|RL23_RICTY	sp|Q68W80|RL23_RICTY	2	2	2	50S ribosomal protein L23	1	2	2	2	2	0	2	0	2	0	18.4	18.4	18.4	11.34	98	98	0	12.128	18.4	0	43628000	43628000	0	2				339	69;189	True;True	74;203	118;310	211;467	211;467
sp|Q68W85|RL16_RICTY	sp|Q68W85|RL16_RICTY	2	2	2	50S ribosomal protein L16	1	2	2	2	2	0	2	0	2	0	20.6	20.6	20.6	15.31	136	136	0	17.339	20.6	0	234780000	234780000	0	2				344	49;684	True;True	53;751	96;1061	188;1431	188;1431
sp|Q68W92|RS8_RICTY	sp|Q68W92|RS8_RICTY	2	2	2	30S ribosomal protein S8	1	2	2	2	2	1	2	1	2	1	9.8	9.8	9.8	14.928	132	132	0	14.191	9.8	9.1	141290000	121380000	19905000	3				347	1040;1343	True;True	1144;1471;1472	1603;2039;2040;2041	2132;2657;2658;2659	2132;2658		124		3
sp|Q68W94|RL18_RICTY	sp|Q68W94|RL18_RICTY	2	2	2	50S ribosomal protein L18	1	2	2	2	2	0	2	0	2	0	19.5	19.5	19.5	13.342	118	118	0	15.52	19.5	0	86188000	86188000	0	2				349	550;1314	True;True	605;1440	871;1990	1202;2592	1202;2592
sp|Q68W99|KAD_RICTY	sp|Q68W99|KAD_RICTY	2	2	2	Adenylate kinase	1	2	2	2	2	0	2	0	2	0	10.8	10.8	10.8	24.552	213	213	0	13.47	10.8	0	19261000	19261000	0	2				353	593;1253	True;True	650;1378	931;1911	1271;2503	1271;2503
sp|Q68WA0|RS13_RICTY	sp|Q68WA0|RS13_RICTY	2	2	2	30S ribosomal protein S13	1	2	2	2	2	1	2	1	2	1	18.4	18.4	18.4	14.27	125	125	0	12.744	18.4	11.2	162500000	160250000	2250200	5				354	1102;1635	True;True	1214;1781	1696;1697;1698;2434	2248;2249;2250;2251;3148	2249;3148
sp|Q68WC2|SYI_RICTY	sp|Q68WC2|SYI_RICTY	2	2	2	Isoleucine--tRNA ligase	1	2	2	2	2	0	2	0	2	0	2.2	2.2	2.2	125.45	1086	1086	0	11.924	2.2	0	29601000	29601000	0	2				358	690;816	True;True	757;896	1069;1276	1441;1699	1441;1699
sp|Q68WD0|RL20_RICTY	sp|Q68WD0|RL20_RICTY	2	2	2	50S ribosomal protein L20	1	2	2	2	2	0	2	0	2	0	29.9	29.9	29.9	13.496	117	117	0	24.661	29.9	0	19283000	19283000	0	4				359	283;1620	True;True	302;1766	450;2417	647;3126;3127;3128	647;3127
sp|Q68WD8|DNAA_RICTY	sp|Q68WD8|DNAA_RICTY	2	2	2	Chromosomal replication initiator protein DnaA	1	2	2	2	2	0	2	0	2	0	4.3	4.3	4.3	53.049	463	463	0	12.022	4.3	0	10894000	10894000	0	2				361	68;937	True;True	73;1029	117;1452	210;1944	210;1944
sp|Q68WF3|Y574_RICTY	sp|Q68WF3|Y574_RICTY	2	2	2	UPF0092 membrane protein RT0574	1	2	2	2	2	0	2	0	2	0	21.8	21.8	21.8	16.172	142	142	0	14.187	21.8	0	31862000	31862000	0	2				363	780;1668	True;True	853;1817	1210;2479	1621;3203	1621;3203
sp|Q68WF6|GYRB_RICTY	sp|Q68WF6|GYRB_RICTY	2	2	2	DNA gyrase subunit B	1	2	2	2	2	0	2	0	2	0	2.6	2.6	2.6	90.951	807	807	0	13.3	2.6	0	25057000	25057000	0	3				364	178;1090	True;True	192;1202	293;1684	445;446;2236	446;2236
sp|Q68WN2|RS15_RICTY	sp|Q68WN2|RS15_RICTY	2	2	2	30S ribosomal protein S15	1	2	2	2	2	1	2	1	2	1	23.1	23.1	23.1	10.609	91	91	0	21.423	23.1	13.2	117530000	114340000	3181400	4				378	695;1137	True;True	762;1255	1074;1755;1756	1446;2320;2321;2322	1446;2321
sp|Q68WR2|SYW_RICTY	sp|Q68WR2|SYW_RICTY	2	2	2	Tryptophan--tRNA ligase	1	2	2	2	2	0	2	0	2	0	6.4	6.4	6.4	37.661	330	330	0	11.767	6.4	0	40209000	40209000	0	2				381	128;651	True;True	142;712	220;1006	347;1361	347;1361
sp|Q68WS4|Y442_RICTY	sp|Q68WS4|Y442_RICTY	2	2	2	Probable transcriptional regulatory protein RT0442	1	2	2	2	2	0	2	0	2	0	9.9	9.9	9.9	28.277	252	252	0	15.36	9.9	0	51146000	51146000	0	2				382	873;1443	True;True	955;1581	1351;2179	1804;2835	1804;2835
sp|Q68WT1|UVRD_RICTY	sp|Q68WT1|UVRD_RICTY	2	2	2	DNA helicase II	1	2	2	2	2	0	2	0	2	0	3.3	3.3	3.3	75.501	658	658	0	13.448	3.3	0	12988000	12988000	0	2				384	608;730	True;True	666;799	950;1138	1291;1532	1291;1532
sp|Q68WT3|TRXB_RICTY	sp|Q68WT3|TRXB_RICTY	2	2	2	Thioredoxin reductase	1	2	2	2	2	1	2	1	2	1	9	9	9	33.698	310	310	0	14.674	9	4.8	70573000	70573000	0	3				385	1174;1510	True;True	1294;1651	1802;2266;2267	2375;2941;2942	2375;2941
sp|Q68WW1|SYFB_RICTY	sp|Q68WW1|SYFB_RICTY	2	2	2	Phenylalanine--tRNA ligase beta subunit	1	2	2	2	2	0	2	0	2	0	2.5	2.5	2.5	91.697	815	815	0	12.1	2.5	0	13714000	13714000	0	2				388	447;1666	True;True	486;1815	697;2477	951;3201	951;3201
sp|Q68WX8|DUT_RICTY	sp|Q68WX8|DUT_RICTY	2	2	2	Deoxyuridine 5-triphosphate nucleotidohydrolase	1	2	2	2	2	0	2	0	2	0	14.9	14.9	14.9	16.034	148	148	0	12.581	14.9	0	51249000	51249000	0	2				389	585;1637	True;True	642;1783	921;2436	1257;3150	1257;3150
sp|Q68WZ5|KDSB_RICTY	sp|Q68WZ5|KDSB_RICTY	2	2	2	3-deoxy-manno-octulosonate cytidylyltransferase	1	2	2	2	2	0	2	0	2	0	10.8	10.8	10.8	27.434	241	241	0	14.591	10.8	0	25132000	25132000	0	2				392	1156;1614	True;True	1274;1760	1776;2411	2346;3119	2346;3119
sp|Q68X10|FABI_RICTY	sp|Q68X10|FABI_RICTY	2	2	2	Enoyl-[acyl-carrier-protein] reductase [NADH] FabI	1	2	2	2	2	1	2	1	2	1	13	13	13	28.712	261	261	0	13.62	13	4.6	69856000	69856000	0	1				395	1268;1738	True;True	1393;1893;1894;1895	1930;2582;2583;2584;2585	2527;3332;3333;3334;3335;3336	2527;3333	110	132	181	178
sp|Q68X53|HSLV_RICTY	sp|Q68X53|HSLV_RICTY	2	2	2	ATP-dependent protease subunit HslV	1	2	2	2	2	1	2	1	2	1	20.9	20.9	20.9	19.839	182	182	0	26.028	20.9	11.5	35628000	33413000	2215000	4				399	85;798	True;True	90;878	142;1250;1251	243;244;1672;1673	244;1672
sp|Q68XC8|PSD_RICTY	sp|Q68XC8|PSD_RICTY	2	2	2	Phosphatidylserine decarboxylase proenzyme	1	2	2	2	2	0	2	0	2	0	12.1	12.1	12.1	26.188	231	231	0	13.455	12.1	0	13810000	13810000	0	3				407	508;1239	True;True	561;1364	810;1892	1126;1127;2483	1127;2483
sp|Q68XD1|EFP_RICTY	sp|Q68XD1|EFP_RICTY	2	2	2	Elongation factor P	1	2	2	2	2	0	2	0	2	0	13.3	13.3	13.3	21.155	188	188	0	13.732	13.3	0	64027000	64027000	0	4				408	1422;1448	True;True	1557;1558;1586	2147;2148;2187	2795;2796;2847;2848	2796;2848		134		181
sp|Q68XF0|Y210_RICTY	sp|Q68XF0|Y210_RICTY	2	2	2	Uncharacterized zinc protease RT0210	1	2	2	2	2	0	2	0	2	0	4.6	4.6	4.6	46.618	412	412	0	16.808	4.6	0	20845000	20845000	0	3				413	1345;1346	True;True	1474;1475	2044;2045	2662;2663;2664	2662;2664
sp|Q68XJ4|SRP54_RICTY	sp|Q68XJ4|SRP54_RICTY	2	2	2	Signal recognition particle protein	1	2	2	2	2	0	2	0	2	0	5.8	5.8	5.8	49.351	449	449	0	12.677	5.8	0	12971000	12971000	0	3				420	641;971	True;True	701;1065	993;1501	1345;2008;2009	1345;2008
sp|Q68XN3|NUSG_RICTY	sp|Q68XN3|NUSG_RICTY	2	2	2	Transcription termination/antitermination protein NusG	1	2	2	2	2	0	2	0	2	0	13	13	13	21.72	192	192	0	13.955	13	0	104420000	104420000	0	2				432	144;1434	True;True	158;1570	241;2164	373;2816	373;2816
sp|Q68XN6|RS7_RICTY	sp|Q68XN6|RS7_RICTY	2	2	2	30S ribosomal protein S7	1	2	2	2	2	2	2	2	2	2	16.9	16.9	16.9	18.339	160	160	0	22.633	16.9	16.9	436360000	426820000	9548100	7				433	811;1582	True;True	891;1727	1270;1271;2361;2362;2363	1693;1694;3060;3061;3062;3063;3064	1694;3062
sp|Q68XN7|RS12_RICTY	sp|Q68XN7|RS12_RICTY	2	2	2	30S ribosomal protein S12	1	2	2	2	2	0	2	0	2	0	18.6	18.6	18.6	14.279	129	129	0	12.852	18.6	0	144790000	144790000	0	2				434	1530;1729	True;True	1672;1884	2290;2573	2969;3322	2969;3322
sp|Q68XN9|SDHA_RICTY	sp|Q68XN9|SDHA_RICTY	2	2	2	Succinate dehydrogenase flavoprotein subunit	1	2	2	2	2	0	2	0	2	0	5.2	5.2	5.2	65.742	596	596	0	13.429	5.2	0	17238000	17238000	0	1				435	450;1064	True;True	489;490;1174	701;702;1649	955;956;2189	955;2189	123		272
sp|Q68XR9|FTSH_RICTY	sp|Q68XR9|FTSH_RICTY	2	2	2	ATP-dependent zinc metalloprotease FtsH	1	2	2	2	2	0	2	0	2	0	3.5	3.5	3.5	69.979	637	637	0	12.618	3.5	0	21520000	21520000	0	3				440	920;1132	True;True	1009;1250	1428;1750	1911;1912;2315	1912;2315
sp|Q68XT3|PARB_RICTY	sp|Q68XT3|PARB_RICTY	2	2	2	Probable chromosome-partitioning protein ParB	1	2	2	2	2	0	2	0	2	0	8	8	8	32.962	286	286	0	12.877	8	0	26822000	26822000	0	1				443	342;1426	True;True	375;1562	565;2154	792;2803	792;2803
sp|Q68XU3|DCD_RICTY	sp|Q68XU3|DCD_RICTY	2	2	2	Deoxycytidine triphosphate deaminase	1	2	2	2	2	0	2	0	2	0	14.4	14.4	14.4	21.344	188	188	0	14.191	14.4	0	178950000	178950000	0	2				448	623;656	True;True	681;717	967;1011	1313;1366	1313;1366
sp|Q68XV9|AAT_RICTY	sp|Q68XV9|AAT_RICTY	2	2	2	Aspartate aminotransferase	1	2	2	2	2	1	2	1	2	1	7	7	7	44.337	399	399	0	12.239	7	2.8	76504000	76504000	0	3				453	638;1767	True;True	698;1927	990;2628;2629	1342;3396;3397	1342;3396
sp|Q68XW8|RL31_RICTY	sp|Q68XW8|RL31_RICTY	2	2	2	50S ribosomal protein L31	1	2	2	2	2	1	2	1	2	1	25.6	25.6	25.6	8.8269	78	78	0	17.086	25.6	14.1	26048000	25121000	927590	4				455	235;421	True;True	251;458	375;376;664	546;547;548;908	547;908
sp|Q68XX2|Y032_RICTY	sp|Q68XX2|Y032_RICTY	2	2	2	Uncharacterized protein RT0032	1	2	2	2	2	1	2	1	2	1	3.3	3.3	3.3	125.46	1135	1135	0	14.309	3.3	1.1	94123000	90618000	3505200	4				456	158;720	True;True	172;789	259;1122;1123;1124	395;1515;1516;1517	395;1517
sp|Q68XX7|PTAS_RICTY	sp|Q68XX7|PTAS_RICTY	2	2	2	Phosphate acetyltransferase	1	2	2	2	2	0	2	0	2	0	12.3	12.3	12.3	37.938	349	349	0	14.33	12.3	0	67950000	67950000	0	2				457	480;1420	True;True	525;1555	752;2145	1028;2793	1028;2793
sp|Q68XY0|RL19_RICTY	sp|Q68XY0|RL19_RICTY	2	2	2	50S ribosomal protein L19	1	2	2	2	2	1	2	1	2	1	18.1	18.1	18.1	15.814	138	138	0	13.415	18.1	10.1	153040000	145350000	7691500	3				458	411;1019	True;True	447;1120	652;1570;1571	896;2093;2094	896;2093
sp|Q68XZ6|LPXA_RICTY	sp|Q68XZ6|LPXA_RICTY	2	2	2	Acyl-[acyl-carrier-protein]--UDP-N-acetylglucosamine O-acyltransferase	1	2	2	2	2	0	2	0	2	0	11	11	11	28.515	264	264	0	12.729	11	0	25975000	25975000	0	2				461	152;1348	True;True	166;1477	252;2047	388;2667	388;2667
tr|Q68VQ0|Q68VQ0_RICTY	tr|Q68VQ0|Q68VQ0_RICTY	2	2	2	Nicotinamide nucleotide transhydrogenase	1	2	2	2	2	0	2	0	2	0	7.8	7.8	7.8	41.511	383	383	0	14.136	7.8	0	39638000	39638000	0	2				593	4;115	True;True	4;126	24;193	67;314	67;314
tr|Q68VS7|Q68VS7_RICTY	tr|Q68VS7|Q68VS7_RICTY	2	2	2	Uncharacterized protein	1	2	2	2	2	0	2	0	2	0	4.6	4.6	4.6	60.842	526	526	0	12.095	4.6	0	14049000	14049000	0	2				597	1130;1342	True;True	1248;1470	1748;2038	2313;2656	2313;2656
tr|Q68W72|Q68W72_RICTY	tr|Q68W72|Q68W72_RICTY	2	2	2	Uncharacterized protein	1	2	2	2	2	0	2	0	2	0	16.3	16.3	16.3	21.382	190	190	0	12.899	16.3	0	96127000	96127000	0	2				609	541;1384	True;True	596;1515	855;2098	1183;2729	1183;2729
tr|Q68WB9|Q68WB9_RICTY	tr|Q68WB9|Q68WB9_RICTY	2	2	2	PCCase	1	2	2	2	2	0	2	0	2	0	5.4	5.4	5.4	56.637	514	514	0	19.703	5.4	0	38058000	38058000	0	3				610	711;1534	True;True	779;1677	1106;2297	1491;1492;2979	1492;2979
tr|Q68WJ6|Q68WJ6_RICTY	tr|Q68WJ6|Q68WJ6_RICTY	2	2	2	Uncharacterized protein	1	2	2	2	2	1	2	1	2	1	5.7	5.7	5.7	58.656	511	511	0	12.327	5.7	3.7	17571000	16452000	1118400	4				617	589;1304	True;True	646;1429	926;927;1974	1264;1265;1266;1267;2574	1266;2574
tr|Q68X40|Q68X40_RICTY	tr|Q68X40|Q68X40_RICTY	2	2	2	dTDP-4-keto-L-rhamnose reductase	1	2	2	2	2	0	2	0	2	0	9.9	9.9	9.9	31.883	284	284	0	11.391	9.9	0	102530000	102530000	0	3				638	1319;1507	True;True	1446;1648	2001;2262;2263	2603;2936;2937	2603;2936
tr|Q68X90|Q68X90_RICTY	tr|Q68X90|Q68X90_RICTY	2	2	2	Protease II	1	2	2	2	2	0	2	0	2	0	3.9	3.9	3.9	80.323	684	684	0	13.14	3.9	0	12130000	12130000	0	2				645	463;693	True;True	506;760	729;1072	1001;1444	1001;1444
tr|Q68XF4|Q68XF4_RICTY	tr|Q68XF4|Q68XF4_RICTY	2	2	2	Uncharacterized protein	1	2	2	2	2	0	2	0	2	0	13.5	13.5	13.5	10.376	89	89	0	12.753	13.5	0	18096000	18096000	0	3				652	1489;1490	True;True	1630;1631	2241;2242	2907;2908;2909	2907;2908
tr|Q68XM4|Q68XM4_RICTY	tr|Q68XM4|Q68XM4_RICTY	2	2	2	Uncharacterized protein	1	2	2	2	2	0	2	0	2	0	20.8	20.8	20.8	16.617	144	144	0	13.543	20.8	0	91642000	91642000	0	2				657	1041;1347	True;True	1145;1476	1604;2046	2133;2665;2666	2133;2666	223		3
tr|Q68XS1|Q68XS1_RICTY	tr|Q68XS1|Q68XS1_RICTY	2	2	2	Uncharacterized protein	1	2	2	2	2	1	2	1	2	1	5.9	5.9	5.9	41.507	358	358	0	12.517	5.9	2.8	5713000000	686620000	5026400000	3				662	701;1760	True;True	769;1920	1093;1094;2620	1475;1476;3385	1476;3385
tr|Q68XU7|Q68XU7_RICTY	tr|Q68XU7|Q68XU7_RICTY	2	2	2	Uncharacterized protein	1	2	2	2	2	1	2	1	2	1	15.6	15.6	15.6	21.194	186	186	0	17.344	15.6	9.1	50545000	50545000	0	2				665	492;496	True;True	539;540;544;545	773;774;775;779;780	1057;1058;1059;1060;1065;1066	1060;1065	228	207	60	43
CON__P01966	CON__P01966	1	1	1		1	1	1	1	0	1	0	1	0	1	8.5	8.5	8.5	15.184	142	142	0	6.8393	0	8.5	12572000	0	12572000	1			+	4	398	TRUE	432	634	873	873
sp|P02768|ALBU_HUMAN;CON__P02768-1	sp|P02768|ALBU_HUMAN;CON__P02768-1	1;1	1;1	1;1	Serum albumin ;	2	1	1	1	0	1	0	1	0	1	1.5	1.5	1.5	69.366	609	609;609	0	6.4158	0	1.5	1208800000	0	1208800000	1			+	8	1240	TRUE	1365	1893	2484	2484
CON__P41361	CON__P41361	1	1	1		1	1	1	1	0	1	0	1	0	1	2.6	2.6	2.6	52.347	465	465	0	16.061	0	2.6	17472000	0	17472000	1			+	16	350	TRUE	384	576	803	803		9		456
sp|Q14CN4|K2C72_HUMAN;CON__Q14CN4-1;CON__Q6IME9;sp|Q3SY84|K2C71_HUMAN;CON__Q3SY84;sp|Q7RTS7|K2C74_HUMAN;CON__Q7RTS7;sp|Q86Y46|K2C73_HUMAN;CON__Q32MB2	sp|Q14CN4|K2C72_HUMAN;CON__Q14CN4-1;CON__Q6IME9;sp|Q3SY84|K2C71_HUMAN;CON__Q3SY84;sp|Q7RTS7|K2C74_HUMAN;CON__Q7RTS7;sp|Q86Y46|K2C73_HUMAN;CON__Q32MB2	1;1;1;1;1;1;1;1;1	1;1;1;1;1;1;1;1;1	1;1;1;1;1;1;1;1;1	Keratin, type II cytoskeletal 72 ;;;Keratin, type II cytoskeletal 71 ;;Keratin, type II cytoskeletal 74 ;;Keratin, type II cytoskeletal 73 ;	9	1	1	1	0	1	0	1	0	1	2.3	2.3	2.3	55.877	511	511;511;520;523;523;529;529;540;540	0	6.8864	0	2.3	1260900	0	1260900	1			+	19	401	TRUE	435	637	876	876
CON__Q29RQ1	CON__Q29RQ1	1	1	1		1	1	1	1	0	1	0	1	0	1	1.5	1.5	1.5	93.089	843	843	0	21.232	0	1.5	28656000	0	28656000	3			+	21	943	TRUE	1035	1459	1952;1953;1954	1952
CON__Q2HJF0	CON__Q2HJF0	1	1	1		1	1	1	1	1	1	1	1	1	1	1.9	1.9	1.9	69.182	622	622	0	7.6346	1.9	1.9	0	0	0	0			+	22	510	TRUE	563	812;813	1129;1130	1130	234		130
CON__Q2KIG3	CON__Q2KIG3	1	1	1		1	1	1	1	0	1	0	1	0	1	2.6	2.6	2.6	48.821	423	423	0	8.4209	0	2.6	2829000	0	2829000	1			+	23	159	TRUE	173	260	396	396
sp|P19961|AMY2B_HUMAN;sp|P04746|AMYP_HUMAN;sp|P04745|AMY1_HUMAN;CON__Q3MHH8	sp|P19961|AMY2B_HUMAN;sp|P04746|AMYP_HUMAN;sp|P04745|AMY1_HUMAN;CON__Q3MHH8	1;1;1;1	1;1;1;1	1;1;1;1	Alpha-amylase 2B ;Pancreatic alpha-amylase ;Alpha-amylase 1 ;	4	1	1	1	0	1	0	1	0	1	2.3	2.3	2.3	57.709	511	511;511;511;511	0	7.6874	0	2.3	2522300	0	2522300	1			+	27	92	TRUE	97	150	253	253
CON__Q58D62	CON__Q58D62	1	1	1		1	1	1	1	0	1	0	1	0	1	2.3	2.3	2.3	42.663	387	387	0	6.4485	0	2.3	809370000	0	809370000	3			+	29	184	TRUE	198	303;304	457;458;459	458
REV__CON__Q61726	REV__CON__Q61726	1	1	1		1	1	1	1	0	1	0	1	0	1	0	0	0	52.809	479	479	1	-2	0	0	0	0	0	0	+	+	+	33	1020	TRUE	1121	1572	2095	2095	14		159

## Sheet: MULTIPLE_HOST_108
Protein IDs	Majority protein IDs	Peptide counts (all)	Peptide counts (razor+unique)	Peptide counts (unique)	Fasta headers	Number of proteins	Peptides	Razor + unique peptides	Unique peptides	Peptides anti virD4	Peptides Pre-immune	Razor + unique peptides anti virD4	Razor + unique peptides Pre-immune	Unique peptides anti virD4	Unique peptides Pre-immune	Sequence coverage [%]	Unique + razor sequence coverage [%]	Unique sequence coverage [%]	Mol. weight [kDa]	Sequence length	Sequence lengths	Q-value	Score	Sequence coverage anti virD4 [%]	Sequence coverage Pre-immune [%]	Intensity	Intensity anti virD4	Intensity Pre-immune	MS/MS count	Only identified by site	Reverse	Potential contaminant	id	Peptide IDs	Peptide is razor	Mod. peptide IDs	Evidence IDs	MS/MS IDs	Best MS/MS	Deamidation (NQ) site IDs	Oxidation (M) site IDs	Deamidation (NQ) site positions	Oxidation (M) site positions
sp|P84198|VIME_CHLAE;sp|P08670|VIME_HUMAN;sp|P41219|PERI_HUMAN;sp|P17661|DESM_HUMAN;CON__Q9DCV7;sp|P14136|GFAP_HUMAN;CON__Q61726;sp|O43790|KRT86_HUMAN;CON__O43790;sp|P78385|KRT83_HUMAN;CON__Q6NT21;CON__P78385;sp|Q16352|AINX_HUMAN;sp|Q14533|KRT81_HUMAN;CON__Q14533;sp|P78386|KRT85_HUMAN;CON__P78386;CON__Q8VED5;sp|Q9NSB2|KRT84_HUMAN;CON__Q9NSB2;CON__Q6ISB0;sp|P07197|NFM_HUMAN	sp|P84198|VIME_CHLAE;sp|P08670|VIME_HUMAN	31;29;4;3;2;1;1;1;1;1;1;1;1;1;1;1;1;1;1;1;1;1	31;29;4;3;2;1;1;1;1;1;1;1;1;1;1;1;1;1;1;1;1;1	29;27;3;2;0;0;0;0;0;0;0;0;1;0;0;0;0;0;0;0;0;1	Vimentin ;Vimentin	22	31	31	29	22	28	22	28	21	27	59.4	59.4	56.2	53.708	466	466;466;470;470;457;432;479;486;486;493;493;493;499;505;505;507;507;531;600;600;600;916	0	291.11	47.4	56.2	3700700000	1814600000	1886000000	81				239	181;222;265;266;300;320;347;371;372;400;556;669;670;731;794;803;857;858;926;928;982;983;1122;1247;1248;1266;1339;1369;1406;1484;1574	True;True;True;True;True;True;True;True;True;True;True;True;True;True;True;True;True;True;True;True;True;True;True;True;True;True;True;True;True;True;True	195;237;238;282;283;321;345;346;381;405;406;434;611;733;734;800;872;883;937;938;939;1016;1018;1019;1078;1079;1235;1372;1373;1391;1466;1500;1541;1625;1718;1719	296;297;298;299;355;356;417;418;419;475;522;523;524;572;573;600;601;602;603;636;880;881;1036;1037;1139;1241;1256;1257;1258;1259;1321;1322;1323;1324;1325;1435;1436;1438;1439;1440;1518;1519;1520;1521;1725;1726;1903;1904;1905;1906;1927;2029;2030;2081;2082;2130;2232;2233;2234;2235;2346;2347;2348;2349;2350;2351	449;450;451;452;453;523;524;598;599;600;601;602;677;734;735;736;737;738;739;799;800;831;832;833;834;875;1211;1212;1396;1397;1533;1662;1678;1679;1680;1681;1756;1757;1758;1759;1760;1761;1920;1921;1923;1924;1925;1926;2030;2031;2032;2033;2034;2035;2036;2284;2285;2286;2494;2495;2496;2497;2524;2634;2635;2636;2712;2713;2777;2897;2898;2899;2900;2901;3040;3041;3042;3043;3044;3045;3046;3047;3048	451;524;600;602;677;738;799;831;834;875;1211;1396;1397;1533;1662;1680;1757;1761;1920;1923;2031;2036;2286;2495;2497;2524;2635;2712;2777;2898;3044		92;93;94;95		154;183;193;347
sp|Q76N69|ACTB_CHLAE;sp|P63261|ACTG_HUMAN;sp|P60709|ACTB_HUMAN;sp|Q6S8J3|POTEE_HUMAN;sp|A5A3E0|POTEF_HUMAN;sp|Q9BYX7|ACTBM_HUMAN;sp|Q562R1|ACTBL_HUMAN;sp|P0CG39|POTEJ_HUMAN;sp|P0CG38|POTEI_HUMAN	sp|Q76N69|ACTB_CHLAE;sp|P63261|ACTG_HUMAN;sp|P60709|ACTB_HUMAN	14;14;14;4;4;3;3;3;3	14;14;14;4;4;3;3;3;3	6;6;6;1;1;1;0;1;1	Actin, cytoplasmic 1 ;Actin, cytoplasmic 2 ;Actin, cytoplasmic 1	9	14	14	6	14	10	14	10	6	5	47.5	47.5	24.8	41.736	375	375;375;375;1075;1075;375;376;1038;1075	0	141.03	47.5	29.9	3056900000	2726600000	330330000	44				220	45;211;240;241;296;533;563;756;772;829;1202;1400;1517;1550	True;True;True;True;True;True;True;True;True;True;True;True;True;True	49;225;226;256;257;316;317;588;619;620;825;843;844;909;1325;1534;1535;1658;1694	91;92;338;339;340;341;384;385;386;387;468;469;470;846;847;891;892;1170;1195;1196;1197;1198;1199;1290;1291;1842;1843;1844;2121;2122;2123;2274;2315;2316	183;184;500;501;502;503;504;505;506;507;556;557;558;559;668;669;670;671;1172;1173;1174;1222;1223;1224;1568;1597;1598;1599;1600;1601;1602;1603;1604;1605;1717;1718;1719;1720;2426;2427;2428;2763;2764;2765;2766;2767;2768;2950;3001;3002	183;501;557;559;671;1173;1224;1568;1601;1719;2426;2767;2950;3002	72	82;83;84	252	44;305;325
sp|P35579|MYH9_HUMAN;tr|D9MWX4|D9MWX4_CHLAE;sp|P35749|MYH11_HUMAN	sp|P35579|MYH9_HUMAN	13;5;2	13;5;2	12;5;1	Myosin-9	3	13	13	12	4	13	4	13	4	12	10	10	9.1	226.53	1960	1960;317;1972	0	118.87	2.6	10	126770000	30572000	96203000	22				186	76;305;584;768;933;936;952;1054;1167;1218;1464;1499;1647	True;True;True;True;True;True;True;True;True;True;True;True;True	81;328;329;641;839;1025;1028;1045;1162;1286;1287;1343;1603;1640;1794	126;127;490;491;492;920;1191;1447;1451;1473;1627;1628;1791;1792;1793;1868;1869;2207;2252;2450	222;223;693;694;695;696;1256;1592;1937;1943;1971;2162;2163;2363;2364;2365;2455;2456;2870;2925;2926;3169	223;694;1256;1592;1937;1943;1971;2162;2364;2456;2870;2926;3169		74;75		365;1910
sp|P10809|CH60_HUMAN	sp|P10809|CH60_HUMAN	12	12	12	60 kDa heat shock protein, mitochondrial	1	12	12	12	12	7	12	7	12	7	19	19	19	61.054	573	573	0	121.3	19	15.4	893440000	823730000	69710000	27				139	712;713;714;972;1470;1471;1528;1585;1586;1587;1590;1676	True;True;True;True;True;True;True;True;True;True;True;True	780;781;782;1066;1067;1609;1610;1670;1730;1731;1732;1735;1827;1828	1107;1108;1109;1110;1111;1112;1502;1503;1504;2214;2215;2216;2288;2368;2369;2370;2371;2372;2373;2374;2378;2379;2490;2491;2492	1493;1494;1495;1496;1497;1498;1499;1500;1501;1502;1503;2010;2011;2012;2013;2877;2878;2879;2880;2966;2967;3071;3072;3073;3074;3075;3076;3077;3078;3083;3084;3214;3215;3216	1494;1497;1500;2012;2878;2880;2966;3072;3075;3076;3083;3216	48;49		106;426
sp|P38646|GRP75_HUMAN	sp|P38646|GRP75_HUMAN	12	12	12	Stress-70 protein, mitochondrial	1	12	12	12	11	3	11	3	11	3	22.5	22.5	22.5	73.68	679	679	0	80.015	20.9	6.2	381630000	371680000	9948700	14				194	110;133;165;231;346;1007;1052;1192;1364;1386;1627;1664	True;True;True;True;True;True;True;True;True;True;True;True	121;147;179;247;380;1104;1160;1314;1494;1518;1519;1773;1813	188;225;272;273;367;570;571;1551;1624;1830;2070;2101;2102;2103;2424;2475	309;352;418;419;538;797;798;2071;2072;2158;2412;2699;2732;2733;2734;2735;3135;3199	309;352;419;538;797;2071;2158;2412;2699;2733;3135;3199	61		268
sp|P18206|VINC_HUMAN	sp|P18206|VINC_HUMAN	11	11	11	Vinculin	1	11	11	11	0	11	0	11	0	11	13.4	13.4	13.4	123.8	1134	1134	0	71.267	0	13.4	59520000	0	59520000	13				158	44;117;146;529;882;1011;1035;1140;1231;1328;1704	True;True;True;True;True;True;True;True;True;True;True	48;128;160;583;965;1109;1138;1258;1355;1455;1859	90;195;244;838;1364;1557;1595;1759;1881;2015;2540	181;182;316;379;1160;1824;2078;2123;2124;2325;2468;2618;3282	181;316;379;1160;1824;2078;2123;2325;2468;2618;3282
sp|P04264|K2C1_HUMAN;CON__P04264;CON__Q9R0H5;CON__Q6NXH9;CON__Q6IFZ6	sp|P04264|K2C1_HUMAN;CON__P04264	20;19;1;1;1	20;19;1;1;1	15;14;0;0;0	Keratin, type II cytoskeletal 1 ;	5	20	20	15	9	20	9	20	6	15	26.1	26.1	19.1	66.038	644	644;644;524;539;572	0	182.68	15.7	26.1	659640000	170450000	489190000	32			+	114	23;122;244;402;606;774;817;834;912;913;1110;1128;1159;1212;1315;1324;1333;1338;1469;1483	True;True;True;True;True;True;True;True;True;True;True;True;True;True;True;True;True;True;True;True	26;135;261;436;437;664;846;847;897;914;998;999;1222;1243;1244;1278;1336;1441;1442;1451;1460;1465;1608;1624	59;207;394;638;639;640;948;1202;1203;1204;1277;1278;1296;1411;1412;1707;1708;1740;1741;1742;1743;1780;1781;1782;1861;1991;1992;1993;1994;2006;2007;2022;2023;2028;2213;2230;2231	145;332;572;877;878;879;880;1289;1609;1610;1611;1700;1701;1702;1727;1887;1888;2261;2262;2263;2304;2305;2306;2307;2350;2351;2352;2448;2593;2594;2595;2596;2608;2609;2625;2626;2632;2633;2876;2895;2896	145;332;572;879;1289;1609;1702;1727;1887;1888;2263;2304;2351;2448;2593;2609;2625;2632;2876;2896	233;269	51;52;53	206;374	259;262;296
sp|P02545|LMNA_HUMAN	sp|P02545|LMNA_HUMAN	10	10	10	Prelamin-A/C	1	10	10	10	7	9	7	9	7	9	19.3	19.3	19.3	74.139	664	664	0	69.9	13.4	17.5	100770000	51338000	49432000	18				101	10;111;599;737;929;1032;1164;1327;1415;1553	True;True;True;True;True;True;True;True;True;True	12;122;656;806;1020;1134;1283;1454;1550;1697	39;189;939;1146;1147;1441;1442;1589;1787;1788;2013;2014;2139;2140;2320;2321	118;310;1279;1541;1542;1927;1928;2115;2116;2358;2359;2360;2616;2617;2786;2787;3010;3011	118;310;1279;1542;1928;2116;2359;2616;2787;3010
sp|P04114|APOB_HUMAN	sp|P04114|APOB_HUMAN	10	10	10	Apolipoprotein B-100	1	10	10	10	6	4	6	4	6	4	2.5	2.5	2.5	515.6	4563	4563	0	64.826	1.6	1.1	107220000	89296000	17928000	7				112	18;325;343;502;605;781;1204;1350;1498;1718	True;True;True;True;True;True;True;True;True;True	21;351;376;555;663;854;1327;1479;1639;1873	52;529;566;803;947;1211;1846;2049;2251;2559	135;136;744;793;1119;1288;1622;2430;2669;2924;3301	135;744;793;1119;1288;1622;2430;2669;2924;3301	46;268		1405;2855
sp|P35908|K22E_HUMAN;CON__P35908	sp|P35908|K22E_HUMAN;CON__P35908	13;13	11;11	8;8	Keratin, type II cytoskeletal 2 epidermal ;	2	13	11	8	5	12	4	10	3	7	24.3	21.1	16.1	65.432	639	639;645	0	79.115	10.8	22.8	240600000	54445000	186150000	19			+	15	123;245;402;606;818;903;1180;1317;1408;1559;1638;1716;1739	True;True;False;False;True;True;True;True;True;True;True;True;True	136;262;436;437;664;898;989;1301;1444;1543;1703;1784;1785;1871;1896	208;209;395;638;639;640;948;1279;1401;1815;1999;2132;2327;2328;2437;2438;2439;2555;2586	333;334;573;877;878;879;880;1289;1703;1874;2396;2601;2779;3020;3021;3151;3152;3153;3154;3155;3156;3297;3337;3338	333;573;879;1289;1703;1874;2396;2601;2779;3021;3152;3297;3338	233	7;8	204	294;337
sp|P35527|K1C9_HUMAN;CON__P35527	sp|P35527|K1C9_HUMAN;CON__P35527	13;12	13;12	13;12	Keratin, type I cytoskeletal 9 ;	2	13	13	13	9	12	9	12	9	12	31.5	31.5	31.5	62.064	623	623;623	0	101.31	21.5	29.1	336760000	190130000	146620000	34			+	185	190;289;423;471;545;546;660;825;1206;1385;1468;1472;1657	True;True;True;True;True;True;True;True;True;True;True;True;True	204;308;461;515;600;601;723;724;905;1329;1330;1516;1517;1607;1611;1806	311;457;458;667;738;739;859;860;861;862;863;864;865;866;867;1021;1022;1023;1286;1849;1850;1851;1852;2099;2100;2211;2212;2217;2466	468;469;655;656;657;912;1010;1011;1012;1013;1014;1188;1189;1190;1191;1192;1193;1194;1195;1196;1197;1198;1377;1378;1379;1712;1713;2434;2435;2436;2437;2730;2731;2874;2875;2881;3187;3188	468;656;912;1012;1194;1197;1377;1712;2437;2731;2875;2881;3187	60	72;73	258	157;245
sp|P06396|GELS_HUMAN	sp|P06396|GELS_HUMAN	9	9	4	Gelsolin	1	9	9	4	3	8	3	8	1	3	16.5	16.5	10.6	85.696	782	782	0	67.472	5.9	13.7	1658100000	8164300	1649900000	19				121	40;116;275;572;1442;1653;1672;1732;1733	True;True;True;True;True;True;True;True;True	43;44;127;292;629;1580;1800;1801;1802;1821;1822;1823;1887;1888	83;84;85;86;194;430;905;906;2178;2459;2460;2461;2462;2484;2485;2486;2576;2577	172;173;174;175;176;315;620;621;622;623;1238;1239;2831;2832;2833;2834;3178;3179;3180;3181;3182;3183;3208;3209;3210;3325;3326;3327	173;315;621;1239;2834;3183;3210;3326;3327	11;12;47	57;58;59	305;589;591	310;433;439
sp|P21333|FLNA_HUMAN	sp|P21333|FLNA_HUMAN	9	9	9	Filamin-A	1	9	9	9	9	0	9	0	9	0	6.5	6.5	6.5	280.74	2647	2647	0	60.524	6.5	0	127990000	127990000	0	13				161	129;163;439;495;1270;1354;1451;1562;1768	True;True;True;True;True;True;True;True;True	143;177;478;543;1395;1483;1589;1706;1928	221;265;266;689;778;1932;2055;2191;2331;2630	348;403;404;405;941;1063;1064;2529;2678;2853;3024;3398;3399	348;404;941;1064;2529;2678;2853;3024;3398
sp|P68133|ACTS_HUMAN;sp|P68032|ACTC_HUMAN;sp|P63267|ACTH_HUMAN;sp|P62736|ACTA_HUMAN	sp|P68133|ACTS_HUMAN;sp|P68032|ACTC_HUMAN;sp|P63267|ACTH_HUMAN;sp|P62736|ACTA_HUMAN	9;9;8;8	1;1;1;1	1;1;1;1	Actin, alpha skeletal muscle ;Actin, alpha cardiac muscle 1 ;Actin, gamma-enteric smooth muscle ;Actin, aortic smooth muscle	4	9	1	1	9	5	1	0	1	0	26.8	4.2	4.2	42.051	377	377;377;376;377	0.0042553	5.8695	26.8	13	40781000	40781000	0	3				231	45;240;241;296;563;756;829;1400;1756	False;False;False;False;False;False;False;False;True	49;256;257;316;317;619;620;825;909;1534;1535;1915;1916	91;92;384;385;386;387;468;469;470;891;892;1170;1290;1291;2121;2122;2123;2614;2615	183;184;556;557;558;559;668;669;670;671;1222;1223;1224;1568;1717;1718;1719;1720;2763;2764;2765;2766;2767;2768;3376;3377;3378	183;557;559;671;1224;1568;1719;2767;3378	72	83;84;89	254	46;84;327
[truncated: 104 more rows]

## Sheet: MULTIPLE_R_typhi_190
Protein IDs	Majority protein IDs	Peptide counts (all)	Peptide counts (razor+unique)	Peptide counts (unique)	Fasta headers	Number of proteins	Peptides	Razor + unique peptides	Unique peptides	Peptides anti virD4	Peptides Pre-immune	Razor + unique peptides anti virD4	Razor + unique peptides Pre-immune	Unique peptides anti virD4	Unique peptides Pre-immune	Sequence coverage [%]	Unique + razor sequence coverage [%]	Unique sequence coverage [%]	Mol. weight [kDa]	Sequence length	Sequence lengths	Q-value	Score	Sequence coverage anti virD4 [%]	Sequence coverage Pre-immune [%]	Intensity	Intensity anti virD4	Intensity Pre-immune	MS/MS count	Only identified by site	Reverse	Potential contaminant	id	Peptide IDs	Peptide is razor	Mod. peptide IDs	Evidence IDs	MS/MS IDs	Best MS/MS	Deamidation (NQ) site IDs	Oxidation (M) site IDs	Deamidation (NQ) site positions	Oxidation (M) site positions
[truncated: 200 more rows]

[truncated: 1 more sheets: Candidate_rvh_effectors]
